# Supplementary material for: Protein Deimination Signatures in Plasma and Plasma-EVs and Protein Deimination in the Brain Vasculature in a Rat Model of Pre-Motor Parkinson’s Disease
Source: Int J Mol Sci. 2020 Apr 15;21(8):2743. doi: 10.3390/ijms21082743 (PMC7215947; doi:10.3390/ijms21082743)
Supplement: Supplementary file 1 [file ijms-21-02743-s001.zip]

Archive with 5 entries (5 files):
- Supplementary Figure S1.tif
- Supplementary Table S1_PD.xlsx
- Supplementary Table S2_PD.xlsx
- Supplementary Table S3_PD.xlsx
- Supplementary Table S4_PD.xlsx
