# Supplementary material for: Protein Deimination Signatures in Plasma and Plasma-EVs and Protein Deimination in the Brain Vasculature in a Rat Model of Pre-Motor Parkinson’s Disease
Source: Int J Mol Sci. 2020 Apr 15;21(8):2743. doi: 10.3390/ijms21082743 (PMC7215947; doi:10.3390/ijms21082743)
Supplement: Supplementary file 1 [file ijms-21-02743-s001.zip › Supplementary Table S3_PD.xlsx]

## Sheet: F003979
F95 ENRICHED PROTEINS IN CONTROL RAT PLASMA-EVs
Peak list data path	\\prot-filesvr1.jcbc.private.cam.ac.uk\data\CORE\RAW_DATA_2019_Lumos\P632_Sigrun_Lange\P432_R.mgf
Peak list format	Mascot generic
Search type	MIS
Mascot version	2.6.2
Database	1::cRAP 2::CCP_Rattus_norvegicus
Fasta file	1::cRAP_20190401.fasta 2::CCP_Rattus_norvegicus_20181203.fasta
Total sequences	31681
Total residues	17321254
Sequences after taxonomy filter	31681
Number of queries	4389
Peptide Mass Tolerance	20
Peptide Mass Tolerance Units	ppm
Fragment Mass Tolerance	0.1
Fragment Mass Tolerance Units	Da
Mass values	Monoisotopic
Instrument type	ESI-ORBITRAP-HCD
Protein hits	--------------------------------------------------------
prot_hit_num	prot_acc	prot_desc	prot_score	prot_mass	prot_matches	prot_matches_sig	prot_sequences	prot_sequences_sig	prot_cover	prot_len	prot_seq	pep_query	pep_index	pep_rank	pep_isbold	pep_isunique	pep_exp_mz	pep_exp_mr	pep_exp_z	pep_calc_mr	pep_delta	pep_miss	pep_score	pep_expect	pep_res_before	pep_seq	pep_res_after
1	1::sp|cRAP054|P04264|K2C1_HUMAN	Keratin, type II cytoskeletal 1 OS=Homo sapiens GN=KRT1 PE=1 SV=6	2351	66170	139	139	37	37	57.5	644	MSRQFSSRSGYRSGGGFSSGSAGIINYQRRTTSSSTRRSGGGGGRFSSCGGGGGSFGAGGGFGSRSLVNLGGSKSISISVARGGGRGSGFGGGYGGGGFGGGGFGGGGFGGGGIGGGGFGGFGSGGGGFGGGGFGGGGYGGGYGPVCPPGGIQEVTINQSLLQPLNVEIDPEIQKVKSREREQIKSLNNQFASFIDKVRFLEQQNQVLQTKWELLQQVDTSTRTHNLEPYFESFINNLRRRVDQLKSDQSRLDSELKNMQDMVEDYRNKYEDEINKRTNAENEFVTIKKDVDGAYMTKVDLQAKLDNLQQEIDFLTALYQAELSQMQTQISETNVILSMDNNRSLDLDSIIAEVKAQYEDIAQKSKAEAESLYQSKYEELQITAGRHGDSVRNSKIEIS…	226	1544	1	1	1	416.749	831.483	2	831.481	0.0016	0	32.85	0.028	K	SISISVAR	G
1	1::sp|cRAP054|P04264|K2C1_HUMAN	Keratin, type II cytoskeletal 1 OS=Homo sapiens GN=KRT1 PE=1 SV=6	2351	66170	139	139	37	37	57.5	644	MSRQFSSRSGYRSGGGFSSGSAGIINYQRRTTSSSTRRSGGGGGRFSSCGGGGGSFGAGGGFGSRSLVNLGGSKSISISVARGGGRGSGFGGGYGGGGFGGGGFGGGGFGGGGIGGGGFGGFGSGGGGFGGGGFGGGGYGGGYGPVCPPGGIQEVTINQSLLQPLNVEIDPEIQKVKSREREQIKSLNNQFASFIDKVRFLEQQNQVLQTKWELLQQVDTSTRTHNLEPYFESFINNLRRRVDQLKSDQSRLDSELKNMQDMVEDYRNKYEDEINKRTNAENEFVTIKKDVDGAYMTKVDLQAKLDNLQQEIDFLTALYQAELSQMQTQISETNVILSMDNNRSLDLDSIIAEVKAQYEDIAQKSKAEAESLYQSKYEELQITAGRHGDSVRNSKIEIS…	227	1640	1	1	1	416.749	831.484	2	831.481	0.0025	0	29.07	0.07	K	SISISVAR	G
1	1::sp|cRAP054|P04264|K2C1_HUMAN	Keratin, type II cytoskeletal 1 OS=Homo sapiens GN=KRT1 PE=1 SV=6	2351	66170	139	139	37	37	57.5	644	MSRQFSSRSGYRSGGGFSSGSAGIINYQRRTTSSSTRRSGGGGGRFSSCGGGGGSFGAGGGFGSRSLVNLGGSKSISISVARGGGRGSGFGGGYGGGGFGGGGFGGGGFGGGGIGGGGFGGFGSGGGGFGGGGFGGGGYGGGYGPVCPPGGIQEVTINQSLLQPLNVEIDPEIQKVKSREREQIKSLNNQFASFIDKVRFLEQQNQVLQTKWELLQQVDTSTRTHNLEPYFESFINNLRRRVDQLKSDQSRLDSELKNMQDMVEDYRNKYEDEINKRTNAENEFVTIKKDVDGAYMTKVDLQAKLDNLQQEIDFLTALYQAELSQMQTQISETNVILSMDNNRSLDLDSIIAEVKAQYEDIAQKSKAEAESLYQSKYEELQITAGRHGDSVRNSKIEIS…	410	1633	1	1	1	437.753	873.491	2	873.492	-0.0004	0	52.79	0.00059	R	SLVNLGGSK	S
1	1::sp|cRAP054|P04264|K2C1_HUMAN	Keratin, type II cytoskeletal 1 OS=Homo sapiens GN=KRT1 PE=1 SV=6	2351	66170	139	139	37	37	57.5	644	MSRQFSSRSGYRSGGGFSSGSAGIINYQRRTTSSSTRRSGGGGGRFSSCGGGGGSFGAGGGFGSRSLVNLGGSKSISISVARGGGRGSGFGGGYGGGGFGGGGFGGGGFGGGGIGGGGFGGFGSGGGGFGGGGFGGGGYGGGYGPVCPPGGIQEVTINQSLLQPLNVEIDPEIQKVKSREREQIKSLNNQFASFIDKVRFLEQQNQVLQTKWELLQQVDTSTRTHNLEPYFESFINNLRRRVDQLKSDQSRLDSELKNMQDMVEDYRNKYEDEINKRTNAENEFVTIKKDVDGAYMTKVDLQAKLDNLQQEIDFLTALYQAELSQMQTQISETNVILSMDNNRSLDLDSIIAEVKAQYEDIAQKSKAEAESLYQSKYEELQITAGRHGDSVRNSKIEIS…	591	240	1	1	0	466.756	931.497	2	931.497	-0.0002	1	26.4	0.3	R	SEIDNVKK	Q
1	1::sp|cRAP054|P04264|K2C1_HUMAN	Keratin, type II cytoskeletal 1 OS=Homo sapiens GN=KRT1 PE=1 SV=6	2351	66170	139	139	37	37	57.5	644	MSRQFSSRSGYRSGGGFSSGSAGIINYQRRTTSSSTRRSGGGGGRFSSCGGGGGSFGAGGGFGSRSLVNLGGSKSISISVARGGGRGSGFGGGYGGGGFGGGGFGGGGFGGGGIGGGGFGGFGSGGGGFGGGGFGGGGYGGGYGPVCPPGGIQEVTINQSLLQPLNVEIDPEIQKVKSREREQIKSLNNQFASFIDKVRFLEQQNQVLQTKWELLQQVDTSTRTHNLEPYFESFINNLRRRVDQLKSDQSRLDSELKNMQDMVEDYRNKYEDEINKRTNAENEFVTIKKDVDGAYMTKVDLQAKLDNLQQEIDFLTALYQAELSQMQTQISETNVILSMDNNRSLDLDSIIAEVKAQYEDIAQKSKAEAESLYQSKYEELQITAGRHGDSVRNSKIEIS…	592	257	1	1	0	466.756	931.497	2	931.497	-0.0001	1	25.79	0.35	R	SEIDNVKK	Q
1	1::sp|cRAP054|P04264|K2C1_HUMAN	Keratin, type II cytoskeletal 1 OS=Homo sapiens GN=KRT1 PE=1 SV=6	2351	66170	139	139	37	37	57.5	644	MSRQFSSRSGYRSGGGFSSGSAGIINYQRRTTSSSTRRSGGGGGRFSSCGGGGGSFGAGGGFGSRSLVNLGGSKSISISVARGGGRGSGFGGGYGGGGFGGGGFGGGGFGGGGIGGGGFGGFGSGGGGFGGGGFGGGGYGGGYGPVCPPGGIQEVTINQSLLQPLNVEIDPEIQKVKSREREQIKSLNNQFASFIDKVRFLEQQNQVLQTKWELLQQVDTSTRTHNLEPYFESFINNLRRRVDQLKSDQSRLDSELKNMQDMVEDYRNKYEDEINKRTNAENEFVTIKKDVDGAYMTKVDLQAKLDNLQQEIDFLTALYQAELSQMQTQISETNVILSMDNNRSLDLDSIIAEVKAQYEDIAQKSKAEAESLYQSKYEELQITAGRHGDSVRNSKIEIS…	634	323	1	1	1	473.253	944.492	2	944.493	-0.0008	1	55.64	0.0004	R	GENALKDAK	N
1	1::sp|cRAP054|P04264|K2C1_HUMAN	Keratin, type II cytoskeletal 1 OS=Homo sapiens GN=KRT1 PE=1 SV=6	2351	66170	139	139	37	37	57.5	644	MSRQFSSRSGYRSGGGFSSGSAGIINYQRRTTSSSTRRSGGGGGRFSSCGGGGGSFGAGGGFGSRSLVNLGGSKSISISVARGGGRGSGFGGGYGGGGFGGGGFGGGGFGGGGIGGGGFGGFGSGGGGFGGGGFGGGGYGGGYGPVCPPGGIQEVTINQSLLQPLNVEIDPEIQKVKSREREQIKSLNNQFASFIDKVRFLEQQNQVLQTKWELLQQVDTSTRTHNLEPYFESFINNLRRRVDQLKSDQSRLDSELKNMQDMVEDYRNKYEDEINKRTNAENEFVTIKKDVDGAYMTKVDLQAKLDNLQQEIDFLTALYQAELSQMQTQISETNVILSMDNNRSLDLDSIIAEVKAQYEDIAQKSKAEAESLYQSKYEELQITAGRHGDSVRNSKIEIS…	635	231	1	1	1	473.253	944.492	2	944.493	-0.0005	1	38.91	0.019	R	GENALKDAK	N
1	1::sp|cRAP054|P04264|K2C1_HUMAN	Keratin, type II cytoskeletal 1 OS=Homo sapiens GN=KRT1 PE=1 SV=6	2351	66170	139	139	37	37	57.5	644	MSRQFSSRSGYRSGGGFSSGSAGIINYQRRTTSSSTRRSGGGGGRFSSCGGGGGSFGAGGGFGSRSLVNLGGSKSISISVARGGGRGSGFGGGYGGGGFGGGGFGGGGFGGGGIGGGGFGGFGSGGGGFGGGGFGGGGYGGGYGPVCPPGGIQEVTINQSLLQPLNVEIDPEIQKVKSREREQIKSLNNQFASFIDKVRFLEQQNQVLQTKWELLQQVDTSTRTHNLEPYFESFINNLRRRVDQLKSDQSRLDSELKNMQDMVEDYRNKYEDEINKRTNAENEFVTIKKDVDGAYMTKVDLQAKLDNLQQEIDFLTALYQAELSQMQTQISETNVILSMDNNRSLDLDSIIAEVKAQYEDIAQKSKAEAESLYQSKYEELQITAGRHGDSVRNSKIEIS…	636	245	1	1	1	473.253	944.492	2	944.493	-0.0004	1	55.22	0.00044	R	GENALKDAK	N
1	1::sp|cRAP054|P04264|K2C1_HUMAN	Keratin, type II cytoskeletal 1 OS=Homo sapiens GN=KRT1 PE=1 SV=6	2351	66170	139	139	37	37	57.5	644	MSRQFSSRSGYRSGGGFSSGSAGIINYQRRTTSSSTRRSGGGGGRFSSCGGGGGSFGAGGGFGSRSLVNLGGSKSISISVARGGGRGSGFGGGYGGGGFGGGGFGGGGFGGGGIGGGGFGGFGSGGGGFGGGGFGGGGYGGGYGPVCPPGGIQEVTINQSLLQPLNVEIDPEIQKVKSREREQIKSLNNQFASFIDKVRFLEQQNQVLQTKWELLQQVDTSTRTHNLEPYFESFINNLRRRVDQLKSDQSRLDSELKNMQDMVEDYRNKYEDEINKRTNAENEFVTIKKDVDGAYMTKVDLQAKLDNLQQEIDFLTALYQAELSQMQTQISETNVILSMDNNRSLDLDSIIAEVKAQYEDIAQKSKAEAESLYQSKYEELQITAGRHGDSVRNSKIEIS…	637	215	1	1	1	473.253	944.492	2	944.493	-0.0003	1	48.73	0.0019	R	GENALKDAK	N
1	1::sp|cRAP054|P04264|K2C1_HUMAN	Keratin, type II cytoskeletal 1 OS=Homo sapiens GN=KRT1 PE=1 SV=6	2351	66170	139	139	37	37	57.5	644	MSRQFSSRSGYRSGGGFSSGSAGIINYQRRTTSSSTRRSGGGGGRFSSCGGGGGSFGAGGGFGSRSLVNLGGSKSISISVARGGGRGSGFGGGYGGGGFGGGGFGGGGFGGGGIGGGGFGGFGSGGGGFGGGGFGGGGYGGGYGPVCPPGGIQEVTINQSLLQPLNVEIDPEIQKVKSREREQIKSLNNQFASFIDKVRFLEQQNQVLQTKWELLQQVDTSTRTHNLEPYFESFINNLRRRVDQLKSDQSRLDSELKNMQDMVEDYRNKYEDEINKRTNAENEFVTIKKDVDGAYMTKVDLQAKLDNLQQEIDFLTALYQAELSQMQTQISETNVILSMDNNRSLDLDSIIAEVKAQYEDIAQKSKAEAESLYQSKYEELQITAGRHGDSVRNSKIEIS…	638	351	1	1	1	473.253	944.492	2	944.493	-0.0003	1	28.84	0.19	R	GENALKDAK	N
1	1::sp|cRAP054|P04264|K2C1_HUMAN	Keratin, type II cytoskeletal 1 OS=Homo sapiens GN=KRT1 PE=1 SV=6	2351	66170	139	139	37	37	57.5	644	MSRQFSSRSGYRSGGGFSSGSAGIINYQRRTTSSSTRRSGGGGGRFSSCGGGGGSFGAGGGFGSRSLVNLGGSKSISISVARGGGRGSGFGGGYGGGGFGGGGFGGGGFGGGGIGGGGFGGFGSGGGGFGGGGFGGGGYGGGYGPVCPPGGIQEVTINQSLLQPLNVEIDPEIQKVKSREREQIKSLNNQFASFIDKVRFLEQQNQVLQTKWELLQQVDTSTRTHNLEPYFESFINNLRRRVDQLKSDQSRLDSELKNMQDMVEDYRNKYEDEINKRTNAENEFVTIKKDVDGAYMTKVDLQAKLDNLQQEIDFLTALYQAELSQMQTQISETNVILSMDNNRSLDLDSIIAEVKAQYEDIAQKSKAEAESLYQSKYEELQITAGRHGDSVRNSKIEIS…	639	267	1	1	1	473.253	944.492	2	944.493	-0.0001	1	55.73	0.0004	R	GENALKDAK	N
1	1::sp|cRAP054|P04264|K2C1_HUMAN	Keratin, type II cytoskeletal 1 OS=Homo sapiens GN=KRT1 PE=1 SV=6	2351	66170	139	139	37	37	57.5	644	MSRQFSSRSGYRSGGGFSSGSAGIINYQRRTTSSSTRRSGGGGGRFSSCGGGGGSFGAGGGFGSRSLVNLGGSKSISISVARGGGRGSGFGGGYGGGGFGGGGFGGGGFGGGGIGGGGFGGFGSGGGGFGGGGFGGGGYGGGYGPVCPPGGIQEVTINQSLLQPLNVEIDPEIQKVKSREREQIKSLNNQFASFIDKVRFLEQQNQVLQTKWELLQQVDTSTRTHNLEPYFESFINNLRRRVDQLKSDQSRLDSELKNMQDMVEDYRNKYEDEINKRTNAENEFVTIKKDVDGAYMTKVDLQAKLDNLQQEIDFLTALYQAELSQMQTQISETNVILSMDNNRSLDLDSIIAEVKAQYEDIAQKSKAEAESLYQSKYEELQITAGRHGDSVRNSKIEIS…	640	293	1	1	1	473.254	944.493	2	944.493	0	1	44.78	0.005	R	GENALKDAK	N
1	1::sp|cRAP054|P04264|K2C1_HUMAN	Keratin, type II cytoskeletal 1 OS=Homo sapiens GN=KRT1 PE=1 SV=6	2351	66170	139	139	37	37	57.5	644	MSRQFSSRSGYRSGGGFSSGSAGIINYQRRTTSSSTRRSGGGGGRFSSCGGGGGSFGAGGGFGSRSLVNLGGSKSISISVARGGGRGSGFGGGYGGGGFGGGGFGGGGFGGGGIGGGGFGGFGSGGGGFGGGGFGGGGYGGGYGPVCPPGGIQEVTINQSLLQPLNVEIDPEIQKVKSREREQIKSLNNQFASFIDKVRFLEQQNQVLQTKWELLQQVDTSTRTHNLEPYFESFINNLRRRVDQLKSDQSRLDSELKNMQDMVEDYRNKYEDEINKRTNAENEFVTIKKDVDGAYMTKVDLQAKLDNLQQEIDFLTALYQAELSQMQTQISETNVILSMDNNRSLDLDSIIAEVKAQYEDIAQKSKAEAESLYQSKYEELQITAGRHGDSVRNSKIEIS…	737	1962	1	1	0	487.269	972.524	2	972.524	0.0002	0	54.03	0.00055	K	IEISELNR	V
1	1::sp|cRAP054|P04264|K2C1_HUMAN	Keratin, type II cytoskeletal 1 OS=Homo sapiens GN=KRT1 PE=1 SV=6	2351	66170	139	139	37	37	57.5	644	MSRQFSSRSGYRSGGGFSSGSAGIINYQRRTTSSSTRRSGGGGGRFSSCGGGGGSFGAGGGFGSRSLVNLGGSKSISISVARGGGRGSGFGGGYGGGGFGGGGFGGGGFGGGGIGGGGFGGFGSGGGGFGGGGFGGGGYGGGYGPVCPPGGIQEVTINQSLLQPLNVEIDPEIQKVKSREREQIKSLNNQFASFIDKVRFLEQQNQVLQTKWELLQQVDTSTRTHNLEPYFESFINNLRRRVDQLKSDQSRLDSELKNMQDMVEDYRNKYEDEINKRTNAENEFVTIKKDVDGAYMTKVDLQAKLDNLQQEIDFLTALYQAELSQMQTQISETNVILSMDNNRSLDLDSIIAEVKAQYEDIAQKSKAEAESLYQSKYEELQITAGRHGDSVRNSKIEIS…	738	2062	1	1	0	487.269	972.524	2	972.524	0.0005	0	39.21	0.017	K	IEISELNR	V
1	1::sp|cRAP054|P04264|K2C1_HUMAN	Keratin, type II cytoskeletal 1 OS=Homo sapiens GN=KRT1 PE=1 SV=6	2351	66170	139	139	37	37	57.5	644	MSRQFSSRSGYRSGGGFSSGSAGIINYQRRTTSSSTRRSGGGGGRFSSCGGGGGSFGAGGGFGSRSLVNLGGSKSISISVARGGGRGSGFGGGYGGGGFGGGGFGGGGFGGGGIGGGGFGGFGSGGGGFGGGGFGGGGYGGGYGPVCPPGGIQEVTINQSLLQPLNVEIDPEIQKVKSREREQIKSLNNQFASFIDKVRFLEQQNQVLQTKWELLQQVDTSTRTHNLEPYFESFINNLRRRVDQLKSDQSRLDSELKNMQDMVEDYRNKYEDEINKRTNAENEFVTIKKDVDGAYMTKVDLQAKLDNLQQEIDFLTALYQAELSQMQTQISETNVILSMDNNRSLDLDSIIAEVKAQYEDIAQKSKAEAESLYQSKYEELQITAGRHGDSVRNSKIEIS…	739	1872	1	1	0	487.27	972.525	2	972.524	0.0007	0	54.02	0.00055	K	IEISELNR	V
1	1::sp|cRAP054|P04264|K2C1_HUMAN	Keratin, type II cytoskeletal 1 OS=Homo sapiens GN=KRT1 PE=1 SV=6	2351	66170	139	139	37	37	57.5	644	MSRQFSSRSGYRSGGGFSSGSAGIINYQRRTTSSSTRRSGGGGGRFSSCGGGGGSFGAGGGFGSRSLVNLGGSKSISISVARGGGRGSGFGGGYGGGGFGGGGFGGGGFGGGGIGGGGFGGFGSGGGGFGGGGFGGGGYGGGYGPVCPPGGIQEVTINQSLLQPLNVEIDPEIQKVKSREREQIKSLNNQFASFIDKVRFLEQQNQVLQTKWELLQQVDTSTRTHNLEPYFESFINNLRRRVDQLKSDQSRLDSELKNMQDMVEDYRNKYEDEINKRTNAENEFVTIKKDVDGAYMTKVDLQAKLDNLQQEIDFLTALYQAELSQMQTQISETNVILSMDNNRSLDLDSIIAEVKAQYEDIAQKSKAEAESLYQSKYEELQITAGRHGDSVRNSKIEIS…	740	1775	1	1	0	487.27	972.525	2	972.524	0.0015	0	53.99	0.00056	K	IEISELNR	V
1	1::sp|cRAP054|P04264|K2C1_HUMAN	Keratin, type II cytoskeletal 1 OS=Homo sapiens GN=KRT1 PE=1 SV=6	2351	66170	139	139	37	37	57.5	644	MSRQFSSRSGYRSGGGFSSGSAGIINYQRRTTSSSTRRSGGGGGRFSSCGGGGGSFGAGGGFGSRSLVNLGGSKSISISVARGGGRGSGFGGGYGGGGFGGGGFGGGGFGGGGIGGGGFGGFGSGGGGFGGGGFGGGGYGGGYGPVCPPGGIQEVTINQSLLQPLNVEIDPEIQKVKSREREQIKSLNNQFASFIDKVRFLEQQNQVLQTKWELLQQVDTSTRTHNLEPYFESFINNLRRRVDQLKSDQSRLDSELKNMQDMVEDYRNKYEDEINKRTNAENEFVTIKKDVDGAYMTKVDLQAKLDNLQQEIDFLTALYQAELSQMQTQISETNVILSMDNNRSLDLDSIIAEVKAQYEDIAQKSKAEAESLYQSKYEELQITAGRHGDSVRNSKIEIS…	824	947	1	1	1	500.226	998.438	2	998.438	0.0001	0	24.67	0.12	K	DVDGAYMTK	V
1	1::sp|cRAP054|P04264|K2C1_HUMAN	Keratin, type II cytoskeletal 1 OS=Homo sapiens GN=KRT1 PE=1 SV=6	2351	66170	139	139	37	37	57.5	644	MSRQFSSRSGYRSGGGFSSGSAGIINYQRRTTSSSTRRSGGGGGRFSSCGGGGGSFGAGGGFGSRSLVNLGGSKSISISVARGGGRGSGFGGGYGGGGFGGGGFGGGGFGGGGIGGGGFGGFGSGGGGFGGGGFGGGGYGGGYGPVCPPGGIQEVTINQSLLQPLNVEIDPEIQKVKSREREQIKSLNNQFASFIDKVRFLEQQNQVLQTKWELLQQVDTSTRTHNLEPYFESFINNLRRRVDQLKSDQSRLDSELKNMQDMVEDYRNKYEDEINKRTNAENEFVTIKKDVDGAYMTKVDLQAKLDNLQQEIDFLTALYQAELSQMQTQISETNVILSMDNNRSLDLDSIIAEVKAQYEDIAQKSKAEAESLYQSKYEELQITAGRHGDSVRNSKIEIS…	858	951	1	1	1	508.223	1014.43	2	1014.43	-0.0012	0	30.14	0.021	K	DVDGAYMTK	V
1	1::sp|cRAP054|P04264|K2C1_HUMAN	Keratin, type II cytoskeletal 1 OS=Homo sapiens GN=KRT1 PE=1 SV=6	2351	66170	139	139	37	37	57.5	644	MSRQFSSRSGYRSGGGFSSGSAGIINYQRRTTSSSTRRSGGGGGRFSSCGGGGGSFGAGGGFGSRSLVNLGGSKSISISVARGGGRGSGFGGGYGGGGFGGGGFGGGGFGGGGIGGGGFGGFGSGGGGFGGGGFGGGGYGGGYGPVCPPGGIQEVTINQSLLQPLNVEIDPEIQKVKSREREQIKSLNNQFASFIDKVRFLEQQNQVLQTKWELLQQVDTSTRTHNLEPYFESFINNLRRRVDQLKSDQSRLDSELKNMQDMVEDYRNKYEDEINKRTNAENEFVTIKKDVDGAYMTKVDLQAKLDNLQQEIDFLTALYQAELSQMQTQISETNVILSMDNNRSLDLDSIIAEVKAQYEDIAQKSKAEAESLYQSKYEELQITAGRHGDSVRNSKIEIS…	859	435	1	1	1	508.223	1014.43	2	1014.43	-0.0005	0	28.83	0.028	K	DVDGAYMTK	V
1	1::sp|cRAP054|P04264|K2C1_HUMAN	Keratin, type II cytoskeletal 1 OS=Homo sapiens GN=KRT1 PE=1 SV=6	2351	66170	139	139	37	37	57.5	644	MSRQFSSRSGYRSGGGFSSGSAGIINYQRRTTSSSTRRSGGGGGRFSSCGGGGGSFGAGGGFGSRSLVNLGGSKSISISVARGGGRGSGFGGGYGGGGFGGGGFGGGGFGGGGIGGGGFGGFGSGGGGFGGGGFGGGGYGGGYGPVCPPGGIQEVTINQSLLQPLNVEIDPEIQKVKSREREQIKSLNNQFASFIDKVRFLEQQNQVLQTKWELLQQVDTSTRTHNLEPYFESFINNLRRRVDQLKSDQSRLDSELKNMQDMVEDYRNKYEDEINKRTNAENEFVTIKKDVDGAYMTKVDLQAKLDNLQQEIDFLTALYQAELSQMQTQISETNVILSMDNNRSLDLDSIIAEVKAQYEDIAQKSKAEAESLYQSKYEELQITAGRHGDSVRNSKIEIS…	860	591	1	1	1	508.224	1014.43	2	1014.43	0.0001	0	21.08	0.17	K	DVDGAYMTK	V
1	1::sp|cRAP054|P04264|K2C1_HUMAN	Keratin, type II cytoskeletal 1 OS=Homo sapiens GN=KRT1 PE=1 SV=6	2351	66170	139	139	37	37	57.5	644	MSRQFSSRSGYRSGGGFSSGSAGIINYQRRTTSSSTRRSGGGGGRFSSCGGGGGSFGAGGGFGSRSLVNLGGSKSISISVARGGGRGSGFGGGYGGGGFGGGGFGGGGFGGGGIGGGGFGGFGSGGGGFGGGGFGGGGYGGGYGPVCPPGGIQEVTINQSLLQPLNVEIDPEIQKVKSREREQIKSLNNQFASFIDKVRFLEQQNQVLQTKWELLQQVDTSTRTHNLEPYFESFINNLRRRVDQLKSDQSRLDSELKNMQDMVEDYRNKYEDEINKRTNAENEFVTIKKDVDGAYMTKVDLQAKLDNLQQEIDFLTALYQAELSQMQTQISETNVILSMDNNRSLDLDSIIAEVKAQYEDIAQKSKAEAESLYQSKYEELQITAGRHGDSVRNSKIEIS…	861	501	1	1	1	508.224	1014.43	2	1014.43	0.0003	0	34.77	0.0071	K	DVDGAYMTK	V
1	1::sp|cRAP054|P04264|K2C1_HUMAN	Keratin, type II cytoskeletal 1 OS=Homo sapiens GN=KRT1 PE=1 SV=6	2351	66170	139	139	37	37	57.5	644	MSRQFSSRSGYRSGGGFSSGSAGIINYQRRTTSSSTRRSGGGGGRFSSCGGGGGSFGAGGGFGSRSLVNLGGSKSISISVARGGGRGSGFGGGYGGGGFGGGGFGGGGFGGGGIGGGGFGGFGSGGGGFGGGGFGGGGYGGGYGPVCPPGGIQEVTINQSLLQPLNVEIDPEIQKVKSREREQIKSLNNQFASFIDKVRFLEQQNQVLQTKWELLQQVDTSTRTHNLEPYFESFINNLRRRVDQLKSDQSRLDSELKNMQDMVEDYRNKYEDEINKRTNAENEFVTIKKDVDGAYMTKVDLQAKLDNLQQEIDFLTALYQAELSQMQTQISETNVILSMDNNRSLDLDSIIAEVKAQYEDIAQKSKAEAESLYQSKYEELQITAGRHGDSVRNSKIEIS…	862	461	1	1	1	508.224	1014.43	2	1014.43	0.0003	0	34.04	0.0084	K	DVDGAYMTK	V
1	1::sp|cRAP054|P04264|K2C1_HUMAN	Keratin, type II cytoskeletal 1 OS=Homo sapiens GN=KRT1 PE=1 SV=6	2351	66170	139	139	37	37	57.5	644	MSRQFSSRSGYRSGGGFSSGSAGIINYQRRTTSSSTRRSGGGGGRFSSCGGGGGSFGAGGGFGSRSLVNLGGSKSISISVARGGGRGSGFGGGYGGGGFGGGGFGGGGFGGGGIGGGGFGGFGSGGGGFGGGGFGGGGYGGGYGPVCPPGGIQEVTINQSLLQPLNVEIDPEIQKVKSREREQIKSLNNQFASFIDKVRFLEQQNQVLQTKWELLQQVDTSTRTHNLEPYFESFINNLRRRVDQLKSDQSRLDSELKNMQDMVEDYRNKYEDEINKRTNAENEFVTIKKDVDGAYMTKVDLQAKLDNLQQEIDFLTALYQAELSQMQTQISETNVILSMDNNRSLDLDSIIAEVKAQYEDIAQKSKAEAESLYQSKYEELQITAGRHGDSVRNSKIEIS…	863	546	1	1	1	508.224	1014.43	2	1014.43	0.0003	0	34.05	0.0083	K	DVDGAYMTK	V
1	1::sp|cRAP054|P04264|K2C1_HUMAN	Keratin, type II cytoskeletal 1 OS=Homo sapiens GN=KRT1 PE=1 SV=6	2351	66170	139	139	37	37	57.5	644	MSRQFSSRSGYRSGGGFSSGSAGIINYQRRTTSSSTRRSGGGGGRFSSCGGGGGSFGAGGGFGSRSLVNLGGSKSISISVARGGGRGSGFGGGYGGGGFGGGGFGGGGFGGGGIGGGGFGGFGSGGGGFGGGGFGGGGYGGGYGPVCPPGGIQEVTINQSLLQPLNVEIDPEIQKVKSREREQIKSLNNQFASFIDKVRFLEQQNQVLQTKWELLQQVDTSTRTHNLEPYFESFINNLRRRVDQLKSDQSRLDSELKNMQDMVEDYRNKYEDEINKRTNAENEFVTIKKDVDGAYMTKVDLQAKLDNLQQEIDFLTALYQAELSQMQTQISETNVILSMDNNRSLDLDSIIAEVKAQYEDIAQKSKAEAESLYQSKYEELQITAGRHGDSVRNSKIEIS…	920	1205	1	1	1	517.262	1032.51	2	1032.51	-0.0001	0	55.28	0.00036	R	TLLEGEESR	M
1	1::sp|cRAP054|P04264|K2C1_HUMAN	Keratin, type II cytoskeletal 1 OS=Homo sapiens GN=KRT1 PE=1 SV=6	2351	66170	139	139	37	37	57.5	644	MSRQFSSRSGYRSGGGFSSGSAGIINYQRRTTSSSTRRSGGGGGRFSSCGGGGGSFGAGGGFGSRSLVNLGGSKSISISVARGGGRGSGFGGGYGGGGFGGGGFGGGGFGGGGIGGGGFGGFGSGGGGFGGGGFGGGGYGGGYGPVCPPGGIQEVTINQSLLQPLNVEIDPEIQKVKSREREQIKSLNNQFASFIDKVRFLEQQNQVLQTKWELLQQVDTSTRTHNLEPYFESFINNLRRRVDQLKSDQSRLDSELKNMQDMVEDYRNKYEDEINKRTNAENEFVTIKKDVDGAYMTKVDLQAKLDNLQQEIDFLTALYQAELSQMQTQISETNVILSMDNNRSLDLDSIIAEVKAQYEDIAQKSKAEAESLYQSKYEELQITAGRHGDSVRNSKIEIS…	921	1136	1	1	1	517.262	1032.51	2	1032.51	0.0006	0	56.49	0.00027	R	TLLEGEESR	M
1	1::sp|cRAP054|P04264|K2C1_HUMAN	Keratin, type II cytoskeletal 1 OS=Homo sapiens GN=KRT1 PE=1 SV=6	2351	66170	139	139	37	37	57.5	644	MSRQFSSRSGYRSGGGFSSGSAGIINYQRRTTSSSTRRSGGGGGRFSSCGGGGGSFGAGGGFGSRSLVNLGGSKSISISVARGGGRGSGFGGGYGGGGFGGGGFGGGGFGGGGIGGGGFGGFGSGGGGFGGGGFGGGGYGGGYGPVCPPGGIQEVTINQSLLQPLNVEIDPEIQKVKSREREQIKSLNNQFASFIDKVRFLEQQNQVLQTKWELLQQVDTSTRTHNLEPYFESFINNLRRRVDQLKSDQSRLDSELKNMQDMVEDYRNKYEDEINKRTNAENEFVTIKKDVDGAYMTKVDLQAKLDNLQQEIDFLTALYQAELSQMQTQISETNVILSMDNNRSLDLDSIIAEVKAQYEDIAQKSKAEAESLYQSKYEELQITAGRHGDSVRNSKIEIS…	922	1068	1	1	1	517.262	1032.51	2	1032.51	0.001	0	57.71	0.0002	R	TLLEGEESR	M
1	1::sp|cRAP054|P04264|K2C1_HUMAN	Keratin, type II cytoskeletal 1 OS=Homo sapiens GN=KRT1 PE=1 SV=6	2351	66170	139	139	37	37	57.5	644	MSRQFSSRSGYRSGGGFSSGSAGIINYQRRTTSSSTRRSGGGGGRFSSCGGGGGSFGAGGGFGSRSLVNLGGSKSISISVARGGGRGSGFGGGYGGGGFGGGGFGGGGFGGGGIGGGGFGGFGSGGGGFGGGGFGGGGYGGGYGPVCPPGGIQEVTINQSLLQPLNVEIDPEIQKVKSREREQIKSLNNQFASFIDKVRFLEQQNQVLQTKWELLQQVDTSTRTHNLEPYFESFINNLRRRVDQLKSDQSRLDSELKNMQDMVEDYRNKYEDEINKRTNAENEFVTIKKDVDGAYMTKVDLQAKLDNLQQEIDFLTALYQAELSQMQTQISETNVILSMDNNRSLDLDSIIAEVKAQYEDIAQKSKAEAESLYQSKYEELQITAGRHGDSVRNSKIEIS…	1039	655	1	1	1	533.26	1064.5	2	1064.51	-0.0092	0	28.13	0.16	K	AQYEDIAQK	S
1	1::sp|cRAP054|P04264|K2C1_HUMAN	Keratin, type II cytoskeletal 1 OS=Homo sapiens GN=KRT1 PE=1 SV=6	2351	66170	139	139	37	37	57.5	644	MSRQFSSRSGYRSGGGFSSGSAGIINYQRRTTSSSTRRSGGGGGRFSSCGGGGGSFGAGGGFGSRSLVNLGGSKSISISVARGGGRGSGFGGGYGGGGFGGGGFGGGGFGGGGIGGGGFGGFGSGGGGFGGGGFGGGGYGGGYGPVCPPGGIQEVTINQSLLQPLNVEIDPEIQKVKSREREQIKSLNNQFASFIDKVRFLEQQNQVLQTKWELLQQVDTSTRTHNLEPYFESFINNLRRRVDQLKSDQSRLDSELKNMQDMVEDYRNKYEDEINKRTNAENEFVTIKKDVDGAYMTKVDLQAKLDNLQQEIDFLTALYQAELSQMQTQISETNVILSMDNNRSLDLDSIIAEVKAQYEDIAQKSKAEAESLYQSKYEELQITAGRHGDSVRNSKIEIS…	1040	709	1	1	1	533.264	1064.51	2	1064.51	-0.0003	0	27.5	0.17	K	AQYEDIAQK	S
1	1::sp|cRAP054|P04264|K2C1_HUMAN	Keratin, type II cytoskeletal 1 OS=Homo sapiens GN=KRT1 PE=1 SV=6	2351	66170	139	139	37	37	57.5	644	MSRQFSSRSGYRSGGGFSSGSAGIINYQRRTTSSSTRRSGGGGGRFSSCGGGGGSFGAGGGFGSRSLVNLGGSKSISISVARGGGRGSGFGGGYGGGGFGGGGFGGGGFGGGGIGGGGFGGFGSGGGGFGGGGFGGGGYGGGYGPVCPPGGIQEVTINQSLLQPLNVEIDPEIQKVKSREREQIKSLNNQFASFIDKVRFLEQQNQVLQTKWELLQQVDTSTRTHNLEPYFESFINNLRRRVDQLKSDQSRLDSELKNMQDMVEDYRNKYEDEINKRTNAENEFVTIKKDVDGAYMTKVDLQAKLDNLQQEIDFLTALYQAELSQMQTQISETNVILSMDNNRSLDLDSIIAEVKAQYEDIAQKSKAEAESLYQSKYEELQITAGRHGDSVRNSKIEIS…	1049	332	1	1	0	533.762	1065.51	2	1065.51	0.0002	1	29.6	0.097	K	YEDEINKR	T
1	1::sp|cRAP054|P04264|K2C1_HUMAN	Keratin, type II cytoskeletal 1 OS=Homo sapiens GN=KRT1 PE=1 SV=6	2351	66170	139	139	37	37	57.5	644	MSRQFSSRSGYRSGGGFSSGSAGIINYQRRTTSSSTRRSGGGGGRFSSCGGGGGSFGAGGGFGSRSLVNLGGSKSISISVARGGGRGSGFGGGYGGGGFGGGGFGGGGFGGGGIGGGGFGGFGSGGGGFGGGGFGGGGYGGGYGPVCPPGGIQEVTINQSLLQPLNVEIDPEIQKVKSREREQIKSLNNQFASFIDKVRFLEQQNQVLQTKWELLQQVDTSTRTHNLEPYFESFINNLRRRVDQLKSDQSRLDSELKNMQDMVEDYRNKYEDEINKRTNAENEFVTIKKDVDGAYMTKVDLQAKLDNLQQEIDFLTALYQAELSQMQTQISETNVILSMDNNRSLDLDSIIAEVKAQYEDIAQKSKAEAESLYQSKYEELQITAGRHGDSVRNSKIEIS…	1050	302	1	1	0	533.762	1065.51	2	1065.51	0.0012	1	33.39	0.042	K	YEDEINKR	T
1	1::sp|cRAP054|P04264|K2C1_HUMAN	Keratin, type II cytoskeletal 1 OS=Homo sapiens GN=KRT1 PE=1 SV=6	2351	66170	139	139	37	37	57.5	644	MSRQFSSRSGYRSGGGFSSGSAGIINYQRRTTSSSTRRSGGGGGRFSSCGGGGGSFGAGGGFGSRSLVNLGGSKSISISVARGGGRGSGFGGGYGGGGFGGGGFGGGGFGGGGIGGGGFGGFGSGGGGFGGGGFGGGGYGGGYGPVCPPGGIQEVTINQSLLQPLNVEIDPEIQKVKSREREQIKSLNNQFASFIDKVRFLEQQNQVLQTKWELLQQVDTSTRTHNLEPYFESFINNLRRRVDQLKSDQSRLDSELKNMQDMVEDYRNKYEDEINKRTNAENEFVTIKKDVDGAYMTKVDLQAKLDNLQQEIDFLTALYQAELSQMQTQISETNVILSMDNNRSLDLDSIIAEVKAQYEDIAQKSKAEAESLYQSKYEELQITAGRHGDSVRNSKIEIS…	1128	224	1	1	1	546.755	1091.5	2	1091.5	0.0002	0	99.05	9.6e-09	R	GSGGGSSGGSIGGR	G
1	1::sp|cRAP054|P04264|K2C1_HUMAN	Keratin, type II cytoskeletal 1 OS=Homo sapiens GN=KRT1 PE=1 SV=6	2351	66170	139	139	37	37	57.5	644	MSRQFSSRSGYRSGGGFSSGSAGIINYQRRTTSSSTRRSGGGGGRFSSCGGGGGSFGAGGGFGSRSLVNLGGSKSISISVARGGGRGSGFGGGYGGGGFGGGGFGGGGFGGGGIGGGGFGGFGSGGGGFGGGGFGGGGYGGGYGPVCPPGGIQEVTINQSLLQPLNVEIDPEIQKVKSREREQIKSLNNQFASFIDKVRFLEQQNQVLQTKWELLQQVDTSTRTHNLEPYFESFINNLRRRVDQLKSDQSRLDSELKNMQDMVEDYRNKYEDEINKRTNAENEFVTIKKDVDGAYMTKVDLQAKLDNLQQEIDFLTALYQAELSQMQTQISETNVILSMDNNRSLDLDSIIAEVKAQYEDIAQKSKAEAESLYQSKYEELQITAGRHGDSVRNSKIEIS…	1129	208	1	1	1	546.755	1091.5	2	1091.5	0.0004	0	97.66	1.3e-08	R	GSGGGSSGGSIGGR	G
1	1::sp|cRAP054|P04264|K2C1_HUMAN	Keratin, type II cytoskeletal 1 OS=Homo sapiens GN=KRT1 PE=1 SV=6	2351	66170	139	139	37	37	57.5	644	MSRQFSSRSGYRSGGGFSSGSAGIINYQRRTTSSSTRRSGGGGGRFSSCGGGGGSFGAGGGFGSRSLVNLGGSKSISISVARGGGRGSGFGGGYGGGGFGGGGFGGGGFGGGGIGGGGFGGFGSGGGGFGGGGFGGGGYGGGYGPVCPPGGIQEVTINQSLLQPLNVEIDPEIQKVKSREREQIKSLNNQFASFIDKVRFLEQQNQVLQTKWELLQQVDTSTRTHNLEPYFESFINNLRRRVDQLKSDQSRLDSELKNMQDMVEDYRNKYEDEINKRTNAENEFVTIKKDVDGAYMTKVDLQAKLDNLQQEIDFLTALYQAELSQMQTQISETNVILSMDNNRSLDLDSIIAEVKAQYEDIAQKSKAEAESLYQSKYEELQITAGRHGDSVRNSKIEIS…	1130	198	1	1	1	546.755	1091.5	2	1091.5	0.0004	0	86.07	1.9e-07	R	GSGGGSSGGSIGGR	G
1	1::sp|cRAP054|P04264|K2C1_HUMAN	Keratin, type II cytoskeletal 1 OS=Homo sapiens GN=KRT1 PE=1 SV=6	2351	66170	139	139	37	37	57.5	644	MSRQFSSRSGYRSGGGFSSGSAGIINYQRRTTSSSTRRSGGGGGRFSSCGGGGGSFGAGGGFGSRSLVNLGGSKSISISVARGGGRGSGFGGGYGGGGFGGGGFGGGGFGGGGIGGGGFGGFGSGGGGFGGGGFGGGGYGGGYGPVCPPGGIQEVTINQSLLQPLNVEIDPEIQKVKSREREQIKSLNNQFASFIDKVRFLEQQNQVLQTKWELLQQVDTSTRTHNLEPYFESFINNLRRRVDQLKSDQSRLDSELKNMQDMVEDYRNKYEDEINKRTNAENEFVTIKKDVDGAYMTKVDLQAKLDNLQQEIDFLTALYQAELSQMQTQISETNVILSMDNNRSLDLDSIIAEVKAQYEDIAQKSKAEAESLYQSKYEELQITAGRHGDSVRNSKIEIS…	1131	184	1	1	1	546.755	1091.5	2	1091.5	0.0005	0	97.55	1.4e-08	R	GSGGGSSGGSIGGR	G
1	1::sp|cRAP054|P04264|K2C1_HUMAN	Keratin, type II cytoskeletal 1 OS=Homo sapiens GN=KRT1 PE=1 SV=6	2351	66170	139	139	37	37	57.5	644	MSRQFSSRSGYRSGGGFSSGSAGIINYQRRTTSSSTRRSGGGGGRFSSCGGGGGSFGAGGGFGSRSLVNLGGSKSISISVARGGGRGSGFGGGYGGGGFGGGGFGGGGFGGGGIGGGGFGGFGSGGGGFGGGGFGGGGYGGGYGPVCPPGGIQEVTINQSLLQPLNVEIDPEIQKVKSREREQIKSLNNQFASFIDKVRFLEQQNQVLQTKWELLQQVDTSTRTHNLEPYFESFINNLRRRVDQLKSDQSRLDSELKNMQDMVEDYRNKYEDEINKRTNAENEFVTIKKDVDGAYMTKVDLQAKLDNLQQEIDFLTALYQAELSQMQTQISETNVILSMDNNRSLDLDSIIAEVKAQYEDIAQKSKAEAESLYQSKYEELQITAGRHGDSVRNSKIEIS…	1246	766	1	1	1	563.275	1124.54	2	1124.53	0.0002	0	61.2	5.8e-05	K	AEAESLYQSK	Y
1	1::sp|cRAP054|P04264|K2C1_HUMAN	Keratin, type II cytoskeletal 1 OS=Homo sapiens GN=KRT1 PE=1 SV=6	2351	66170	139	139	37	37	57.5	644	MSRQFSSRSGYRSGGGFSSGSAGIINYQRRTTSSSTRRSGGGGGRFSSCGGGGGSFGAGGGFGSRSLVNLGGSKSISISVARGGGRGSGFGGGYGGGGFGGGGFGGGGFGGGGIGGGGFGGFGSGGGGFGGGGFGGGGYGGGYGPVCPPGGIQEVTINQSLLQPLNVEIDPEIQKVKSREREQIKSLNNQFASFIDKVRFLEQQNQVLQTKWELLQQVDTSTRTHNLEPYFESFINNLRRRVDQLKSDQSRLDSELKNMQDMVEDYRNKYEDEINKRTNAENEFVTIKKDVDGAYMTKVDLQAKLDNLQQEIDFLTALYQAELSQMQTQISETNVILSMDNNRSLDLDSIIAEVKAQYEDIAQKSKAEAESLYQSKYEELQITAGRHGDSVRNSKIEIS…	1247	722	1	1	1	563.275	1124.54	2	1124.53	0.0002	0	74.8	2.5e-06	K	AEAESLYQSK	Y
1	1::sp|cRAP054|P04264|K2C1_HUMAN	Keratin, type II cytoskeletal 1 OS=Homo sapiens GN=KRT1 PE=1 SV=6	2351	66170	139	139	37	37	57.5	644	MSRQFSSRSGYRSGGGFSSGSAGIINYQRRTTSSSTRRSGGGGGRFSSCGGGGGSFGAGGGFGSRSLVNLGGSKSISISVARGGGRGSGFGGGYGGGGFGGGGFGGGGFGGGGIGGGGFGGFGSGGGGFGGGGFGGGGYGGGYGPVCPPGGIQEVTINQSLLQPLNVEIDPEIQKVKSREREQIKSLNNQFASFIDKVRFLEQQNQVLQTKWELLQQVDTSTRTHNLEPYFESFINNLRRRVDQLKSDQSRLDSELKNMQDMVEDYRNKYEDEINKRTNAENEFVTIKKDVDGAYMTKVDLQAKLDNLQQEIDFLTALYQAELSQMQTQISETNVILSMDNNRSLDLDSIIAEVKAQYEDIAQKSKAEAESLYQSKYEELQITAGRHGDSVRNSKIEIS…	1300	1970	1	1	0	571.264	1140.51	2	1140.51	0.001	0	20.79	0.45	R	DYQELMNTK	L
1	1::sp|cRAP054|P04264|K2C1_HUMAN	Keratin, type II cytoskeletal 1 OS=Homo sapiens GN=KRT1 PE=1 SV=6	2351	66170	139	139	37	37	57.5	644	MSRQFSSRSGYRSGGGFSSGSAGIINYQRRTTSSSTRRSGGGGGRFSSCGGGGGSFGAGGGFGSRSLVNLGGSKSISISVARGGGRGSGFGGGYGGGGFGGGGFGGGGFGGGGIGGGGFGGFGSGGGGFGGGGFGGGGYGGGYGPVCPPGGIQEVTINQSLLQPLNVEIDPEIQKVKSREREQIKSLNNQFASFIDKVRFLEQQNQVLQTKWELLQQVDTSTRTHNLEPYFESFINNLRRRVDQLKSDQSRLDSELKNMQDMVEDYRNKYEDEINKRTNAENEFVTIKKDVDGAYMTKVDLQAKLDNLQQEIDFLTALYQAELSQMQTQISETNVILSMDNNRSLDLDSIIAEVKAQYEDIAQKSKAEAESLYQSKYEELQITAGRHGDSVRNSKIEIS…	1301	1878	1	1	0	571.264	1140.51	2	1140.51	0.0012	0	45.81	0.0014	R	DYQELMNTK	L
1	1::sp|cRAP054|P04264|K2C1_HUMAN	Keratin, type II cytoskeletal 1 OS=Homo sapiens GN=KRT1 PE=1 SV=6	2351	66170	139	139	37	37	57.5	644	MSRQFSSRSGYRSGGGFSSGSAGIINYQRRTTSSSTRRSGGGGGRFSSCGGGGGSFGAGGGFGSRSLVNLGGSKSISISVARGGGRGSGFGGGYGGGGFGGGGFGGGGFGGGGIGGGGFGGFGSGGGGFGGGGFGGGGYGGGYGPVCPPGGIQEVTINQSLLQPLNVEIDPEIQKVKSREREQIKSLNNQFASFIDKVRFLEQQNQVLQTKWELLQQVDTSTRTHNLEPYFESFINNLRRRVDQLKSDQSRLDSELKNMQDMVEDYRNKYEDEINKRTNAENEFVTIKKDVDGAYMTKVDLQAKLDNLQQEIDFLTALYQAELSQMQTQISETNVILSMDNNRSLDLDSIIAEVKAQYEDIAQKSKAEAESLYQSKYEELQITAGRHGDSVRNSKIEIS…	1302	1780	1	1	0	571.264	1140.51	2	1140.51	0.0021	0	37.19	0.01	R	DYQELMNTK	L
1	1::sp|cRAP054|P04264|K2C1_HUMAN	Keratin, type II cytoskeletal 1 OS=Homo sapiens GN=KRT1 PE=1 SV=6	2351	66170	139	139	37	37	57.5	644	MSRQFSSRSGYRSGGGFSSGSAGIINYQRRTTSSSTRRSGGGGGRFSSCGGGGGSFGAGGGFGSRSLVNLGGSKSISISVARGGGRGSGFGGGYGGGGFGGGGFGGGGFGGGGIGGGGFGGFGSGGGGFGGGGFGGGGYGGGYGPVCPPGGIQEVTINQSLLQPLNVEIDPEIQKVKSREREQIKSLNNQFASFIDKVRFLEQQNQVLQTKWELLQQVDTSTRTHNLEPYFESFINNLRRRVDQLKSDQSRLDSELKNMQDMVEDYRNKYEDEINKRTNAENEFVTIKKDVDGAYMTKVDLQAKLDNLQQEIDFLTALYQAELSQMQTQISETNVILSMDNNRSLDLDSIIAEVKAQYEDIAQKSKAEAESLYQSKYEELQITAGRHGDSVRNSKIEIS…	1333	723	1	1	0	579.261	1156.51	2	1156.51	0.0003	0	34.48	0.015	R	DYQELMNTK	L
1	1::sp|cRAP054|P04264|K2C1_HUMAN	Keratin, type II cytoskeletal 1 OS=Homo sapiens GN=KRT1 PE=1 SV=6	2351	66170	139	139	37	37	57.5	644	MSRQFSSRSGYRSGGGFSSGSAGIINYQRRTTSSSTRRSGGGGGRFSSCGGGGGSFGAGGGFGSRSLVNLGGSKSISISVARGGGRGSGFGGGYGGGGFGGGGFGGGGFGGGGIGGGGFGGFGSGGGGFGGGGFGGGGYGGGYGPVCPPGGIQEVTINQSLLQPLNVEIDPEIQKVKSREREQIKSLNNQFASFIDKVRFLEQQNQVLQTKWELLQQVDTSTRTHNLEPYFESFINNLRRRVDQLKSDQSRLDSELKNMQDMVEDYRNKYEDEINKRTNAENEFVTIKKDVDGAYMTKVDLQAKLDNLQQEIDFLTALYQAELSQMQTQISETNVILSMDNNRSLDLDSIIAEVKAQYEDIAQKSKAEAESLYQSKYEELQITAGRHGDSVRNSKIEIS…	1334	767	1	1	0	579.261	1156.51	2	1156.51	0.0005	0	43.41	0.0019	R	DYQELMNTK	L
1	1::sp|cRAP054|P04264|K2C1_HUMAN	Keratin, type II cytoskeletal 1 OS=Homo sapiens GN=KRT1 PE=1 SV=6	2351	66170	139	139	37	37	57.5	644	MSRQFSSRSGYRSGGGFSSGSAGIINYQRRTTSSSTRRSGGGGGRFSSCGGGGGSFGAGGGFGSRSLVNLGGSKSISISVARGGGRGSGFGGGYGGGGFGGGGFGGGGFGGGGIGGGGFGGFGSGGGGFGGGGFGGGGYGGGYGPVCPPGGIQEVTINQSLLQPLNVEIDPEIQKVKSREREQIKSLNNQFASFIDKVRFLEQQNQVLQTKWELLQQVDTSTRTHNLEPYFESFINNLRRRVDQLKSDQSRLDSELKNMQDMVEDYRNKYEDEINKRTNAENEFVTIKKDVDGAYMTKVDLQAKLDNLQQEIDFLTALYQAELSQMQTQISETNVILSMDNNRSLDLDSIIAEVKAQYEDIAQKSKAEAESLYQSKYEELQITAGRHGDSVRNSKIEIS…	1351	1501	1	1	1	580.823	1159.63	2	1159.63	0.0003	1	50.48	0.0011	K	SISISVARGGGR	G
1	1::sp|cRAP054|P04264|K2C1_HUMAN	Keratin, type II cytoskeletal 1 OS=Homo sapiens GN=KRT1 PE=1 SV=6	2351	66170	139	139	37	37	57.5	644	MSRQFSSRSGYRSGGGFSSGSAGIINYQRRTTSSSTRRSGGGGGRFSSCGGGGGSFGAGGGFGSRSLVNLGGSKSISISVARGGGRGSGFGGGYGGGGFGGGGFGGGGFGGGGIGGGGFGGFGSGGGGFGGGGFGGGGYGGGYGPVCPPGGIQEVTINQSLLQPLNVEIDPEIQKVKSREREQIKSLNNQFASFIDKVRFLEQQNQVLQTKWELLQQVDTSTRTHNLEPYFESFINNLRRRVDQLKSDQSRLDSELKNMQDMVEDYRNKYEDEINKRTNAENEFVTIKKDVDGAYMTKVDLQAKLDNLQQEIDFLTALYQAELSQMQTQISETNVILSMDNNRSLDLDSIIAEVKAQYEDIAQKSKAEAESLYQSKYEELQITAGRHGDSVRNSKIEIS…	1397	2206	1	1	0	590.304	1178.59	2	1178.59	-0.0003	0	71.7	7.2e-06	K	YEELQITAGR	H
1	1::sp|cRAP054|P04264|K2C1_HUMAN	Keratin, type II cytoskeletal 1 OS=Homo sapiens GN=KRT1 PE=1 SV=6	2351	66170	139	139	37	37	57.5	644	MSRQFSSRSGYRSGGGFSSGSAGIINYQRRTTSSSTRRSGGGGGRFSSCGGGGGSFGAGGGFGSRSLVNLGGSKSISISVARGGGRGSGFGGGYGGGGFGGGGFGGGGFGGGGIGGGGFGGFGSGGGGFGGGGFGGGGYGGGYGPVCPPGGIQEVTINQSLLQPLNVEIDPEIQKVKSREREQIKSLNNQFASFIDKVRFLEQQNQVLQTKWELLQQVDTSTRTHNLEPYFESFINNLRRRVDQLKSDQSRLDSELKNMQDMVEDYRNKYEDEINKRTNAENEFVTIKKDVDGAYMTKVDLQAKLDNLQQEIDFLTALYQAELSQMQTQISETNVILSMDNNRSLDLDSIIAEVKAQYEDIAQKSKAEAESLYQSKYEELQITAGRHGDSVRNSKIEIS…	1398	2116	1	1	0	590.304	1178.59	2	1178.59	0.0006	0	59.2	0.00013	K	YEELQITAGR	H
1	1::sp|cRAP054|P04264|K2C1_HUMAN	Keratin, type II cytoskeletal 1 OS=Homo sapiens GN=KRT1 PE=1 SV=6	2351	66170	139	139	37	37	57.5	644	MSRQFSSRSGYRSGGGFSSGSAGIINYQRRTTSSSTRRSGGGGGRFSSCGGGGGSFGAGGGFGSRSLVNLGGSKSISISVARGGGRGSGFGGGYGGGGFGGGGFGGGGFGGGGIGGGGFGGFGSGGGGFGGGGFGGGGYGGGYGPVCPPGGIQEVTINQSLLQPLNVEIDPEIQKVKSREREQIKSLNNQFASFIDKVRFLEQQNQVLQTKWELLQQVDTSTRTHNLEPYFESFINNLRRRVDQLKSDQSRLDSELKNMQDMVEDYRNKYEDEINKRTNAENEFVTIKKDVDGAYMTKVDLQAKLDNLQQEIDFLTALYQAELSQMQTQISETNVILSMDNNRSLDLDSIIAEVKAQYEDIAQKSKAEAESLYQSKYEELQITAGRHGDSVRNSKIEIS…	1399	2043	1	1	0	590.304	1178.59	2	1178.59	0.0006	0	56.01	0.00027	K	YEELQITAGR	H
1	1::sp|cRAP054|P04264|K2C1_HUMAN	Keratin, type II cytoskeletal 1 OS=Homo sapiens GN=KRT1 PE=1 SV=6	2351	66170	139	139	37	37	57.5	644	MSRQFSSRSGYRSGGGFSSGSAGIINYQRRTTSSSTRRSGGGGGRFSSCGGGGGSFGAGGGFGSRSLVNLGGSKSISISVARGGGRGSGFGGGYGGGGFGGGGFGGGGFGGGGIGGGGFGGFGSGGGGFGGGGFGGGGYGGGYGPVCPPGGIQEVTINQSLLQPLNVEIDPEIQKVKSREREQIKSLNNQFASFIDKVRFLEQQNQVLQTKWELLQQVDTSTRTHNLEPYFESFINNLRRRVDQLKSDQSRLDSELKNMQDMVEDYRNKYEDEINKRTNAENEFVTIKKDVDGAYMTKVDLQAKLDNLQQEIDFLTALYQAELSQMQTQISETNVILSMDNNRSLDLDSIIAEVKAQYEDIAQKSKAEAESLYQSKYEELQITAGRHGDSVRNSKIEIS…	1400	1873	1	1	0	590.304	1178.59	2	1178.59	0.0011	0	56.37	0.00025	K	YEELQITAGR	H
1	1::sp|cRAP054|P04264|K2C1_HUMAN	Keratin, type II cytoskeletal 1 OS=Homo sapiens GN=KRT1 PE=1 SV=6	2351	66170	139	139	37	37	57.5	644	MSRQFSSRSGYRSGGGFSSGSAGIINYQRRTTSSSTRRSGGGGGRFSSCGGGGGSFGAGGGFGSRSLVNLGGSKSISISVARGGGRGSGFGGGYGGGGFGGGGFGGGGFGGGGIGGGGFGGFGSGGGGFGGGGFGGGGYGGGYGPVCPPGGIQEVTINQSLLQPLNVEIDPEIQKVKSREREQIKSLNNQFASFIDKVRFLEQQNQVLQTKWELLQQVDTSTRTHNLEPYFESFINNLRRRVDQLKSDQSRLDSELKNMQDMVEDYRNKYEDEINKRTNAENEFVTIKKDVDGAYMTKVDLQAKLDNLQQEIDFLTALYQAELSQMQTQISETNVILSMDNNRSLDLDSIIAEVKAQYEDIAQKSKAEAESLYQSKYEELQITAGRHGDSVRNSKIEIS…	1401	1961	1	1	0	590.305	1178.59	2	1178.59	0.0016	0	55.78	0.00029	K	YEELQITAGR	H
1	1::sp|cRAP054|P04264|K2C1_HUMAN	Keratin, type II cytoskeletal 1 OS=Homo sapiens GN=KRT1 PE=1 SV=6	2351	66170	139	139	37	37	57.5	644	MSRQFSSRSGYRSGGGFSSGSAGIINYQRRTTSSSTRRSGGGGGRFSSCGGGGGSFGAGGGFGSRSLVNLGGSKSISISVARGGGRGSGFGGGYGGGGFGGGGFGGGGFGGGGIGGGGFGGFGSGGGGFGGGGFGGGGYGGGYGPVCPPGGIQEVTINQSLLQPLNVEIDPEIQKVKSREREQIKSLNNQFASFIDKVRFLEQQNQVLQTKWELLQQVDTSTRTHNLEPYFESFINNLRRRVDQLKSDQSRLDSELKNMQDMVEDYRNKYEDEINKRTNAENEFVTIKKDVDGAYMTKVDLQAKLDNLQQEIDFLTALYQAELSQMQTQISETNVILSMDNNRSLDLDSIIAEVKAQYEDIAQKSKAEAESLYQSKYEELQITAGRHGDSVRNSKIEIS…	1678	2263	1	1	0	633.322	1264.63	2	1264.63	-0.0005	0	79.71	1.4e-06	R	TNAENEFVTIK	K
1	1::sp|cRAP054|P04264|K2C1_HUMAN	Keratin, type II cytoskeletal 1 OS=Homo sapiens GN=KRT1 PE=1 SV=6	2351	66170	139	139	37	37	57.5	644	MSRQFSSRSGYRSGGGFSSGSAGIINYQRRTTSSSTRRSGGGGGRFSSCGGGGGSFGAGGGFGSRSLVNLGGSKSISISVARGGGRGSGFGGGYGGGGFGGGGFGGGGFGGGGIGGGGFGGFGSGGGGFGGGGFGGGGYGGGYGPVCPPGGIQEVTINQSLLQPLNVEIDPEIQKVKSREREQIKSLNNQFASFIDKVRFLEQQNQVLQTKWELLQQVDTSTRTHNLEPYFESFINNLRRRVDQLKSDQSRLDSELKNMQDMVEDYRNKYEDEINKRTNAENEFVTIKKDVDGAYMTKVDLQAKLDNLQQEIDFLTALYQAELSQMQTQISETNVILSMDNNRSLDLDSIIAEVKAQYEDIAQKSKAEAESLYQSKYEELQITAGRHGDSVRNSKIEIS…	1679	2036	1	1	0	633.322	1264.63	2	1264.63	0.0003	0	79.72	1.3e-06	R	TNAENEFVTIK	K
1	1::sp|cRAP054|P04264|K2C1_HUMAN	Keratin, type II cytoskeletal 1 OS=Homo sapiens GN=KRT1 PE=1 SV=6	2351	66170	139	139	37	37	57.5	644	MSRQFSSRSGYRSGGGFSSGSAGIINYQRRTTSSSTRRSGGGGGRFSSCGGGGGSFGAGGGFGSRSLVNLGGSKSISISVARGGGRGSGFGGGYGGGGFGGGGFGGGGFGGGGIGGGGFGGFGSGGGGFGGGGFGGGGYGGGYGPVCPPGGIQEVTINQSLLQPLNVEIDPEIQKVKSREREQIKSLNNQFASFIDKVRFLEQQNQVLQTKWELLQQVDTSTRTHNLEPYFESFINNLRRRVDQLKSDQSRLDSELKNMQDMVEDYRNKYEDEINKRTNAENEFVTIKKDVDGAYMTKVDLQAKLDNLQQEIDFLTALYQAELSQMQTQISETNVILSMDNNRSLDLDSIIAEVKAQYEDIAQKSKAEAESLYQSKYEELQITAGRHGDSVRNSKIEIS…	1680	2186	1	1	0	633.322	1264.63	2	1264.63	0.0003	0	79.65	1.3e-06	R	TNAENEFVTIK	K
1	1::sp|cRAP054|P04264|K2C1_HUMAN	Keratin, type II cytoskeletal 1 OS=Homo sapiens GN=KRT1 PE=1 SV=6	2351	66170	139	139	37	37	57.5	644	MSRQFSSRSGYRSGGGFSSGSAGIINYQRRTTSSSTRRSGGGGGRFSSCGGGGGSFGAGGGFGSRSLVNLGGSKSISISVARGGGRGSGFGGGYGGGGFGGGGFGGGGFGGGGIGGGGFGGFGSGGGGFGGGGFGGGGYGGGYGPVCPPGGIQEVTINQSLLQPLNVEIDPEIQKVKSREREQIKSLNNQFASFIDKVRFLEQQNQVLQTKWELLQQVDTSTRTHNLEPYFESFINNLRRRVDQLKSDQSRLDSELKNMQDMVEDYRNKYEDEINKRTNAENEFVTIKKDVDGAYMTKVDLQAKLDNLQQEIDFLTALYQAELSQMQTQISETNVILSMDNNRSLDLDSIIAEVKAQYEDIAQKSKAEAESLYQSKYEELQITAGRHGDSVRNSKIEIS…	1681	2105	1	1	0	633.323	1264.63	2	1264.63	0.0008	0	79.59	1.3e-06	R	TNAENEFVTIK	K
1	1::sp|cRAP054|P04264|K2C1_HUMAN	Keratin, type II cytoskeletal 1 OS=Homo sapiens GN=KRT1 PE=1 SV=6	2351	66170	139	139	37	37	57.5	644	MSRQFSSRSGYRSGGGFSSGSAGIINYQRRTTSSSTRRSGGGGGRFSSCGGGGGSFGAGGGFGSRSLVNLGGSKSISISVARGGGRGSGFGGGYGGGGFGGGGFGGGGFGGGGIGGGGFGGFGSGGGGFGGGGFGGGGYGGGYGPVCPPGGIQEVTINQSLLQPLNVEIDPEIQKVKSREREQIKSLNNQFASFIDKVRFLEQQNQVLQTKWELLQQVDTSTRTHNLEPYFESFINNLRRRVDQLKSDQSRLDSELKNMQDMVEDYRNKYEDEINKRTNAENEFVTIKKDVDGAYMTKVDLQAKLDNLQQEIDFLTALYQAELSQMQTQISETNVILSMDNNRSLDLDSIIAEVKAQYEDIAQKSKAEAESLYQSKYEELQITAGRHGDSVRNSKIEIS…	1683	2365	1	1	0	633.813	1265.61	2	1265.61	-0.0015	0	72.22	7.4e-06	R	TNAENEFVTIK	K
1	1::sp|cRAP054|P04264|K2C1_HUMAN	Keratin, type II cytoskeletal 1 OS=Homo sapiens GN=KRT1 PE=1 SV=6	2351	66170	139	139	37	37	57.5	644	MSRQFSSRSGYRSGGGFSSGSAGIINYQRRTTSSSTRRSGGGGGRFSSCGGGGGSFGAGGGFGSRSLVNLGGSKSISISVARGGGRGSGFGGGYGGGGFGGGGFGGGGFGGGGIGGGGFGGFGSGGGGFGGGGFGGGGYGGGYGPVCPPGGIQEVTINQSLLQPLNVEIDPEIQKVKSREREQIKSLNNQFASFIDKVRFLEQQNQVLQTKWELLQQVDTSTRTHNLEPYFESFINNLRRRVDQLKSDQSRLDSELKNMQDMVEDYRNKYEDEINKRTNAENEFVTIKKDVDGAYMTKVDLQAKLDNLQQEIDFLTALYQAELSQMQTQISETNVILSMDNNRSLDLDSIIAEVKAQYEDIAQKSKAEAESLYQSKYEELQITAGRHGDSVRNSKIEIS…	1712	4237	1	1	1	639.359	1276.7	2	1276.7	0.001	0	73.29	2.9e-06	K	LALDLEIATYR	T
1	1::sp|cRAP054|P04264|K2C1_HUMAN	Keratin, type II cytoskeletal 1 OS=Homo sapiens GN=KRT1 PE=1 SV=6	2351	66170	139	139	37	37	57.5	644	MSRQFSSRSGYRSGGGFSSGSAGIINYQRRTTSSSTRRSGGGGGRFSSCGGGGGSFGAGGGFGSRSLVNLGGSKSISISVARGGGRGSGFGGGYGGGGFGGGGFGGGGFGGGGIGGGGFGGFGSGGGGFGGGGFGGGGYGGGYGPVCPPGGIQEVTINQSLLQPLNVEIDPEIQKVKSREREQIKSLNNQFASFIDKVRFLEQQNQVLQTKWELLQQVDTSTRTHNLEPYFESFINNLRRRVDQLKSDQSRLDSELKNMQDMVEDYRNKYEDEINKRTNAENEFVTIKKDVDGAYMTKVDLQAKLDNLQQEIDFLTALYQAELSQMQTQISETNVILSMDNNRSLDLDSIIAEVKAQYEDIAQKSKAEAESLYQSKYEELQITAGRHGDSVRNSKIEIS…	1752	2167	1	1	1	650.768	1299.52	2	1299.52	0	0	51.49	0.00013	K	NMQDMVEDYR	N
1	1::sp|cRAP054|P04264|K2C1_HUMAN	Keratin, type II cytoskeletal 1 OS=Homo sapiens GN=KRT1 PE=1 SV=6	2351	66170	139	139	37	37	57.5	644	MSRQFSSRSGYRSGGGFSSGSAGIINYQRRTTSSSTRRSGGGGGRFSSCGGGGGSFGAGGGFGSRSLVNLGGSKSISISVARGGGRGSGFGGGYGGGGFGGGGFGGGGFGGGGIGGGGFGGFGSGGGGFGGGGFGGGGYGGGYGPVCPPGGIQEVTINQSLLQPLNVEIDPEIQKVKSREREQIKSLNNQFASFIDKVRFLEQQNQVLQTKWELLQQVDTSTRTHNLEPYFESFINNLRRRVDQLKSDQSRLDSELKNMQDMVEDYRNKYEDEINKRTNAENEFVTIKKDVDGAYMTKVDLQAKLDNLQQEIDFLTALYQAELSQMQTQISETNVILSMDNNRSLDLDSIIAEVKAQYEDIAQKSKAEAESLYQSKYEELQITAGRHGDSVRNSKIEIS…	1753	2244	1	1	1	650.769	1299.52	2	1299.52	0.0005	0	52.03	0.00011	K	NMQDMVEDYR	N
1	1::sp|cRAP054|P04264|K2C1_HUMAN	Keratin, type II cytoskeletal 1 OS=Homo sapiens GN=KRT1 PE=1 SV=6	2351	66170	139	139	37	37	57.5	644	MSRQFSSRSGYRSGGGFSSGSAGIINYQRRTTSSSTRRSGGGGGRFSSCGGGGGSFGAGGGFGSRSLVNLGGSKSISISVARGGGRGSGFGGGYGGGGFGGGGFGGGGFGGGGIGGGGFGGFGSGGGGFGGGGFGGGGYGGGYGPVCPPGGIQEVTINQSLLQPLNVEIDPEIQKVKSREREQIKSLNNQFASFIDKVRFLEQQNQVLQTKWELLQQVDTSTRTHNLEPYFESFINNLRRRVDQLKSDQSRLDSELKNMQDMVEDYRNKYEDEINKRTNAENEFVTIKKDVDGAYMTKVDLQAKLDNLQQEIDFLTALYQAELSQMQTQISETNVILSMDNNRSLDLDSIIAEVKAQYEDIAQKSKAEAESLYQSKYEELQITAGRHGDSVRNSKIEIS…	1783	1552	1	1	0	436.888	1307.64	3	1307.65	-0.0049	2	52.68	0.00058	R	NKYEDEINKR	T
1	1::sp|cRAP054|P04264|K2C1_HUMAN	Keratin, type II cytoskeletal 1 OS=Homo sapiens GN=KRT1 PE=1 SV=6	2351	66170	139	139	37	37	57.5	644	MSRQFSSRSGYRSGGGFSSGSAGIINYQRRTTSSSTRRSGGGGGRFSSCGGGGGSFGAGGGFGSRSLVNLGGSKSISISVARGGGRGSGFGGGYGGGGFGGGGFGGGGFGGGGIGGGGFGGFGSGGGGFGGGGFGGGGYGGGYGPVCPPGGIQEVTINQSLLQPLNVEIDPEIQKVKSREREQIKSLNNQFASFIDKVRFLEQQNQVLQTKWELLQQVDTSTRTHNLEPYFESFINNLRRRVDQLKSDQSRLDSELKNMQDMVEDYRNKYEDEINKRTNAENEFVTIKKDVDGAYMTKVDLQAKLDNLQQEIDFLTALYQAELSQMQTQISETNVILSMDNNRSLDLDSIIAEVKAQYEDIAQKSKAEAESLYQSKYEELQITAGRHGDSVRNSKIEIS…	1784	1007	1	1	0	436.889	1307.65	3	1307.65	-0.001	2	86.2	2.6e-07	R	NKYEDEINKR	T
1	1::sp|cRAP054|P04264|K2C1_HUMAN	Keratin, type II cytoskeletal 1 OS=Homo sapiens GN=KRT1 PE=1 SV=6	2351	66170	139	139	37	37	57.5	644	MSRQFSSRSGYRSGGGFSSGSAGIINYQRRTTSSSTRRSGGGGGRFSSCGGGGGSFGAGGGFGSRSLVNLGGSKSISISVARGGGRGSGFGGGYGGGGFGGGGFGGGGFGGGGIGGGGFGGFGSGGGGFGGGGFGGGGYGGGYGPVCPPGGIQEVTINQSLLQPLNVEIDPEIQKVKSREREQIKSLNNQFASFIDKVRFLEQQNQVLQTKWELLQQVDTSTRTHNLEPYFESFINNLRRRVDQLKSDQSRLDSELKNMQDMVEDYRNKYEDEINKRTNAENEFVTIKKDVDGAYMTKVDLQAKLDNLQQEIDFLTALYQAELSQMQTQISETNVILSMDNNRSLDLDSIIAEVKAQYEDIAQKSKAEAESLYQSKYEELQITAGRHGDSVRNSKIEIS…	1785	1287	1	1	0	436.889	1307.65	3	1307.65	-0.0006	2	48.25	0.0018	R	NKYEDEINKR	T
1	1::sp|cRAP054|P04264|K2C1_HUMAN	Keratin, type II cytoskeletal 1 OS=Homo sapiens GN=KRT1 PE=1 SV=6	2351	66170	139	139	37	37	57.5	644	MSRQFSSRSGYRSGGGFSSGSAGIINYQRRTTSSSTRRSGGGGGRFSSCGGGGGSFGAGGGFGSRSLVNLGGSKSISISVARGGGRGSGFGGGYGGGGFGGGGFGGGGFGGGGIGGGGFGGFGSGGGGFGGGGFGGGGYGGGYGPVCPPGGIQEVTINQSLLQPLNVEIDPEIQKVKSREREQIKSLNNQFASFIDKVRFLEQQNQVLQTKWELLQQVDTSTRTHNLEPYFESFINNLRRRVDQLKSDQSRLDSELKNMQDMVEDYRNKYEDEINKRTNAENEFVTIKKDVDGAYMTKVDLQAKLDNLQQEIDFLTALYQAELSQMQTQISETNVILSMDNNRSLDLDSIIAEVKAQYEDIAQKSKAEAESLYQSKYEELQITAGRHGDSVRNSKIEIS…	1786	1224	1	1	0	436.889	1307.65	3	1307.65	-0.0005	2	59.87	0.00012	R	NKYEDEINKR	T
1	1::sp|cRAP054|P04264|K2C1_HUMAN	Keratin, type II cytoskeletal 1 OS=Homo sapiens GN=KRT1 PE=1 SV=6	2351	66170	139	139	37	37	57.5	644	MSRQFSSRSGYRSGGGFSSGSAGIINYQRRTTSSSTRRSGGGGGRFSSCGGGGGSFGAGGGFGSRSLVNLGGSKSISISVARGGGRGSGFGGGYGGGGFGGGGFGGGGFGGGGIGGGGFGGFGSGGGGFGGGGFGGGGYGGGYGPVCPPGGIQEVTINQSLLQPLNVEIDPEIQKVKSREREQIKSLNNQFASFIDKVRFLEQQNQVLQTKWELLQQVDTSTRTHNLEPYFESFINNLRRRVDQLKSDQSRLDSELKNMQDMVEDYRNKYEDEINKRTNAENEFVTIKKDVDGAYMTKVDLQAKLDNLQQEIDFLTALYQAELSQMQTQISETNVILSMDNNRSLDLDSIIAEVKAQYEDIAQKSKAEAESLYQSKYEELQITAGRHGDSVRNSKIEIS…	1787	1451	1	1	0	436.889	1307.65	3	1307.65	-0.0003	2	59.48	0.00013	R	NKYEDEINKR	T
1	1::sp|cRAP054|P04264|K2C1_HUMAN	Keratin, type II cytoskeletal 1 OS=Homo sapiens GN=KRT1 PE=1 SV=6	2351	66170	139	139	37	37	57.5	644	MSRQFSSRSGYRSGGGFSSGSAGIINYQRRTTSSSTRRSGGGGGRFSSCGGGGGSFGAGGGFGSRSLVNLGGSKSISISVARGGGRGSGFGGGYGGGGFGGGGFGGGGFGGGGIGGGGFGGFGSGGGGFGGGGFGGGGYGGGYGPVCPPGGIQEVTINQSLLQPLNVEIDPEIQKVKSREREQIKSLNNQFASFIDKVRFLEQQNQVLQTKWELLQQVDTSTRTHNLEPYFESFINNLRRRVDQLKSDQSRLDSELKNMQDMVEDYRNKYEDEINKRTNAENEFVTIKKDVDGAYMTKVDLQAKLDNLQQEIDFLTALYQAELSQMQTQISETNVILSMDNNRSLDLDSIIAEVKAQYEDIAQKSKAEAESLYQSKYEELQITAGRHGDSVRNSKIEIS…	1788	742	1	1	0	436.889	1307.65	3	1307.65	-0.0003	2	49.84	0.0012	R	NKYEDEINKR	T
1	1::sp|cRAP054|P04264|K2C1_HUMAN	Keratin, type II cytoskeletal 1 OS=Homo sapiens GN=KRT1 PE=1 SV=6	2351	66170	139	139	37	37	57.5	644	MSRQFSSRSGYRSGGGFSSGSAGIINYQRRTTSSSTRRSGGGGGRFSSCGGGGGSFGAGGGFGSRSLVNLGGSKSISISVARGGGRGSGFGGGYGGGGFGGGGFGGGGFGGGGIGGGGFGGFGSGGGGFGGGGFGGGGYGGGYGPVCPPGGIQEVTINQSLLQPLNVEIDPEIQKVKSREREQIKSLNNQFASFIDKVRFLEQQNQVLQTKWELLQQVDTSTRTHNLEPYFESFINNLRRRVDQLKSDQSRLDSELKNMQDMVEDYRNKYEDEINKRTNAENEFVTIKKDVDGAYMTKVDLQAKLDNLQQEIDFLTALYQAELSQMQTQISETNVILSMDNNRSLDLDSIIAEVKAQYEDIAQKSKAEAESLYQSKYEELQITAGRHGDSVRNSKIEIS…	1789	1100	1	1	0	436.889	1307.65	3	1307.65	-0.0003	2	50.68	0.001	R	NKYEDEINKR	T
1	1::sp|cRAP054|P04264|K2C1_HUMAN	Keratin, type II cytoskeletal 1 OS=Homo sapiens GN=KRT1 PE=1 SV=6	2351	66170	139	139	37	37	57.5	644	MSRQFSSRSGYRSGGGFSSGSAGIINYQRRTTSSSTRRSGGGGGRFSSCGGGGGSFGAGGGFGSRSLVNLGGSKSISISVARGGGRGSGFGGGYGGGGFGGGGFGGGGFGGGGIGGGGFGGFGSGGGGFGGGGFGGGGYGGGYGPVCPPGGIQEVTINQSLLQPLNVEIDPEIQKVKSREREQIKSLNNQFASFIDKVRFLEQQNQVLQTKWELLQQVDTSTRTHNLEPYFESFINNLRRRVDQLKSDQSRLDSELKNMQDMVEDYRNKYEDEINKRTNAENEFVTIKKDVDGAYMTKVDLQAKLDNLQQEIDFLTALYQAELSQMQTQISETNVILSMDNNRSLDLDSIIAEVKAQYEDIAQKSKAEAESLYQSKYEELQITAGRHGDSVRNSKIEIS…	1790	1380	1	1	0	436.889	1307.65	3	1307.65	-0.0002	2	72.65	6.3e-06	R	NKYEDEINKR	T
1	1::sp|cRAP054|P04264|K2C1_HUMAN	Keratin, type II cytoskeletal 1 OS=Homo sapiens GN=KRT1 PE=1 SV=6	2351	66170	139	139	37	37	57.5	644	MSRQFSSRSGYRSGGGFSSGSAGIINYQRRTTSSSTRRSGGGGGRFSSCGGGGGSFGAGGGFGSRSLVNLGGSKSISISVARGGGRGSGFGGGYGGGGFGGGGFGGGGFGGGGIGGGGFGGFGSGGGGFGGGGFGGGGYGGGYGPVCPPGGIQEVTINQSLLQPLNVEIDPEIQKVKSREREQIKSLNNQFASFIDKVRFLEQQNQVLQTKWELLQQVDTSTRTHNLEPYFESFINNLRRRVDQLKSDQSRLDSELKNMQDMVEDYRNKYEDEINKRTNAENEFVTIKKDVDGAYMTKVDLQAKLDNLQQEIDFLTALYQAELSQMQTQISETNVILSMDNNRSLDLDSIIAEVKAQYEDIAQKSKAEAESLYQSKYEELQITAGRHGDSVRNSKIEIS…	1791	1159	1	1	0	436.89	1307.65	3	1307.65	-0.0001	2	53.6	0.00051	R	NKYEDEINKR	T
1	1::sp|cRAP054|P04264|K2C1_HUMAN	Keratin, type II cytoskeletal 1 OS=Homo sapiens GN=KRT1 PE=1 SV=6	2351	66170	139	139	37	37	57.5	644	MSRQFSSRSGYRSGGGFSSGSAGIINYQRRTTSSSTRRSGGGGGRFSSCGGGGGSFGAGGGFGSRSLVNLGGSKSISISVARGGGRGSGFGGGYGGGGFGGGGFGGGGFGGGGIGGGGFGGFGSGGGGFGGGGFGGGGYGGGYGPVCPPGGIQEVTINQSLLQPLNVEIDPEIQKVKSREREQIKSLNNQFASFIDKVRFLEQQNQVLQTKWELLQQVDTSTRTHNLEPYFESFINNLRRRVDQLKSDQSRLDSELKNMQDMVEDYRNKYEDEINKRTNAENEFVTIKKDVDGAYMTKVDLQAKLDNLQQEIDFLTALYQAELSQMQTQISETNVILSMDNNRSLDLDSIIAEVKAQYEDIAQKSKAEAESLYQSKYEELQITAGRHGDSVRNSKIEIS…	1792	691	1	1	0	436.89	1307.65	3	1307.65	0	2	42.89	0.006	R	NKYEDEINKR	T
1	1::sp|cRAP054|P04264|K2C1_HUMAN	Keratin, type II cytoskeletal 1 OS=Homo sapiens GN=KRT1 PE=1 SV=6	2351	66170	139	139	37	37	57.5	644	MSRQFSSRSGYRSGGGFSSGSAGIINYQRRTTSSSTRRSGGGGGRFSSCGGGGGSFGAGGGFGSRSLVNLGGSKSISISVARGGGRGSGFGGGYGGGGFGGGGFGGGGFGGGGIGGGGFGGFGSGGGGFGGGGFGGGGYGGGYGPVCPPGGIQEVTINQSLLQPLNVEIDPEIQKVKSREREQIKSLNNQFASFIDKVRFLEQQNQVLQTKWELLQQVDTSTRTHNLEPYFESFINNLRRRVDQLKSDQSRLDSELKNMQDMVEDYRNKYEDEINKRTNAENEFVTIKKDVDGAYMTKVDLQAKLDNLQQEIDFLTALYQAELSQMQTQISETNVILSMDNNRSLDLDSIIAEVKAQYEDIAQKSKAEAESLYQSKYEELQITAGRHGDSVRNSKIEIS…	1793	851	1	1	0	436.89	1307.65	3	1307.65	0	2	50	0.0012	R	NKYEDEINKR	T
1	1::sp|cRAP054|P04264|K2C1_HUMAN	Keratin, type II cytoskeletal 1 OS=Homo sapiens GN=KRT1 PE=1 SV=6	2351	66170	139	139	37	37	57.5	644	MSRQFSSRSGYRSGGGFSSGSAGIINYQRRTTSSSTRRSGGGGGRFSSCGGGGGSFGAGGGFGSRSLVNLGGSKSISISVARGGGRGSGFGGGYGGGGFGGGGFGGGGFGGGGIGGGGFGGFGSGGGGFGGGGFGGGGYGGGYGPVCPPGGIQEVTINQSLLQPLNVEIDPEIQKVKSREREQIKSLNNQFASFIDKVRFLEQQNQVLQTKWELLQQVDTSTRTHNLEPYFESFINNLRRRVDQLKSDQSRLDSELKNMQDMVEDYRNKYEDEINKRTNAENEFVTIKKDVDGAYMTKVDLQAKLDNLQQEIDFLTALYQAELSQMQTQISETNVILSMDNNRSLDLDSIIAEVKAQYEDIAQKSKAEAESLYQSKYEELQITAGRHGDSVRNSKIEIS…	1824	1317	1	1	1	658.766	1315.52	2	1315.52	0.0003	0	63.26	5e-06	K	NMQDMVEDYR	N
1	1::sp|cRAP054|P04264|K2C1_HUMAN	Keratin, type II cytoskeletal 1 OS=Homo sapiens GN=KRT1 PE=1 SV=6	2351	66170	139	139	37	37	57.5	644	MSRQFSSRSGYRSGGGFSSGSAGIINYQRRTTSSSTRRSGGGGGRFSSCGGGGGSFGAGGGFGSRSLVNLGGSKSISISVARGGGRGSGFGGGYGGGGFGGGGFGGGGFGGGGIGGGGFGGFGSGGGGFGGGGFGGGGYGGGYGPVCPPGGIQEVTINQSLLQPLNVEIDPEIQKVKSREREQIKSLNNQFASFIDKVRFLEQQNQVLQTKWELLQQVDTSTRTHNLEPYFESFINNLRRRVDQLKSDQSRLDSELKNMQDMVEDYRNKYEDEINKRTNAENEFVTIKKDVDGAYMTKVDLQAKLDNLQQEIDFLTALYQAELSQMQTQISETNVILSMDNNRSLDLDSIIAEVKAQYEDIAQKSKAEAESLYQSKYEELQITAGRHGDSVRNSKIEIS…	1825	1259	1	1	1	658.766	1315.52	2	1315.52	0.0004	0	62.95	5.3e-06	K	NMQDMVEDYR	N
1	1::sp|cRAP054|P04264|K2C1_HUMAN	Keratin, type II cytoskeletal 1 OS=Homo sapiens GN=KRT1 PE=1 SV=6	2351	66170	139	139	37	37	57.5	644	MSRQFSSRSGYRSGGGFSSGSAGIINYQRRTTSSSTRRSGGGGGRFSSCGGGGGSFGAGGGFGSRSLVNLGGSKSISISVARGGGRGSGFGGGYGGGGFGGGGFGGGGFGGGGIGGGGFGGFGSGGGGFGGGGFGGGGYGGGYGPVCPPGGIQEVTINQSLLQPLNVEIDPEIQKVKSREREQIKSLNNQFASFIDKVRFLEQQNQVLQTKWELLQQVDTSTRTHNLEPYFESFINNLRRRVDQLKSDQSRLDSELKNMQDMVEDYRNKYEDEINKRTNAENEFVTIKKDVDGAYMTKVDLQAKLDNLQQEIDFLTALYQAELSQMQTQISETNVILSMDNNRSLDLDSIIAEVKAQYEDIAQKSKAEAESLYQSKYEELQITAGRHGDSVRNSKIEIS…	1826	1192	1	1	1	658.766	1315.52	2	1315.52	0.0009	0	68.28	1.6e-06	K	NMQDMVEDYR	N
1	1::sp|cRAP054|P04264|K2C1_HUMAN	Keratin, type II cytoskeletal 1 OS=Homo sapiens GN=KRT1 PE=1 SV=6	2351	66170	139	139	37	37	57.5	644	MSRQFSSRSGYRSGGGFSSGSAGIINYQRRTTSSSTRRSGGGGGRFSSCGGGGGSFGAGGGFGSRSLVNLGGSKSISISVARGGGRGSGFGGGYGGGGFGGGGFGGGGFGGGGIGGGGFGGFGSGGGGFGGGGFGGGGYGGGYGPVCPPGGIQEVTINQSLLQPLNVEIDPEIQKVKSREREQIKSLNNQFASFIDKVRFLEQQNQVLQTKWELLQQVDTSTRTHNLEPYFESFINNLRRRVDQLKSDQSRLDSELKNMQDMVEDYRNKYEDEINKRTNAENEFVTIKKDVDGAYMTKVDLQAKLDNLQQEIDFLTALYQAELSQMQTQISETNVILSMDNNRSLDLDSIIAEVKAQYEDIAQKSKAEAESLYQSKYEELQITAGRHGDSVRNSKIEIS…	1877	584	1	1	1	666.764	1331.51	2	1331.51	0.0005	0	48.85	9.4e-05	K	NMQDMVEDYR	N
1	1::sp|cRAP054|P04264|K2C1_HUMAN	Keratin, type II cytoskeletal 1 OS=Homo sapiens GN=KRT1 PE=1 SV=6	2351	66170	139	139	37	37	57.5	644	MSRQFSSRSGYRSGGGFSSGSAGIINYQRRTTSSSTRRSGGGGGRFSSCGGGGGSFGAGGGFGSRSLVNLGGSKSISISVARGGGRGSGFGGGYGGGGFGGGGFGGGGFGGGGIGGGGFGGFGSGGGGFGGGGFGGGGYGGGYGPVCPPGGIQEVTINQSLLQPLNVEIDPEIQKVKSREREQIKSLNNQFASFIDKVRFLEQQNQVLQTKWELLQQVDTSTRTHNLEPYFESFINNLRRRVDQLKSDQSRLDSELKNMQDMVEDYRNKYEDEINKRTNAENEFVTIKKDVDGAYMTKVDLQAKLDNLQQEIDFLTALYQAELSQMQTQISETNVILSMDNNRSLDLDSIIAEVKAQYEDIAQKSKAEAESLYQSKYEELQITAGRHGDSVRNSKIEIS…	1878	637	1	1	1	666.764	1331.51	2	1331.51	0.0006	0	58.47	1e-05	K	NMQDMVEDYR	N
1	1::sp|cRAP054|P04264|K2C1_HUMAN	Keratin, type II cytoskeletal 1 OS=Homo sapiens GN=KRT1 PE=1 SV=6	2351	66170	139	139	37	37	57.5	644	MSRQFSSRSGYRSGGGFSSGSAGIINYQRRTTSSSTRRSGGGGGRFSSCGGGGGSFGAGGGFGSRSLVNLGGSKSISISVARGGGRGSGFGGGYGGGGFGGGGFGGGGFGGGGIGGGGFGGFGSGGGGFGGGGFGGGGYGGGYGPVCPPGGIQEVTINQSLLQPLNVEIDPEIQKVKSREREQIKSLNNQFASFIDKVRFLEQQNQVLQTKWELLQQVDTSTRTHNLEPYFESFINNLRRRVDQLKSDQSRLDSELKNMQDMVEDYRNKYEDEINKRTNAENEFVTIKKDVDGAYMTKVDLQAKLDNLQQEIDFLTALYQAELSQMQTQISETNVILSMDNNRSLDLDSIIAEVKAQYEDIAQKSKAEAESLYQSKYEELQITAGRHGDSVRNSKIEIS…	1893	977	1	1	1	670.838	1339.66	2	1339.66	-0.0006	1	28.41	0.15	K	SKAEAESLYQSK	Y
1	1::sp|cRAP054|P04264|K2C1_HUMAN	Keratin, type II cytoskeletal 1 OS=Homo sapiens GN=KRT1 PE=1 SV=6	2351	66170	139	139	37	37	57.5	644	MSRQFSSRSGYRSGGGFSSGSAGIINYQRRTTSSSTRRSGGGGGRFSSCGGGGGSFGAGGGFGSRSLVNLGGSKSISISVARGGGRGSGFGGGYGGGGFGGGGFGGGGFGGGGIGGGGFGGFGSGGGGFGGGGFGGGGYGGGYGPVCPPGGIQEVTINQSLLQPLNVEIDPEIQKVKSREREQIKSLNNQFASFIDKVRFLEQQNQVLQTKWELLQQVDTSTRTHNLEPYFESFINNLRRRVDQLKSDQSRLDSELKNMQDMVEDYRNKYEDEINKRTNAENEFVTIKKDVDGAYMTKVDLQAKLDNLQQEIDFLTALYQAELSQMQTQISETNVILSMDNNRSLDLDSIIAEVKAQYEDIAQKSKAEAESLYQSKYEELQITAGRHGDSVRNSKIEIS…	1894	612	1	1	1	670.838	1339.66	2	1339.66	0.0003	1	65.35	3.2e-05	K	SKAEAESLYQSK	Y
1	1::sp|cRAP054|P04264|K2C1_HUMAN	Keratin, type II cytoskeletal 1 OS=Homo sapiens GN=KRT1 PE=1 SV=6	2351	66170	139	139	37	37	57.5	644	MSRQFSSRSGYRSGGGFSSGSAGIINYQRRTTSSSTRRSGGGGGRFSSCGGGGGSFGAGGGFGSRSLVNLGGSKSISISVARGGGRGSGFGGGYGGGGFGGGGFGGGGFGGGGIGGGGFGGFGSGGGGFGGGGFGGGGYGGGYGPVCPPGGIQEVTINQSLLQPLNVEIDPEIQKVKSREREQIKSLNNQFASFIDKVRFLEQQNQVLQTKWELLQQVDTSTRTHNLEPYFESFINNLRRRVDQLKSDQSRLDSELKNMQDMVEDYRNKYEDEINKRTNAENEFVTIKKDVDGAYMTKVDLQAKLDNLQQEIDFLTALYQAELSQMQTQISETNVILSMDNNRSLDLDSIIAEVKAQYEDIAQKSKAEAESLYQSKYEELQITAGRHGDSVRNSKIEIS…	1895	471	1	1	1	670.838	1339.66	2	1339.66	0.0004	1	67.83	1.8e-05	K	SKAEAESLYQSK	Y
1	1::sp|cRAP054|P04264|K2C1_HUMAN	Keratin, type II cytoskeletal 1 OS=Homo sapiens GN=KRT1 PE=1 SV=6	2351	66170	139	139	37	37	57.5	644	MSRQFSSRSGYRSGGGFSSGSAGIINYQRRTTSSSTRRSGGGGGRFSSCGGGGGSFGAGGGFGSRSLVNLGGSKSISISVARGGGRGSGFGGGYGGGGFGGGGFGGGGFGGGGIGGGGFGGFGSGGGGFGGGGFGGGGYGGGYGPVCPPGGIQEVTINQSLLQPLNVEIDPEIQKVKSREREQIKSLNNQFASFIDKVRFLEQQNQVLQTKWELLQQVDTSTRTHNLEPYFESFINNLRRRVDQLKSDQSRLDSELKNMQDMVEDYRNKYEDEINKRTNAENEFVTIKKDVDGAYMTKVDLQAKLDNLQQEIDFLTALYQAELSQMQTQISETNVILSMDNNRSLDLDSIIAEVKAQYEDIAQKSKAEAESLYQSKYEELQITAGRHGDSVRNSKIEIS…	1896	512	1	1	1	670.838	1339.66	2	1339.66	0.0005	1	64.8	3.7e-05	K	SKAEAESLYQSK	Y
1	1::sp|cRAP054|P04264|K2C1_HUMAN	Keratin, type II cytoskeletal 1 OS=Homo sapiens GN=KRT1 PE=1 SV=6	2351	66170	139	139	37	37	57.5	644	MSRQFSSRSGYRSGGGFSSGSAGIINYQRRTTSSSTRRSGGGGGRFSSCGGGGGSFGAGGGFGSRSLVNLGGSKSISISVARGGGRGSGFGGGYGGGGFGGGGFGGGGFGGGGIGGGGFGGFGSGGGGFGGGGFGGGGYGGGYGPVCPPGGIQEVTINQSLLQPLNVEIDPEIQKVKSREREQIKSLNNQFASFIDKVRFLEQQNQVLQTKWELLQQVDTSTRTHNLEPYFESFINNLRRRVDQLKSDQSRLDSELKNMQDMVEDYRNKYEDEINKRTNAENEFVTIKKDVDGAYMTKVDLQAKLDNLQQEIDFLTALYQAELSQMQTQISETNVILSMDNNRSLDLDSIIAEVKAQYEDIAQKSKAEAESLYQSKYEELQITAGRHGDSVRNSKIEIS…	1897	819	1	1	1	670.839	1339.66	2	1339.66	0.0007	1	36.09	0.027	K	SKAEAESLYQSK	Y
1	1::sp|cRAP054|P04264|K2C1_HUMAN	Keratin, type II cytoskeletal 1 OS=Homo sapiens GN=KRT1 PE=1 SV=6	2351	66170	139	139	37	37	57.5	644	MSRQFSSRSGYRSGGGFSSGSAGIINYQRRTTSSSTRRSGGGGGRFSSCGGGGGSFGAGGGFGSRSLVNLGGSKSISISVARGGGRGSGFGGGYGGGGFGGGGFGGGGFGGGGIGGGGFGGFGSGGGGFGGGGFGGGGYGGGYGPVCPPGGIQEVTINQSLLQPLNVEIDPEIQKVKSREREQIKSLNNQFASFIDKVRFLEQQNQVLQTKWELLQQVDTSTRTHNLEPYFESFINNLRRRVDQLKSDQSRLDSELKNMQDMVEDYRNKYEDEINKRTNAENEFVTIKKDVDGAYMTKVDLQAKLDNLQQEIDFLTALYQAELSQMQTQISETNVILSMDNNRSLDLDSIIAEVKAQYEDIAQKSKAEAESLYQSKYEELQITAGRHGDSVRNSKIEIS…	1899	761	1	1	1	670.839	1339.66	2	1339.66	0.0009	1	33.76	0.046	K	SKAEAESLYQSK	Y
1	1::sp|cRAP054|P04264|K2C1_HUMAN	Keratin, type II cytoskeletal 1 OS=Homo sapiens GN=KRT1 PE=1 SV=6	2351	66170	139	139	37	37	57.5	644	MSRQFSSRSGYRSGGGFSSGSAGIINYQRRTTSSSTRRSGGGGGRFSSCGGGGGSFGAGGGFGSRSLVNLGGSKSISISVARGGGRGSGFGGGYGGGGFGGGGFGGGGFGGGGIGGGGFGGFGSGGGGFGGGGFGGGGYGGGYGPVCPPGGIQEVTINQSLLQPLNVEIDPEIQKVKSREREQIKSLNNQFASFIDKVRFLEQQNQVLQTKWELLQQVDTSTRTHNLEPYFESFINNLRRRVDQLKSDQSRLDSELKNMQDMVEDYRNKYEDEINKRTNAENEFVTIKKDVDGAYMTKVDLQAKLDNLQQEIDFLTALYQAELSQMQTQISETNVILSMDNNRSLDLDSIIAEVKAQYEDIAQKSKAEAESLYQSKYEELQITAGRHGDSVRNSKIEIS…	1900	713	1	1	1	670.839	1339.66	2	1339.66	0.001	1	26.77	0.23	K	SKAEAESLYQSK	Y
1	1::sp|cRAP054|P04264|K2C1_HUMAN	Keratin, type II cytoskeletal 1 OS=Homo sapiens GN=KRT1 PE=1 SV=6	2351	66170	139	139	37	37	57.5	644	MSRQFSSRSGYRSGGGFSSGSAGIINYQRRTTSSSTRRSGGGGGRFSSCGGGGGSFGAGGGFGSRSLVNLGGSKSISISVARGGGRGSGFGGGYGGGGFGGGGFGGGGFGGGGIGGGGFGGFGSGGGGFGGGGFGGGGYGGGYGPVCPPGGIQEVTINQSLLQPLNVEIDPEIQKVKSREREQIKSLNNQFASFIDKVRFLEQQNQVLQTKWELLQQVDTSTRTHNLEPYFESFINNLRRRVDQLKSDQSRLDSELKNMQDMVEDYRNKYEDEINKRTNAENEFVTIKKDVDGAYMTKVDLQAKLDNLQQEIDFLTALYQAELSQMQTQISETNVILSMDNNRSLDLDSIIAEVKAQYEDIAQKSKAEAESLYQSKYEELQITAGRHGDSVRNSKIEIS…	1901	662	1	1	1	670.839	1339.66	2	1339.66	0.0012	1	37.07	0.022	K	SKAEAESLYQSK	Y
1	1::sp|cRAP054|P04264|K2C1_HUMAN	Keratin, type II cytoskeletal 1 OS=Homo sapiens GN=KRT1 PE=1 SV=6	2351	66170	139	139	37	37	57.5	644	MSRQFSSRSGYRSGGGFSSGSAGIINYQRRTTSSSTRRSGGGGGRFSSCGGGGGSFGAGGGFGSRSLVNLGGSKSISISVARGGGRGSGFGGGYGGGGFGGGGFGGGGFGGGGIGGGGFGGFGSGGGGFGGGGFGGGGYGGGYGPVCPPGGIQEVTINQSLLQPLNVEIDPEIQKVKSREREQIKSLNNQFASFIDKVRFLEQQNQVLQTKWELLQQVDTSTRTHNLEPYFESFINNLRRRVDQLKSDQSRLDSELKNMQDMVEDYRNKYEDEINKRTNAENEFVTIKKDVDGAYMTKVDLQAKLDNLQQEIDFLTALYQAELSQMQTQISETNVILSMDNNRSLDLDSIIAEVKAQYEDIAQKSKAEAESLYQSKYEELQITAGRHGDSVRNSKIEIS…	1923	2737	1	1	1	679.351	1356.69	2	1356.69	-0.0001	0	47.1	0.0023	K	LNDLEDALQQAK	E
1	1::sp|cRAP054|P04264|K2C1_HUMAN	Keratin, type II cytoskeletal 1 OS=Homo sapiens GN=KRT1 PE=1 SV=6	2351	66170	139	139	37	37	57.5	644	MSRQFSSRSGYRSGGGFSSGSAGIINYQRRTTSSSTRRSGGGGGRFSSCGGGGGSFGAGGGFGSRSLVNLGGSKSISISVARGGGRGSGFGGGYGGGGFGGGGFGGGGFGGGGIGGGGFGGFGSGGGGFGGGGFGGGGYGGGYGPVCPPGGIQEVTINQSLLQPLNVEIDPEIQKVKSREREQIKSLNNQFASFIDKVRFLEQQNQVLQTKWELLQQVDTSTRTHNLEPYFESFINNLRRRVDQLKSDQSRLDSELKNMQDMVEDYRNKYEDEINKRTNAENEFVTIKKDVDGAYMTKVDLQAKLDNLQQEIDFLTALYQAELSQMQTQISETNVILSMDNNRSLDLDSIIAEVKAQYEDIAQKSKAEAESLYQSKYEELQITAGRHGDSVRNSKIEIS…	1924	2644	1	1	1	679.352	1356.69	2	1356.69	0.001	0	89.17	1.4e-07	K	LNDLEDALQQAK	E
1	1::sp|cRAP054|P04264|K2C1_HUMAN	Keratin, type II cytoskeletal 1 OS=Homo sapiens GN=KRT1 PE=1 SV=6	2351	66170	139	139	37	37	57.5	644	MSRQFSSRSGYRSGGGFSSGSAGIINYQRRTTSSSTRRSGGGGGRFSSCGGGGGSFGAGGGFGSRSLVNLGGSKSISISVARGGGRGSGFGGGYGGGGFGGGGFGGGGFGGGGIGGGGFGGFGSGGGGFGGGGFGGGGYGGGYGPVCPPGGIQEVTINQSLLQPLNVEIDPEIQKVKSREREQIKSLNNQFASFIDKVRFLEQQNQVLQTKWELLQQVDTSTRTHNLEPYFESFINNLRRRVDQLKSDQSRLDSELKNMQDMVEDYRNKYEDEINKRTNAENEFVTIKKDVDGAYMTKVDLQAKLDNLQQEIDFLTALYQAELSQMQTQISETNVILSMDNNRSLDLDSIIAEVKAQYEDIAQKSKAEAESLYQSKYEELQITAGRHGDSVRNSKIEIS…	1925	2556	1	1	1	679.352	1356.69	2	1356.69	0.0019	0	63.05	5.8e-05	K	LNDLEDALQQAK	E
1	1::sp|cRAP054|P04264|K2C1_HUMAN	Keratin, type II cytoskeletal 1 OS=Homo sapiens GN=KRT1 PE=1 SV=6	2351	66170	139	139	37	37	57.5	644	MSRQFSSRSGYRSGGGFSSGSAGIINYQRRTTSSSTRRSGGGGGRFSSCGGGGGSFGAGGGFGSRSLVNLGGSKSISISVARGGGRGSGFGGGYGGGGFGGGGFGGGGFGGGGIGGGGFGGFGSGGGGFGGGGFGGGGYGGGYGPVCPPGGIQEVTINQSLLQPLNVEIDPEIQKVKSREREQIKSLNNQFASFIDKVRFLEQQNQVLQTKWELLQQVDTSTRTHNLEPYFESFINNLRRRVDQLKSDQSRLDSELKNMQDMVEDYRNKYEDEINKRTNAENEFVTIKKDVDGAYMTKVDLQAKLDNLQQEIDFLTALYQAELSQMQTQISETNVILSMDNNRSLDLDSIIAEVKAQYEDIAQKSKAEAESLYQSKYEELQITAGRHGDSVRNSKIEIS…	1939	2821	1	1	1	679.842	1357.67	2	1357.67	-0.0028	0	55.88	0.00032	K	LNDLEDALQQAK	E
1	1::sp|cRAP054|P04264|K2C1_HUMAN	Keratin, type II cytoskeletal 1 OS=Homo sapiens GN=KRT1 PE=1 SV=6	2351	66170	139	139	37	37	57.5	644	MSRQFSSRSGYRSGGGFSSGSAGIINYQRRTTSSSTRRSGGGGGRFSSCGGGGGSFGAGGGFGSRSLVNLGGSKSISISVARGGGRGSGFGGGYGGGGFGGGGFGGGGFGGGGIGGGGFGGFGSGGGGFGGGGFGGGGYGGGYGPVCPPGGIQEVTINQSLLQPLNVEIDPEIQKVKSREREQIKSLNNQFASFIDKVRFLEQQNQVLQTKWELLQQVDTSTRTHNLEPYFESFINNLRRRVDQLKSDQSRLDSELKNMQDMVEDYRNKYEDEINKRTNAENEFVTIKKDVDGAYMTKVDLQAKLDNLQQEIDFLTALYQAELSQMQTQISETNVILSMDNNRSLDLDSIIAEVKAQYEDIAQKSKAEAESLYQSKYEELQITAGRHGDSVRNSKIEIS…	1993	3626	1	1	1	692.349	1382.68	2	1382.68	0.0006	0	53.02	0.00052	K	SLNNQFASFIDK	V
1	1::sp|cRAP054|P04264|K2C1_HUMAN	Keratin, type II cytoskeletal 1 OS=Homo sapiens GN=KRT1 PE=1 SV=6	2351	66170	139	139	37	37	57.5	644	MSRQFSSRSGYRSGGGFSSGSAGIINYQRRTTSSSTRRSGGGGGRFSSCGGGGGSFGAGGGFGSRSLVNLGGSKSISISVARGGGRGSGFGGGYGGGGFGGGGFGGGGFGGGGIGGGGFGGFGSGGGGFGGGGFGGGGYGGGYGPVCPPGGIQEVTINQSLLQPLNVEIDPEIQKVKSREREQIKSLNNQFASFIDKVRFLEQQNQVLQTKWELLQQVDTSTRTHNLEPYFESFINNLRRRVDQLKSDQSRLDSELKNMQDMVEDYRNKYEDEINKRTNAENEFVTIKKDVDGAYMTKVDLQAKLDNLQQEIDFLTALYQAELSQMQTQISETNVILSMDNNRSLDLDSIIAEVKAQYEDIAQKSKAEAESLYQSKYEELQITAGRHGDSVRNSKIEIS…	1994	3497	1	1	1	692.349	1382.68	2	1382.68	0.0007	0	67.68	1.8e-05	K	SLNNQFASFIDK	V
1	1::sp|cRAP054|P04264|K2C1_HUMAN	Keratin, type II cytoskeletal 1 OS=Homo sapiens GN=KRT1 PE=1 SV=6	2351	66170	139	139	37	37	57.5	644	MSRQFSSRSGYRSGGGFSSGSAGIINYQRRTTSSSTRRSGGGGGRFSSCGGGGGSFGAGGGFGSRSLVNLGGSKSISISVARGGGRGSGFGGGYGGGGFGGGGFGGGGFGGGGIGGGGFGGFGSGGGGFGGGGFGGGGYGGGYGPVCPPGGIQEVTINQSLLQPLNVEIDPEIQKVKSREREQIKSLNNQFASFIDKVRFLEQQNQVLQTKWELLQQVDTSTRTHNLEPYFESFINNLRRRVDQLKSDQSRLDSELKNMQDMVEDYRNKYEDEINKRTNAENEFVTIKKDVDGAYMTKVDLQAKLDNLQQEIDFLTALYQAELSQMQTQISETNVILSMDNNRSLDLDSIIAEVKAQYEDIAQKSKAEAESLYQSKYEELQITAGRHGDSVRNSKIEIS…	1997	3842	1	1	1	692.838	1383.66	2	1383.67	-0.0054	0	38.66	0.014	K	SLNNQFASFIDK	V
1	1::sp|cRAP054|P04264|K2C1_HUMAN	Keratin, type II cytoskeletal 1 OS=Homo sapiens GN=KRT1 PE=1 SV=6	2351	66170	139	139	37	37	57.5	644	MSRQFSSRSGYRSGGGFSSGSAGIINYQRRTTSSSTRRSGGGGGRFSSCGGGGGSFGAGGGFGSRSLVNLGGSKSISISVARGGGRGSGFGGGYGGGGFGGGGFGGGGFGGGGIGGGGFGGFGSGGGGFGGGGFGGGGYGGGYGPVCPPGGIQEVTINQSLLQPLNVEIDPEIQKVKSREREQIKSLNNQFASFIDKVRFLEQQNQVLQTKWELLQQVDTSTRTHNLEPYFESFINNLRRRVDQLKSDQSRLDSELKNMQDMVEDYRNKYEDEINKRTNAENEFVTIKKDVDGAYMTKVDLQAKLDNLQQEIDFLTALYQAELSQMQTQISETNVILSMDNNRSLDLDSIIAEVKAQYEDIAQKSKAEAESLYQSKYEELQITAGRHGDSVRNSKIEIS…	1998	3489	1	1	1	692.84	1383.66	2	1383.67	-0.0023	0	44.79	0.0033	K	SLNNQFASFIDK	V
1	1::sp|cRAP054|P04264|K2C1_HUMAN	Keratin, type II cytoskeletal 1 OS=Homo sapiens GN=KRT1 PE=1 SV=6	2351	66170	139	139	37	37	57.5	644	MSRQFSSRSGYRSGGGFSSGSAGIINYQRRTTSSSTRRSGGGGGRFSSCGGGGGSFGAGGGFGSRSLVNLGGSKSISISVARGGGRGSGFGGGYGGGGFGGGGFGGGGFGGGGIGGGGFGGFGSGGGGFGGGGFGGGGYGGGYGPVCPPGGIQEVTINQSLLQPLNVEIDPEIQKVKSREREQIKSLNNQFASFIDKVRFLEQQNQVLQTKWELLQQVDTSTRTHNLEPYFESFINNLRRRVDQLKSDQSRLDSELKNMQDMVEDYRNKYEDEINKRTNAENEFVTIKKDVDGAYMTKVDLQAKLDNLQQEIDFLTALYQAELSQMQTQISETNVILSMDNNRSLDLDSIIAEVKAQYEDIAQKSKAEAESLYQSKYEELQITAGRHGDSVRNSKIEIS…	2013	1450	1	1	0	465.249	1392.72	3	1392.72	-0.0007	1	46.66	0.0024	R	TNAENEFVTIKK	D
1	1::sp|cRAP054|P04264|K2C1_HUMAN	Keratin, type II cytoskeletal 1 OS=Homo sapiens GN=KRT1 PE=1 SV=6	2351	66170	139	139	37	37	57.5	644	MSRQFSSRSGYRSGGGFSSGSAGIINYQRRTTSSSTRRSGGGGGRFSSCGGGGGSFGAGGGFGSRSLVNLGGSKSISISVARGGGRGSGFGGGYGGGGFGGGGFGGGGFGGGGIGGGGFGGFGSGGGGFGGGGFGGGGYGGGYGPVCPPGGIQEVTINQSLLQPLNVEIDPEIQKVKSREREQIKSLNNQFASFIDKVRFLEQQNQVLQTKWELLQQVDTSTRTHNLEPYFESFINNLRRRVDQLKSDQSRLDSELKNMQDMVEDYRNKYEDEINKRTNAENEFVTIKKDVDGAYMTKVDLQAKLDNLQQEIDFLTALYQAELSQMQTQISETNVILSMDNNRSLDLDSIIAEVKAQYEDIAQKSKAEAESLYQSKYEELQITAGRHGDSVRNSKIEIS…	2014	1234	1	1	0	465.249	1392.72	3	1392.72	-0.0005	1	32	0.069	R	TNAENEFVTIKK	D
1	1::sp|cRAP054|P04264|K2C1_HUMAN	Keratin, type II cytoskeletal 1 OS=Homo sapiens GN=KRT1 PE=1 SV=6	2351	66170	139	139	37	37	57.5	644	MSRQFSSRSGYRSGGGFSSGSAGIINYQRRTTSSSTRRSGGGGGRFSSCGGGGGSFGAGGGFGSRSLVNLGGSKSISISVARGGGRGSGFGGGYGGGGFGGGGFGGGGFGGGGIGGGGFGGFGSGGGGFGGGGFGGGGYGGGYGPVCPPGGIQEVTINQSLLQPLNVEIDPEIQKVKSREREQIKSLNNQFASFIDKVRFLEQQNQVLQTKWELLQQVDTSTRTHNLEPYFESFINNLRRRVDQLKSDQSRLDSELKNMQDMVEDYRNKYEDEINKRTNAENEFVTIKKDVDGAYMTKVDLQAKLDNLQQEIDFLTALYQAELSQMQTQISETNVILSMDNNRSLDLDSIIAEVKAQYEDIAQKSKAEAESLYQSKYEELQITAGRHGDSVRNSKIEIS…	2017	1173	1	1	0	465.249	1392.72	3	1392.72	-0.0002	1	26.29	0.26	R	TNAENEFVTIKK	D
1	1::sp|cRAP054|P04264|K2C1_HUMAN	Keratin, type II cytoskeletal 1 OS=Homo sapiens GN=KRT1 PE=1 SV=6	2351	66170	139	139	37	37	57.5	644	MSRQFSSRSGYRSGGGFSSGSAGIINYQRRTTSSSTRRSGGGGGRFSSCGGGGGSFGAGGGFGSRSLVNLGGSKSISISVARGGGRGSGFGGGYGGGGFGGGGFGGGGFGGGGIGGGGFGGFGSGGGGFGGGGFGGGGYGGGYGPVCPPGGIQEVTINQSLLQPLNVEIDPEIQKVKSREREQIKSLNNQFASFIDKVRFLEQQNQVLQTKWELLQQVDTSTRTHNLEPYFESFINNLRRRVDQLKSDQSRLDSELKNMQDMVEDYRNKYEDEINKRTNAENEFVTIKKDVDGAYMTKVDLQAKLDNLQQEIDFLTALYQAELSQMQTQISETNVILSMDNNRSLDLDSIIAEVKAQYEDIAQKSKAEAESLYQSKYEELQITAGRHGDSVRNSKIEIS…	2019	1641	1	1	0	465.249	1392.73	3	1392.72	0.0004	1	39.96	0.011	R	TNAENEFVTIKK	D
1	1::sp|cRAP054|P04264|K2C1_HUMAN	Keratin, type II cytoskeletal 1 OS=Homo sapiens GN=KRT1 PE=1 SV=6	2351	66170	139	139	37	37	57.5	644	MSRQFSSRSGYRSGGGFSSGSAGIINYQRRTTSSSTRRSGGGGGRFSSCGGGGGSFGAGGGFGSRSLVNLGGSKSISISVARGGGRGSGFGGGYGGGGFGGGGFGGGGFGGGGIGGGGFGGFGSGGGGFGGGGFGGGGYGGGYGPVCPPGGIQEVTINQSLLQPLNVEIDPEIQKVKSREREQIKSLNNQFASFIDKVRFLEQQNQVLQTKWELLQQVDTSTRTHNLEPYFESFINNLRRRVDQLKSDQSRLDSELKNMQDMVEDYRNKYEDEINKRTNAENEFVTIKKDVDGAYMTKVDLQAKLDNLQQEIDFLTALYQAELSQMQTQISETNVILSMDNNRSLDLDSIIAEVKAQYEDIAQKSKAEAESLYQSKYEELQITAGRHGDSVRNSKIEIS…	2020	1381	1	1	0	697.37	1392.73	2	1392.72	0.0007	1	63.68	4.6e-05	R	TNAENEFVTIKK	D
1	1::sp|cRAP054|P04264|K2C1_HUMAN	Keratin, type II cytoskeletal 1 OS=Homo sapiens GN=KRT1 PE=1 SV=6	2351	66170	139	139	37	37	57.5	644	MSRQFSSRSGYRSGGGFSSGSAGIINYQRRTTSSSTRRSGGGGGRFSSCGGGGGSFGAGGGFGSRSLVNLGGSKSISISVARGGGRGSGFGGGYGGGGFGGGGFGGGGFGGGGIGGGGFGGFGSGGGGFGGGGFGGGGYGGGYGPVCPPGGIQEVTINQSLLQPLNVEIDPEIQKVKSREREQIKSLNNQFASFIDKVRFLEQQNQVLQTKWELLQQVDTSTRTHNLEPYFESFINNLRRRVDQLKSDQSRLDSELKNMQDMVEDYRNKYEDEINKRTNAENEFVTIKKDVDGAYMTKVDLQAKLDNLQQEIDFLTALYQAELSQMQTQISETNVILSMDNNRSLDLDSIIAEVKAQYEDIAQKSKAEAESLYQSKYEELQITAGRHGDSVRNSKIEIS…	2021	1292	1	1	0	697.37	1392.73	2	1392.72	0.0011	1	64.74	3.6e-05	R	TNAENEFVTIKK	D
1	1::sp|cRAP054|P04264|K2C1_HUMAN	Keratin, type II cytoskeletal 1 OS=Homo sapiens GN=KRT1 PE=1 SV=6	2351	66170	139	139	37	37	57.5	644	MSRQFSSRSGYRSGGGFSSGSAGIINYQRRTTSSSTRRSGGGGGRFSSCGGGGGSFGAGGGFGSRSLVNLGGSKSISISVARGGGRGSGFGGGYGGGGFGGGGFGGGGFGGGGIGGGGFGGFGSGGGGFGGGGFGGGGYGGGYGPVCPPGGIQEVTINQSLLQPLNVEIDPEIQKVKSREREQIKSLNNQFASFIDKVRFLEQQNQVLQTKWELLQQVDTSTRTHNLEPYFESFINNLRRRVDQLKSDQSRLDSELKNMQDMVEDYRNKYEDEINKRTNAENEFVTIKKDVDGAYMTKVDLQAKLDNLQQEIDFLTALYQAELSQMQTQISETNVILSMDNNRSLDLDSIIAEVKAQYEDIAQKSKAEAESLYQSKYEELQITAGRHGDSVRNSKIEIS…	2022	1540	1	1	0	697.37	1392.73	2	1392.72	0.0012	1	56.54	0.00024	R	TNAENEFVTIKK	D
1	1::sp|cRAP054|P04264|K2C1_HUMAN	Keratin, type II cytoskeletal 1 OS=Homo sapiens GN=KRT1 PE=1 SV=6	2351	66170	139	139	37	37	57.5	644	MSRQFSSRSGYRSGGGFSSGSAGIINYQRRTTSSSTRRSGGGGGRFSSCGGGGGSFGAGGGFGSRSLVNLGGSKSISISVARGGGRGSGFGGGYGGGGFGGGGFGGGGFGGGGIGGGGFGGFGSGGGGFGGGGFGGGGYGGGYGPVCPPGGIQEVTINQSLLQPLNVEIDPEIQKVKSREREQIKSLNNQFASFIDKVRFLEQQNQVLQTKWELLQQVDTSTRTHNLEPYFESFINNLRRRVDQLKSDQSRLDSELKNMQDMVEDYRNKYEDEINKRTNAENEFVTIKKDVDGAYMTKVDLQAKLDNLQQEIDFLTALYQAELSQMQTQISETNVILSMDNNRSLDLDSIIAEVKAQYEDIAQKSKAEAESLYQSKYEELQITAGRHGDSVRNSKIEIS…	2232	2017	1	1	0	738.396	1474.78	2	1474.78	-0.0005	0	28.26	0.19	R	FLEQQNQVLQTK	W
1	1::sp|cRAP054|P04264|K2C1_HUMAN	Keratin, type II cytoskeletal 1 OS=Homo sapiens GN=KRT1 PE=1 SV=6	2351	66170	139	139	37	37	57.5	644	MSRQFSSRSGYRSGGGFSSGSAGIINYQRRTTSSSTRRSGGGGGRFSSCGGGGGSFGAGGGFGSRSLVNLGGSKSISISVARGGGRGSGFGGGYGGGGFGGGGFGGGGFGGGGIGGGGFGGFGSGGGGFGGGGFGGGGYGGGYGPVCPPGGIQEVTINQSLLQPLNVEIDPEIQKVKSREREQIKSLNNQFASFIDKVRFLEQQNQVLQTKWELLQQVDTSTRTHNLEPYFESFINNLRRRVDQLKSDQSRLDSELKNMQDMVEDYRNKYEDEINKRTNAENEFVTIKKDVDGAYMTKVDLQAKLDNLQQEIDFLTALYQAELSQMQTQISETNVILSMDNNRSLDLDSIIAEVKAQYEDIAQKSKAEAESLYQSKYEELQITAGRHGDSVRNSKIEIS…	2233	1937	1	1	0	738.397	1474.78	2	1474.78	0.001	0	55.97	0.00031	R	FLEQQNQVLQTK	W
1	1::sp|cRAP054|P04264|K2C1_HUMAN	Keratin, type II cytoskeletal 1 OS=Homo sapiens GN=KRT1 PE=1 SV=6	2351	66170	139	139	37	37	57.5	644	MSRQFSSRSGYRSGGGFSSGSAGIINYQRRTTSSSTRRSGGGGGRFSSCGGGGGSFGAGGGFGSRSLVNLGGSKSISISVARGGGRGSGFGGGYGGGGFGGGGFGGGGFGGGGIGGGGFGGFGSGGGGFGGGGFGGGGYGGGYGPVCPPGGIQEVTINQSLLQPLNVEIDPEIQKVKSREREQIKSLNNQFASFIDKVRFLEQQNQVLQTKWELLQQVDTSTRTHNLEPYFESFINNLRRRVDQLKSDQSRLDSELKNMQDMVEDYRNKYEDEINKRTNAENEFVTIKKDVDGAYMTKVDLQAKLDNLQQEIDFLTALYQAELSQMQTQISETNVILSMDNNRSLDLDSIIAEVKAQYEDIAQKSKAEAESLYQSKYEELQITAGRHGDSVRNSKIEIS…	2234	2092	1	1	0	738.397	1474.78	2	1474.78	0.0012	0	47.02	0.0024	R	FLEQQNQVLQTK	W
1	1::sp|cRAP054|P04264|K2C1_HUMAN	Keratin, type II cytoskeletal 1 OS=Homo sapiens GN=KRT1 PE=1 SV=6	2351	66170	139	139	37	37	57.5	644	MSRQFSSRSGYRSGGGFSSGSAGIINYQRRTTSSSTRRSGGGGGRFSSCGGGGGSFGAGGGFGSRSLVNLGGSKSISISVARGGGRGSGFGGGYGGGGFGGGGFGGGGFGGGGIGGGGFGGFGSGGGGFGGGGFGGGGYGGGYGPVCPPGGIQEVTINQSLLQPLNVEIDPEIQKVKSREREQIKSLNNQFASFIDKVRFLEQQNQVLQTKWELLQQVDTSTRTHNLEPYFESFINNLRRRVDQLKSDQSRLDSELKNMQDMVEDYRNKYEDEINKRTNAENEFVTIKKDVDGAYMTKVDLQAKLDNLQQEIDFLTALYQAELSQMQTQISETNVILSMDNNRSLDLDSIIAEVKAQYEDIAQKSKAEAESLYQSKYEELQITAGRHGDSVRNSKIEIS…	2235	1746	1	1	0	738.397	1474.78	2	1474.78	0.0013	0	51.48	0.00087	R	FLEQQNQVLQTK	W
1	1::sp|cRAP054|P04264|K2C1_HUMAN	Keratin, type II cytoskeletal 1 OS=Homo sapiens GN=KRT1 PE=1 SV=6	2351	66170	139	139	37	37	57.5	644	MSRQFSSRSGYRSGGGFSSGSAGIINYQRRTTSSSTRRSGGGGGRFSSCGGGGGSFGAGGGFGSRSLVNLGGSKSISISVARGGGRGSGFGGGYGGGGFGGGGFGGGGFGGGGIGGGGFGGFGSGGGGFGGGGFGGGGYGGGYGPVCPPGGIQEVTINQSLLQPLNVEIDPEIQKVKSREREQIKSLNNQFASFIDKVRFLEQQNQVLQTKWELLQQVDTSTRTHNLEPYFESFINNLRRRVDQLKSDQSRLDSELKNMQDMVEDYRNKYEDEINKRTNAENEFVTIKKDVDGAYMTKVDLQAKLDNLQQEIDFLTALYQAELSQMQTQISETNVILSMDNNRSLDLDSIIAEVKAQYEDIAQKSKAEAESLYQSKYEELQITAGRHGDSVRNSKIEIS…	2236	1843	1	1	0	738.397	1474.78	2	1474.78	0.0019	0	53.88	0.0005	R	FLEQQNQVLQTK	W
1	1::sp|cRAP054|P04264|K2C1_HUMAN	Keratin, type II cytoskeletal 1 OS=Homo sapiens GN=KRT1 PE=1 SV=6	2351	66170	139	139	37	37	57.5	644	MSRQFSSRSGYRSGGGFSSGSAGIINYQRRTTSSSTRRSGGGGGRFSSCGGGGGSFGAGGGFGSRSLVNLGGSKSISISVARGGGRGSGFGGGYGGGGFGGGGFGGGGFGGGGIGGGGFGGFGSGGGGFGGGGFGGGGYGGGYGPVCPPGGIQEVTINQSLLQPLNVEIDPEIQKVKSREREQIKSLNNQFASFIDKVRFLEQQNQVLQTKWELLQQVDTSTRTHNLEPYFESFINNLRRRVDQLKSDQSRLDSELKNMQDMVEDYRNKYEDEINKRTNAENEFVTIKKDVDGAYMTKVDLQAKLDNLQQEIDFLTALYQAELSQMQTQISETNVILSMDNNRSLDLDSIIAEVKAQYEDIAQKSKAEAESLYQSKYEELQITAGRHGDSVRNSKIEIS…	2458	2717	1	1	1	533.95	1598.83	3	1598.83	0.0011	1	34.41	0.043	K	NKLNDLEDALQQAK	E
1	1::sp|cRAP054|P04264|K2C1_HUMAN	Keratin, type II cytoskeletal 1 OS=Homo sapiens GN=KRT1 PE=1 SV=6	2351	66170	139	139	37	37	57.5	644	MSRQFSSRSGYRSGGGFSSGSAGIINYQRRTTSSSTRRSGGGGGRFSSCGGGGGSFGAGGGFGSRSLVNLGGSKSISISVARGGGRGSGFGGGYGGGGFGGGGFGGGGFGGGGIGGGGFGGFGSGGGGFGGGGFGGGGYGGGYGPVCPPGGIQEVTINQSLLQPLNVEIDPEIQKVKSREREQIKSLNNQFASFIDKVRFLEQQNQVLQTKWELLQQVDTSTRTHNLEPYFESFINNLRRRVDQLKSDQSRLDSELKNMQDMVEDYRNKYEDEINKRTNAENEFVTIKKDVDGAYMTKVDLQAKLDNLQQEIDFLTALYQAELSQMQTQISETNVILSMDNNRSLDLDSIIAEVKAQYEDIAQKSKAEAESLYQSKYEELQITAGRHGDSVRNSKIEIS…	2541	3957	1	1	1	546.958	1637.85	3	1637.85	0.0004	1	69.34	1.3e-05	K	SLNNQFASFIDKVR	F
1	1::sp|cRAP054|P04264|K2C1_HUMAN	Keratin, type II cytoskeletal 1 OS=Homo sapiens GN=KRT1 PE=1 SV=6	2351	66170	139	139	37	37	57.5	644	MSRQFSSRSGYRSGGGFSSGSAGIINYQRRTTSSSTRRSGGGGGRFSSCGGGGGSFGAGGGFGSRSLVNLGGSKSISISVARGGGRGSGFGGGYGGGGFGGGGFGGGGFGGGGIGGGGFGGFGSGGGGFGGGGFGGGGYGGGYGPVCPPGGIQEVTINQSLLQPLNVEIDPEIQKVKSREREQIKSLNNQFASFIDKVRFLEQQNQVLQTKWELLQQVDTSTRTHNLEPYFESFINNLRRRVDQLKSDQSRLDSELKNMQDMVEDYRNKYEDEINKRTNAENEFVTIKKDVDGAYMTKVDLQAKLDNLQQEIDFLTALYQAELSQMQTQISETNVILSMDNNRSLDLDSIIAEVKAQYEDIAQKSKAEAESLYQSKYEELQITAGRHGDSVRNSKIEIS…	2542	3735	1	1	1	546.959	1637.85	3	1637.85	0.0013	1	49.19	0.0014	K	SLNNQFASFIDKVR	F
1	1::sp|cRAP054|P04264|K2C1_HUMAN	Keratin, type II cytoskeletal 1 OS=Homo sapiens GN=KRT1 PE=1 SV=6	2351	66170	139	139	37	37	57.5	644	MSRQFSSRSGYRSGGGFSSGSAGIINYQRRTTSSSTRRSGGGGGRFSSCGGGGGSFGAGGGFGSRSLVNLGGSKSISISVARGGGRGSGFGGGYGGGGFGGGGFGGGGFGGGGIGGGGFGGFGSGGGGFGGGGFGGGGYGGGYGPVCPPGGIQEVTINQSLLQPLNVEIDPEIQKVKSREREQIKSLNNQFASFIDKVRFLEQQNQVLQTKWELLQQVDTSTRTHNLEPYFESFINNLRRRVDQLKSDQSRLDSELKNMQDMVEDYRNKYEDEINKRTNAENEFVTIKKDVDGAYMTKVDLQAKLDNLQQEIDFLTALYQAELSQMQTQISETNVILSMDNNRSLDLDSIIAEVKAQYEDIAQKSKAEAESLYQSKYEELQITAGRHGDSVRNSKIEIS…	2580	2210	1	1	1	829.401	1656.79	2	1656.79	0.0011	0	85.65	3.3e-07	R	SGGGFSSGSAGIINYQR	R
1	1::sp|cRAP054|P04264|K2C1_HUMAN	Keratin, type II cytoskeletal 1 OS=Homo sapiens GN=KRT1 PE=1 SV=6	2351	66170	139	139	37	37	57.5	644	MSRQFSSRSGYRSGGGFSSGSAGIINYQRRTTSSSTRRSGGGGGRFSSCGGGGGSFGAGGGFGSRSLVNLGGSKSISISVARGGGRGSGFGGGYGGGGFGGGGFGGGGFGGGGIGGGGFGGFGSGGGGFGGGGFGGGGYGGGYGPVCPPGGIQEVTINQSLLQPLNVEIDPEIQKVKSREREQIKSLNNQFASFIDKVRFLEQQNQVLQTKWELLQQVDTSTRTHNLEPYFESFINNLRRRVDQLKSDQSRLDSELKNMQDMVEDYRNKYEDEINKRTNAENEFVTIKKDVDGAYMTKVDLQAKLDNLQQEIDFLTALYQAELSQMQTQISETNVILSMDNNRSLDLDSIIAEVKAQYEDIAQKSKAEAESLYQSKYEELQITAGRHGDSVRNSKIEIS…	2581	2128	1	1	1	829.401	1656.79	2	1656.79	0.0018	0	80.58	1.1e-06	R	SGGGFSSGSAGIINYQR	R
1	1::sp|cRAP054|P04264|K2C1_HUMAN	Keratin, type II cytoskeletal 1 OS=Homo sapiens GN=KRT1 PE=1 SV=6	2351	66170	139	139	37	37	57.5	644	MSRQFSSRSGYRSGGGFSSGSAGIINYQRRTTSSSTRRSGGGGGRFSSCGGGGGSFGAGGGFGSRSLVNLGGSKSISISVARGGGRGSGFGGGYGGGGFGGGGFGGGGFGGGGIGGGGFGGFGSGGGGFGGGGFGGGGYGGGYGPVCPPGGIQEVTINQSLLQPLNVEIDPEIQKVKSREREQIKSLNNQFASFIDKVRFLEQQNQVLQTKWELLQQVDTSTRTHNLEPYFESFINNLRRRVDQLKSDQSRLDSELKNMQDMVEDYRNKYEDEINKRTNAENEFVTIKKDVDGAYMTKVDLQAKLDNLQQEIDFLTALYQAELSQMQTQISETNVILSMDNNRSLDLDSIIAEVKAQYEDIAQKSKAEAESLYQSKYEELQITAGRHGDSVRNSKIEIS…	2582	2313	1	1	1	829.402	1656.79	2	1656.79	0.0038	0	34.68	0.042	R	SGGGFSSGSAGIINYQR	R
1	1::sp|cRAP054|P04264|K2C1_HUMAN	Keratin, type II cytoskeletal 1 OS=Homo sapiens GN=KRT1 PE=1 SV=6	2351	66170	139	139	37	37	57.5	644	MSRQFSSRSGYRSGGGFSSGSAGIINYQRRTTSSSTRRSGGGGGRFSSCGGGGGSFGAGGGFGSRSLVNLGGSKSISISVARGGGRGSGFGGGYGGGGFGGGGFGGGGFGGGGIGGGGFGGFGSGGGGFGGGGFGGGGYGGGYGPVCPPGGIQEVTINQSLLQPLNVEIDPEIQKVKSREREQIKSLNNQFASFIDKVRFLEQQNQVLQTKWELLQQVDTSTRTHNLEPYFESFINNLRRRVDQLKSDQSRLDSELKNMQDMVEDYRNKYEDEINKRTNAENEFVTIKKDVDGAYMTKVDLQAKLDNLQQEIDFLTALYQAELSQMQTQISETNVILSMDNNRSLDLDSIIAEVKAQYEDIAQKSKAEAESLYQSKYEELQITAGRHGDSVRNSKIEIS…	2583	2272	1	1	1	829.41	1656.81	2	1656.79	0.0204	0	48.68	0.0017	R	SGGGFSSGSAGIINYQR	R
1	1::sp|cRAP054|P04264|K2C1_HUMAN	Keratin, type II cytoskeletal 1 OS=Homo sapiens GN=KRT1 PE=1 SV=6	2351	66170	139	139	37	37	57.5	644	MSRQFSSRSGYRSGGGFSSGSAGIINYQRRTTSSSTRRSGGGGGRFSSCGGGGGSFGAGGGFGSRSLVNLGGSKSISISVARGGGRGSGFGGGYGGGGFGGGGFGGGGFGGGGIGGGGFGGFGSGGGGFGGGGFGGGGYGGGYGPVCPPGGIQEVTINQSLLQPLNVEIDPEIQKVKSREREQIKSLNNQFASFIDKVRFLEQQNQVLQTKWELLQQVDTSTRTHNLEPYFESFINNLRRRVDQLKSDQSRLDSELKNMQDMVEDYRNKYEDEINKRTNAENEFVTIKKDVDGAYMTKVDLQAKLDNLQQEIDFLTALYQAELSQMQTQISETNVILSMDNNRSLDLDSIIAEVKAQYEDIAQKSKAEAESLYQSKYEELQITAGRHGDSVRNSKIEIS…	2624	2627	1	1	1	563.329	1686.96	3	1686.96	0.0012	1	41.92	0.0022	R	SLVNLGGSKSISISVAR	G
1	1::sp|cRAP054|P04264|K2C1_HUMAN	Keratin, type II cytoskeletal 1 OS=Homo sapiens GN=KRT1 PE=1 SV=6	2351	66170	139	139	37	37	57.5	644	MSRQFSSRSGYRSGGGFSSGSAGIINYQRRTTSSSTRRSGGGGGRFSSCGGGGGSFGAGGGFGSRSLVNLGGSKSISISVARGGGRGSGFGGGYGGGGFGGGGFGGGGFGGGGIGGGGFGGFGSGGGGFGGGGFGGGGYGGGYGPVCPPGGIQEVTINQSLLQPLNVEIDPEIQKVKSREREQIKSLNNQFASFIDKVRFLEQQNQVLQTKWELLQQVDTSTRTHNLEPYFESFINNLRRRVDQLKSDQSRLDSELKNMQDMVEDYRNKYEDEINKRTNAENEFVTIKKDVDGAYMTKVDLQAKLDNLQQEIDFLTALYQAELSQMQTQISETNVILSMDNNRSLDLDSIIAEVKAQYEDIAQKSKAEAESLYQSKYEELQITAGRHGDSVRNSKIEIS…	2625	2713	1	1	1	563.329	1686.96	3	1686.96	0.0019	1	90.53	2.6e-08	R	SLVNLGGSKSISISVAR	G
1	1::sp|cRAP054|P04264|K2C1_HUMAN	Keratin, type II cytoskeletal 1 OS=Homo sapiens GN=KRT1 PE=1 SV=6	2351	66170	139	139	37	37	57.5	644	MSRQFSSRSGYRSGGGFSSGSAGIINYQRRTTSSSTRRSGGGGGRFSSCGGGGGSFGAGGGFGSRSLVNLGGSKSISISVARGGGRGSGFGGGYGGGGFGGGGFGGGGFGGGGIGGGGFGGFGSGGGGFGGGGFGGGGYGGGYGPVCPPGGIQEVTINQSLLQPLNVEIDPEIQKVKSREREQIKSLNNQFASFIDKVRFLEQQNQVLQTKWELLQQVDTSTRTHNLEPYFESFINNLRRRVDQLKSDQSRLDSELKNMQDMVEDYRNKYEDEINKRTNAENEFVTIKKDVDGAYMTKVDLQAKLDNLQQEIDFLTALYQAELSQMQTQISETNVILSMDNNRSLDLDSIIAEVKAQYEDIAQKSKAEAESLYQSKYEELQITAGRHGDSVRNSKIEIS…	2626	2812	1	1	1	563.329	1686.96	3	1686.96	0.0021	1	77.2	5.5e-07	R	SLVNLGGSKSISISVAR	G
1	1::sp|cRAP054|P04264|K2C1_HUMAN	Keratin, type II cytoskeletal 1 OS=Homo sapiens GN=KRT1 PE=1 SV=6	2351	66170	139	139	37	37	57.5	644	MSRQFSSRSGYRSGGGFSSGSAGIINYQRRTTSSSTRRSGGGGGRFSSCGGGGGSFGAGGGFGSRSLVNLGGSKSISISVARGGGRGSGFGGGYGGGGFGGGGFGGGGFGGGGIGGGGFGGFGSGGGGFGGGGFGGGGYGGGYGPVCPPGGIQEVTINQSLLQPLNVEIDPEIQKVKSREREQIKSLNNQFASFIDKVRFLEQQNQVLQTKWELLQQVDTSTRTHNLEPYFESFINNLRRRVDQLKSDQSRLDSELKNMQDMVEDYRNKYEDEINKRTNAENEFVTIKKDVDGAYMTKVDLQAKLDNLQQEIDFLTALYQAELSQMQTQISETNVILSMDNNRSLDLDSIIAEVKAQYEDIAQKSKAEAESLYQSKYEELQITAGRHGDSVRNSKIEIS…	2648	2173	1	1	1	858.929	1715.84	2	1715.84	0.0003	0	90.28	1.5e-07	K	QISNLQQSISDAEQR	G
1	1::sp|cRAP054|P04264|K2C1_HUMAN	Keratin, type II cytoskeletal 1 OS=Homo sapiens GN=KRT1 PE=1 SV=6	2351	66170	139	139	37	37	57.5	644	MSRQFSSRSGYRSGGGFSSGSAGIINYQRRTTSSSTRRSGGGGGRFSSCGGGGGSFGAGGGFGSRSLVNLGGSKSISISVARGGGRGSGFGGGYGGGGFGGGGFGGGGFGGGGIGGGGFGGFGSGGGGFGGGGFGGGGYGGGYGPVCPPGGIQEVTINQSLLQPLNVEIDPEIQKVKSREREQIKSLNNQFASFIDKVRFLEQQNQVLQTKWELLQQVDTSTRTHNLEPYFESFINNLRRRVDQLKSDQSRLDSELKNMQDMVEDYRNKYEDEINKRTNAENEFVTIKKDVDGAYMTKVDLQAKLDNLQQEIDFLTALYQAELSQMQTQISETNVILSMDNNRSLDLDSIIAEVKAQYEDIAQKSKAEAESLYQSKYEELQITAGRHGDSVRNSKIEIS…	2649	2030	1	1	1	858.93	1715.85	2	1715.84	0.0014	0	60.97	0.00013	K	QISNLQQSISDAEQR	G
1	1::sp|cRAP054|P04264|K2C1_HUMAN	Keratin, type II cytoskeletal 1 OS=Homo sapiens GN=KRT1 PE=1 SV=6	2351	66170	139	139	37	37	57.5	644	MSRQFSSRSGYRSGGGFSSGSAGIINYQRRTTSSSTRRSGGGGGRFSSCGGGGGSFGAGGGFGSRSLVNLGGSKSISISVARGGGRGSGFGGGYGGGGFGGGGFGGGGFGGGGIGGGGFGGFGSGGGGFGGGGFGGGGYGGGYGPVCPPGGIQEVTINQSLLQPLNVEIDPEIQKVKSREREQIKSLNNQFASFIDKVRFLEQQNQVLQTKWELLQQVDTSTRTHNLEPYFESFINNLRRRVDQLKSDQSRLDSELKNMQDMVEDYRNKYEDEINKRTNAENEFVTIKKDVDGAYMTKVDLQAKLDNLQQEIDFLTALYQAELSQMQTQISETNVILSMDNNRSLDLDSIIAEVKAQYEDIAQKSKAEAESLYQSKYEELQITAGRHGDSVRNSKIEIS…	2650	2253	1	1	1	858.93	1715.85	2	1715.84	0.0015	0	62.66	8.6e-05	K	QISNLQQSISDAEQR	G
1	1::sp|cRAP054|P04264|K2C1_HUMAN	Keratin, type II cytoskeletal 1 OS=Homo sapiens GN=KRT1 PE=1 SV=6	2351	66170	139	139	37	37	57.5	644	MSRQFSSRSGYRSGGGFSSGSAGIINYQRRTTSSSTRRSGGGGGRFSSCGGGGGSFGAGGGFGSRSLVNLGGSKSISISVARGGGRGSGFGGGYGGGGFGGGGFGGGGFGGGGIGGGGFGGFGSGGGGFGGGGFGGGGYGGGYGPVCPPGGIQEVTINQSLLQPLNVEIDPEIQKVKSREREQIKSLNNQFASFIDKVRFLEQQNQVLQTKWELLQQVDTSTRTHNLEPYFESFINNLRRRVDQLKSDQSRLDSELKNMQDMVEDYRNKYEDEINKRTNAENEFVTIKKDVDGAYMTKVDLQAKLDNLQQEIDFLTALYQAELSQMQTQISETNVILSMDNNRSLDLDSIIAEVKAQYEDIAQKSKAEAESLYQSKYEELQITAGRHGDSVRNSKIEIS…	2651	2099	1	1	1	858.93	1715.85	2	1715.84	0.0015	0	88.38	2.3e-07	K	QISNLQQSISDAEQR	G
1	1::sp|cRAP054|P04264|K2C1_HUMAN	Keratin, type II cytoskeletal 1 OS=Homo sapiens GN=KRT1 PE=1 SV=6	2351	66170	139	139	37	37	57.5	644	MSRQFSSRSGYRSGGGFSSGSAGIINYQRRTTSSSTRRSGGGGGRFSSCGGGGGSFGAGGGFGSRSLVNLGGSKSISISVARGGGRGSGFGGGYGGGGFGGGGFGGGGFGGGGIGGGGFGGFGSGGGGFGGGGFGGGGYGGGYGPVCPPGGIQEVTINQSLLQPLNVEIDPEIQKVKSREREQIKSLNNQFASFIDKVRFLEQQNQVLQTKWELLQQVDTSTRTHNLEPYFESFINNLRRRVDQLKSDQSRLDSELKNMQDMVEDYRNKYEDEINKRTNAENEFVTIKKDVDGAYMTKVDLQAKLDNLQQEIDFLTALYQAELSQMQTQISETNVILSMDNNRSLDLDSIIAEVKAQYEDIAQKSKAEAESLYQSKYEELQITAGRHGDSVRNSKIEIS…	2706	1870	1	1	1	883.371	1764.73	2	1764.73	-0.0002	0	127.43	5.4e-12	R	FSSCGGGGGSFGAGGGFGSR	S
1	1::sp|cRAP054|P04264|K2C1_HUMAN	Keratin, type II cytoskeletal 1 OS=Homo sapiens GN=KRT1 PE=1 SV=6	2351	66170	139	139	37	37	57.5	644	MSRQFSSRSGYRSGGGFSSGSAGIINYQRRTTSSSTRRSGGGGGRFSSCGGGGGSFGAGGGFGSRSLVNLGGSKSISISVARGGGRGSGFGGGYGGGGFGGGGFGGGGFGGGGIGGGGFGGFGSGGGGFGGGGFGGGGYGGGYGPVCPPGGIQEVTINQSLLQPLNVEIDPEIQKVKSREREQIKSLNNQFASFIDKVRFLEQQNQVLQTKWELLQQVDTSTRTHNLEPYFESFINNLRRRVDQLKSDQSRLDSELKNMQDMVEDYRNKYEDEINKRTNAENEFVTIKKDVDGAYMTKVDLQAKLDNLQQEIDFLTALYQAELSQMQTQISETNVILSMDNNRSLDLDSIIAEVKAQYEDIAQKSKAEAESLYQSKYEELQITAGRHGDSVRNSKIEIS…	2707	2041	1	1	1	883.371	1764.73	2	1764.73	0.0008	0	53.65	0.00013	R	FSSCGGGGGSFGAGGGFGSR	S
1	1::sp|cRAP054|P04264|K2C1_HUMAN	Keratin, type II cytoskeletal 1 OS=Homo sapiens GN=KRT1 PE=1 SV=6	2351	66170	139	139	37	37	57.5	644	MSRQFSSRSGYRSGGGFSSGSAGIINYQRRTTSSSTRRSGGGGGRFSSCGGGGGSFGAGGGFGSRSLVNLGGSKSISISVARGGGRGSGFGGGYGGGGFGGGGFGGGGFGGGGIGGGGFGGFGSGGGGFGGGGFGGGGYGGGYGPVCPPGGIQEVTINQSLLQPLNVEIDPEIQKVKSREREQIKSLNNQFASFIDKVRFLEQQNQVLQTKWELLQQVDTSTRTHNLEPYFESFINNLRRRVDQLKSDQSRLDSELKNMQDMVEDYRNKYEDEINKRTNAENEFVTIKKDVDGAYMTKVDLQAKLDNLQQEIDFLTALYQAELSQMQTQISETNVILSMDNNRSLDLDSIIAEVKAQYEDIAQKSKAEAESLYQSKYEELQITAGRHGDSVRNSKIEIS…	2708	1957	1	1	1	883.372	1764.73	2	1764.73	0.0015	0	129.44	3.4e-12	R	FSSCGGGGGSFGAGGGFGSR	S
1	1::sp|cRAP054|P04264|K2C1_HUMAN	Keratin, type II cytoskeletal 1 OS=Homo sapiens GN=KRT1 PE=1 SV=6	2351	66170	139	139	37	37	57.5	644	MSRQFSSRSGYRSGGGFSSGSAGIINYQRRTTSSSTRRSGGGGGRFSSCGGGGGSFGAGGGFGSRSLVNLGGSKSISISVARGGGRGSGFGGGYGGGGFGGGGFGGGGFGGGGIGGGGFGGFGSGGGGFGGGGFGGGGYGGGYGPVCPPGGIQEVTINQSLLQPLNVEIDPEIQKVKSREREQIKSLNNQFASFIDKVRFLEQQNQVLQTKWELLQQVDTSTRTHNLEPYFESFINNLRRRVDQLKSDQSRLDSELKNMQDMVEDYRNKYEDEINKRTNAENEFVTIKKDVDGAYMTKVDLQAKLDNLQQEIDFLTALYQAELSQMQTQISETNVILSMDNNRSLDLDSIIAEVKAQYEDIAQKSKAEAESLYQSKYEELQITAGRHGDSVRNSKIEIS…	2994	3350	1	1	1	662.637	1984.89	3	1984.89	0.001	1	91.66	5.8e-08	R	LDSELKNMQDMVEDYR	N
1	1::sp|cRAP054|P04264|K2C1_HUMAN	Keratin, type II cytoskeletal 1 OS=Homo sapiens GN=KRT1 PE=1 SV=6	2351	66170	139	139	37	37	57.5	644	MSRQFSSRSGYRSGGGFSSGSAGIINYQRRTTSSSTRRSGGGGGRFSSCGGGGGSFGAGGGFGSRSLVNLGGSKSISISVARGGGRGSGFGGGYGGGGFGGGGFGGGGFGGGGIGGGGFGGFGSGGGGFGGGGFGGGGYGGGYGPVCPPGGIQEVTINQSLLQPLNVEIDPEIQKVKSREREQIKSLNNQFASFIDKVRFLEQQNQVLQTKWELLQQVDTSTRTHNLEPYFESFINNLRRRVDQLKSDQSRLDSELKNMQDMVEDYRNKYEDEINKRTNAENEFVTIKKDVDGAYMTKVDLQAKLDNLQQEIDFLTALYQAELSQMQTQISETNVILSMDNNRSLDLDSIIAEVKAQYEDIAQKSKAEAESLYQSKYEELQITAGRHGDSVRNSKIEIS…	3038	1365	1	1	1	673.299	2016.88	3	2016.88	-0.0005	1	26.28	0.15	R	LDSELKNMQDMVEDYR	N
1	1::sp|cRAP054|P04264|K2C1_HUMAN	Keratin, type II cytoskeletal 1 OS=Homo sapiens GN=KRT1 PE=1 SV=6	2351	66170	139	139	37	37	57.5	644	MSRQFSSRSGYRSGGGFSSGSAGIINYQRRTTSSSTRRSGGGGGRFSSCGGGGGSFGAGGGFGSRSLVNLGGSKSISISVARGGGRGSGFGGGYGGGGFGGGGFGGGGFGGGGIGGGGFGGFGSGGGGFGGGGFGGGGYGGGYGPVCPPGGIQEVTINQSLLQPLNVEIDPEIQKVKSREREQIKSLNNQFASFIDKVRFLEQQNQVLQTKWELLQQVDTSTRTHNLEPYFESFINNLRRRVDQLKSDQSRLDSELKNMQDMVEDYRNKYEDEINKRTNAENEFVTIKKDVDGAYMTKVDLQAKLDNLQQEIDFLTALYQAELSQMQTQISETNVILSMDNNRSLDLDSIIAEVKAQYEDIAQKSKAEAESLYQSKYEELQITAGRHGDSVRNSKIEIS…	3334	2564	1	1	1	762.713	2285.12	3	2285.12	-0.0001	1	57.76	0.00028	K	AEAESLYQSKYEELQITAGR	H
1	1::sp|cRAP054|P04264|K2C1_HUMAN	Keratin, type II cytoskeletal 1 OS=Homo sapiens GN=KRT1 PE=1 SV=6	2351	66170	139	139	37	37	57.5	644	MSRQFSSRSGYRSGGGFSSGSAGIINYQRRTTSSSTRRSGGGGGRFSSCGGGGGSFGAGGGFGSRSLVNLGGSKSISISVARGGGRGSGFGGGYGGGGFGGGGFGGGGFGGGGIGGGGFGGFGSGGGGFGGGGFGGGGYGGGYGPVCPPGGIQEVTINQSLLQPLNVEIDPEIQKVKSREREQIKSLNNQFASFIDKVRFLEQQNQVLQTKWELLQQVDTSTRTHNLEPYFESFINNLRRRVDQLKSDQSRLDSELKNMQDMVEDYRNKYEDEINKRTNAENEFVTIKKDVDGAYMTKVDLQAKLDNLQQEIDFLTALYQAELSQMQTQISETNVILSMDNNRSLDLDSIIAEVKAQYEDIAQKSKAEAESLYQSKYEELQITAGRHGDSVRNSKIEIS…	3335	2486	1	1	1	762.713	2285.12	3	2285.12	-0.0001	1	62.21	0.0001	K	AEAESLYQSKYEELQITAGR	H
1	1::sp|cRAP054|P04264|K2C1_HUMAN	Keratin, type II cytoskeletal 1 OS=Homo sapiens GN=KRT1 PE=1 SV=6	2351	66170	139	139	37	37	57.5	644	MSRQFSSRSGYRSGGGFSSGSAGIINYQRRTTSSSTRRSGGGGGRFSSCGGGGGSFGAGGGFGSRSLVNLGGSKSISISVARGGGRGSGFGGGYGGGGFGGGGFGGGGFGGGGIGGGGFGGFGSGGGGFGGGGFGGGGYGGGYGPVCPPGGIQEVTINQSLLQPLNVEIDPEIQKVKSREREQIKSLNNQFASFIDKVRFLEQQNQVLQTKWELLQQVDTSTRTHNLEPYFESFINNLRRRVDQLKSDQSRLDSELKNMQDMVEDYRNKYEDEINKRTNAENEFVTIKKDVDGAYMTKVDLQAKLDNLQQEIDFLTALYQAELSQMQTQISETNVILSMDNNRSLDLDSIIAEVKAQYEDIAQKSKAEAESLYQSKYEELQITAGRHGDSVRNSKIEIS…	3336	2411	1	1	1	762.714	2285.12	3	2285.12	0.003	1	87.47	3e-07	K	AEAESLYQSKYEELQITAGR	H
1	1::sp|cRAP054|P04264|K2C1_HUMAN	Keratin, type II cytoskeletal 1 OS=Homo sapiens GN=KRT1 PE=1 SV=6	2351	66170	139	139	37	37	57.5	644	MSRQFSSRSGYRSGGGFSSGSAGIINYQRRTTSSSTRRSGGGGGRFSSCGGGGGSFGAGGGFGSRSLVNLGGSKSISISVARGGGRGSGFGGGYGGGGFGGGGFGGGGFGGGGIGGGGFGGFGSGGGGFGGGGFGGGGYGGGYGPVCPPGGIQEVTINQSLLQPLNVEIDPEIQKVKSREREQIKSLNNQFASFIDKVRFLEQQNQVLQTKWELLQQVDTSTRTHNLEPYFESFINNLRRRVDQLKSDQSRLDSELKNMQDMVEDYRNKYEDEINKRTNAENEFVTIKKDVDGAYMTKVDLQAKLDNLQQEIDFLTALYQAELSQMQTQISETNVILSMDNNRSLDLDSIIAEVKAQYEDIAQKSKAEAESLYQSKYEELQITAGRHGDSVRNSKIEIS…	3339	2600	1	1	1	763.047	2286.12	3	2286.1	0.0184	1	31.5	0.12	K	AEAESLYQSKYEELQITAGR	H
1	1::sp|cRAP054|P04264|K2C1_HUMAN	Keratin, type II cytoskeletal 1 OS=Homo sapiens GN=KRT1 PE=1 SV=6	2351	66170	139	139	37	37	57.5	644	MSRQFSSRSGYRSGGGFSSGSAGIINYQRRTTSSSTRRSGGGGGRFSSCGGGGGSFGAGGGFGSRSLVNLGGSKSISISVARGGGRGSGFGGGYGGGGFGGGGFGGGGFGGGGIGGGGFGGFGSGGGGFGGGGFGGGGYGGGYGPVCPPGGIQEVTINQSLLQPLNVEIDPEIQKVKSREREQIKSLNNQFASFIDKVRFLEQQNQVLQTKWELLQQVDTSTRTHNLEPYFESFINNLRRRVDQLKSDQSRLDSELKNMQDMVEDYRNKYEDEINKRTNAENEFVTIKKDVDGAYMTKVDLQAKLDNLQQEIDFLTALYQAELSQMQTQISETNVILSMDNNRSLDLDSIIAEVKAQYEDIAQKSKAEAESLYQSKYEELQITAGRHGDSVRNSKIEIS…	3490	517	1	1	1	795.322	2382.94	3	2382.94	-0.0019	0	74.13	3.7e-07	R	GGGGGGYGSGGSSYGSGGGSYGSGGGGGGGR	G
1	1::sp|cRAP054|P04264|K2C1_HUMAN	Keratin, type II cytoskeletal 1 OS=Homo sapiens GN=KRT1 PE=1 SV=6	2351	66170	139	139	37	37	57.5	644	MSRQFSSRSGYRSGGGFSSGSAGIINYQRRTTSSSTRRSGGGGGRFSSCGGGGGSFGAGGGFGSRSLVNLGGSKSISISVARGGGRGSGFGGGYGGGGFGGGGFGGGGFGGGGIGGGGFGGFGSGGGGFGGGGFGGGGYGGGYGPVCPPGGIQEVTINQSLLQPLNVEIDPEIQKVKSREREQIKSLNNQFASFIDKVRFLEQQNQVLQTKWELLQQVDTSTRTHNLEPYFESFINNLRRRVDQLKSDQSRLDSELKNMQDMVEDYRNKYEDEINKRTNAENEFVTIKKDVDGAYMTKVDLQAKLDNLQQEIDFLTALYQAELSQMQTQISETNVILSMDNNRSLDLDSIIAEVKAQYEDIAQKSKAEAESLYQSKYEELQITAGRHGDSVRNSKIEIS…	3491	565	1	1	1	795.323	2382.95	3	2382.94	0.0022	0	67.69	1.8e-06	R	GGGGGGYGSGGSSYGSGGGSYGSGGGGGGGR	G
1	1::sp|cRAP054|P04264|K2C1_HUMAN	Keratin, type II cytoskeletal 1 OS=Homo sapiens GN=KRT1 PE=1 SV=6	2351	66170	139	139	37	37	57.5	644	MSRQFSSRSGYRSGGGFSSGSAGIINYQRRTTSSSTRRSGGGGGRFSSCGGGGGSFGAGGGFGSRSLVNLGGSKSISISVARGGGRGSGFGGGYGGGGFGGGGFGGGGFGGGGIGGGGFGGFGSGGGGFGGGGFGGGGYGGGYGPVCPPGGIQEVTINQSLLQPLNVEIDPEIQKVKSREREQIKSLNNQFASFIDKVRFLEQQNQVLQTKWELLQQVDTSTRTHNLEPYFESFINNLRRRVDQLKSDQSRLDSELKNMQDMVEDYRNKYEDEINKRTNAENEFVTIKKDVDGAYMTKVDLQAKLDNLQQEIDFLTALYQAELSQMQTQISETNVILSMDNNRSLDLDSIIAEVKAQYEDIAQKSKAEAESLYQSKYEELQITAGRHGDSVRNSKIEIS…	3612	2270	1	1	1	626.068	2500.24	4	2500.24	-0.0019	2	53.39	0.00077	K	SKAEAESLYQSKYEELQITAGR	H
1	1::sp|cRAP054|P04264|K2C1_HUMAN	Keratin, type II cytoskeletal 1 OS=Homo sapiens GN=KRT1 PE=1 SV=6	2351	66170	139	139	37	37	57.5	644	MSRQFSSRSGYRSGGGFSSGSAGIINYQRRTTSSSTRRSGGGGGRFSSCGGGGGSFGAGGGFGSRSLVNLGGSKSISISVARGGGRGSGFGGGYGGGGFGGGGFGGGGFGGGGIGGGGFGGFGSGGGGFGGGGFGGGGYGGGYGPVCPPGGIQEVTINQSLLQPLNVEIDPEIQKVKSREREQIKSLNNQFASFIDKVRFLEQQNQVLQTKWELLQQVDTSTRTHNLEPYFESFINNLRRRVDQLKSDQSRLDSELKNMQDMVEDYRNKYEDEINKRTNAENEFVTIKKDVDGAYMTKVDLQAKLDNLQQEIDFLTALYQAELSQMQTQISETNVILSMDNNRSLDLDSIIAEVKAQYEDIAQKSKAEAESLYQSKYEELQITAGRHGDSVRNSKIEIS…	3613	2334	1	1	1	626.068	2500.24	4	2500.24	0.0001	2	42	0.01	K	SKAEAESLYQSKYEELQITAGR	H
1	1::sp|cRAP054|P04264|K2C1_HUMAN	Keratin, type II cytoskeletal 1 OS=Homo sapiens GN=KRT1 PE=1 SV=6	2351	66170	139	139	37	37	57.5	644	MSRQFSSRSGYRSGGGFSSGSAGIINYQRRTTSSSTRRSGGGGGRFSSCGGGGGSFGAGGGFGSRSLVNLGGSKSISISVARGGGRGSGFGGGYGGGGFGGGGFGGGGFGGGGIGGGGFGGFGSGGGGFGGGGFGGGGYGGGYGPVCPPGGIQEVTINQSLLQPLNVEIDPEIQKVKSREREQIKSLNNQFASFIDKVRFLEQQNQVLQTKWELLQQVDTSTRTHNLEPYFESFINNLRRRVDQLKSDQSRLDSELKNMQDMVEDYRNKYEDEINKRTNAENEFVTIKKDVDGAYMTKVDLQAKLDNLQQEIDFLTALYQAELSQMQTQISETNVILSMDNNRSLDLDSIIAEVKAQYEDIAQKSKAEAESLYQSKYEELQITAGRHGDSVRNSKIEIS…	3614	2234	1	1	1	626.068	2500.24	4	2500.24	0.0001	2	44.92	0.0053	K	SKAEAESLYQSKYEELQITAGR	H
1	1::sp|cRAP054|P04264|K2C1_HUMAN	Keratin, type II cytoskeletal 1 OS=Homo sapiens GN=KRT1 PE=1 SV=6	2351	66170	139	139	37	37	57.5	644	MSRQFSSRSGYRSGGGFSSGSAGIINYQRRTTSSSTRRSGGGGGRFSSCGGGGGSFGAGGGFGSRSLVNLGGSKSISISVARGGGRGSGFGGGYGGGGFGGGGFGGGGFGGGGIGGGGFGGFGSGGGGFGGGGFGGGGYGGGYGPVCPPGGIQEVTINQSLLQPLNVEIDPEIQKVKSREREQIKSLNNQFASFIDKVRFLEQQNQVLQTKWELLQQVDTSTRTHNLEPYFESFINNLRRRVDQLKSDQSRLDSELKNMQDMVEDYRNKYEDEINKRTNAENEFVTIKKDVDGAYMTKVDLQAKLDNLQQEIDFLTALYQAELSQMQTQISETNVILSMDNNRSLDLDSIIAEVKAQYEDIAQKSKAEAESLYQSKYEELQITAGRHGDSVRNSKIEIS…	3615	2415	1	1	1	626.068	2500.25	4	2500.24	0.0006	2	39.55	0.018	K	SKAEAESLYQSKYEELQITAGR	H
1	1::sp|cRAP054|P04264|K2C1_HUMAN	Keratin, type II cytoskeletal 1 OS=Homo sapiens GN=KRT1 PE=1 SV=6	2351	66170	139	139	37	37	57.5	644	MSRQFSSRSGYRSGGGFSSGSAGIINYQRRTTSSSTRRSGGGGGRFSSCGGGGGSFGAGGGFGSRSLVNLGGSKSISISVARGGGRGSGFGGGYGGGGFGGGGFGGGGFGGGGIGGGGFGGFGSGGGGFGGGGFGGGGYGGGYGPVCPPGGIQEVTINQSLLQPLNVEIDPEIQKVKSREREQIKSLNNQFASFIDKVRFLEQQNQVLQTKWELLQQVDTSTRTHNLEPYFESFINNLRRRVDQLKSDQSRLDSELKNMQDMVEDYRNKYEDEINKRTNAENEFVTIKKDVDGAYMTKVDLQAKLDNLQQEIDFLTALYQAELSQMQTQISETNVILSMDNNRSLDLDSIIAEVKAQYEDIAQKSKAEAESLYQSKYEELQITAGRHGDSVRNSKIEIS…	3616	2194	1	1	1	626.069	2500.25	4	2500.24	0.0016	2	25.56	0.46	K	SKAEAESLYQSKYEELQITAGR	H
1	1::sp|cRAP054|P04264|K2C1_HUMAN	Keratin, type II cytoskeletal 1 OS=Homo sapiens GN=KRT1 PE=1 SV=6	2351	66170	139	139	37	37	57.5	644	MSRQFSSRSGYRSGGGFSSGSAGIINYQRRTTSSSTRRSGGGGGRFSSCGGGGGSFGAGGGFGSRSLVNLGGSKSISISVARGGGRGSGFGGGYGGGGFGGGGFGGGGFGGGGIGGGGFGGFGSGGGGFGGGGFGGGGYGGGYGPVCPPGGIQEVTINQSLLQPLNVEIDPEIQKVKSREREQIKSLNNQFASFIDKVRFLEQQNQVLQTKWELLQQVDTSTRTHNLEPYFESFINNLRRRVDQLKSDQSRLDSELKNMQDMVEDYRNKYEDEINKRTNAENEFVTIKKDVDGAYMTKVDLQAKLDNLQQEIDFLTALYQAELSQMQTQISETNVILSMDNNRSLDLDSIIAEVKAQYEDIAQKSKAEAESLYQSKYEELQITAGRHGDSVRNSKIEIS…	3691	1330	1	1	1	861.059	2580.15	3	2580.15	-0.0005	0	23.54	0.49	R	MSGECAPNVSVSVSTSHTTISGGGSR	G
1	1::sp|cRAP054|P04264|K2C1_HUMAN	Keratin, type II cytoskeletal 1 OS=Homo sapiens GN=KRT1 PE=1 SV=6	2351	66170	139	139	37	37	57.5	644	MSRQFSSRSGYRSGGGFSSGSAGIINYQRRTTSSSTRRSGGGGGRFSSCGGGGGSFGAGGGFGSRSLVNLGGSKSISISVARGGGRGSGFGGGYGGGGFGGGGFGGGGFGGGGIGGGGFGGFGSGGGGFGGGGFGGGGYGGGYGPVCPPGGIQEVTINQSLLQPLNVEIDPEIQKVKSREREQIKSLNNQFASFIDKVRFLEQQNQVLQTKWELLQQVDTSTRTHNLEPYFESFINNLRRRVDQLKSDQSRLDSELKNMQDMVEDYRNKYEDEINKRTNAENEFVTIKKDVDGAYMTKVDLQAKLDNLQQEIDFLTALYQAELSQMQTQISETNVILSMDNNRSLDLDSIIAEVKAQYEDIAQKSKAEAESLYQSKYEELQITAGRHGDSVRNSKIEIS…	3826	4247	1	1	1	700.375	2797.47	4	2797.47	0.0035	2	43.18	0.0045	R	LLRDYQELMNTKLALDLEIATYR	T
1	1::sp|cRAP054|P04264|K2C1_HUMAN	Keratin, type II cytoskeletal 1 OS=Homo sapiens GN=KRT1 PE=1 SV=6	2351	66170	139	139	37	37	57.5	644	MSRQFSSRSGYRSGGGFSSGSAGIINYQRRTTSSSTRRSGGGGGRFSSCGGGGGSFGAGGGFGSRSLVNLGGSKSISISVARGGGRGSGFGGGYGGGGFGGGGFGGGGFGGGGIGGGGFGGFGSGGGGFGGGGFGGGGYGGGYGPVCPPGGIQEVTINQSLLQPLNVEIDPEIQKVKSREREQIKSLNNQFASFIDKVRFLEQQNQVLQTKWELLQQVDTSTRTHNLEPYFESFINNLRRRVDQLKSDQSRLDSELKNMQDMVEDYRNKYEDEINKRTNAENEFVTIKKDVDGAYMTKVDLQAKLDNLQQEIDFLTALYQAELSQMQTQISETNVILSMDNNRSLDLDSIIAEVKAQYEDIAQKSKAEAESLYQSKYEELQITAGRHGDSVRNSKIEIS…	3918	4023	2	1	0	978.178	2931.51	3	2931.51	0.0029	1	40.06	0.013	R	FLEQQNQVLQTKWELLQQVDTSTR	T
1	1::sp|cRAP054|P04264|K2C1_HUMAN	Keratin, type II cytoskeletal 1 OS=Homo sapiens GN=KRT1 PE=1 SV=6	2351	66170	139	139	37	37	57.5	644	MSRQFSSRSGYRSGGGFSSGSAGIINYQRRTTSSSTRRSGGGGGRFSSCGGGGGSFGAGGGFGSRSLVNLGGSKSISISVARGGGRGSGFGGGYGGGGFGGGGFGGGGFGGGGIGGGGFGGFGSGGGGFGGGGFGGGGYGGGYGPVCPPGGIQEVTINQSLLQPLNVEIDPEIQKVKSREREQIKSLNNQFASFIDKVRFLEQQNQVLQTKWELLQQVDTSTRTHNLEPYFESFINNLRRRVDQLKSDQSRLDSELKNMQDMVEDYRNKYEDEINKRTNAENEFVTIKKDVDGAYMTKVDLQAKLDNLQQEIDFLTALYQAELSQMQTQISETNVILSMDNNRSLDLDSIIAEVKAQYEDIAQKSKAEAESLYQSKYEELQITAGRHGDSVRNSKIEIS…	4140	1131	1	1	1	1104.77	3311.3	3	3311.3	-0.0013	0	68.37	1.5e-06	R	GSYGSGGSSYGSGGGSYGSGGGGGGHGSYGSGSSSGGYR	G
1	1::sp|cRAP054|P04264|K2C1_HUMAN	Keratin, type II cytoskeletal 1 OS=Homo sapiens GN=KRT1 PE=1 SV=6	2351	66170	139	139	37	37	57.5	644	MSRQFSSRSGYRSGGGFSSGSAGIINYQRRTTSSSTRRSGGGGGRFSSCGGGGGSFGAGGGFGSRSLVNLGGSKSISISVARGGGRGSGFGGGYGGGGFGGGGFGGGGFGGGGIGGGGFGGFGSGGGGFGGGGFGGGGYGGGYGPVCPPGGIQEVTINQSLLQPLNVEIDPEIQKVKSREREQIKSLNNQFASFIDKVRFLEQQNQVLQTKWELLQQVDTSTRTHNLEPYFESFINNLRRRVDQLKSDQSRLDSELKNMQDMVEDYRNKYEDEINKRTNAENEFVTIKKDVDGAYMTKVDLQAKLDNLQQEIDFLTALYQAELSQMQTQISETNVILSMDNNRSLDLDSIIAEVKAQYEDIAQKSKAEAESLYQSKYEELQITAGRHGDSVRNSKIEIS…	4141	832	1	1	1	1104.77	3311.3	3	3311.3	-0.0002	0	22.29	0.066	R	GSYGSGGSSYGSGGGSYGSGGGGGGHGSYGSGSSSGGYR	G
1	1::sp|cRAP054|P04264|K2C1_HUMAN	Keratin, type II cytoskeletal 1 OS=Homo sapiens GN=KRT1 PE=1 SV=6	2351	66170	139	139	37	37	57.5	644	MSRQFSSRSGYRSGGGFSSGSAGIINYQRRTTSSSTRRSGGGGGRFSSCGGGGGSFGAGGGFGSRSLVNLGGSKSISISVARGGGRGSGFGGGYGGGGFGGGGFGGGGFGGGGIGGGGFGGFGSGGGGFGGGGFGGGGYGGGYGPVCPPGGIQEVTINQSLLQPLNVEIDPEIQKVKSREREQIKSLNNQFASFIDKVRFLEQQNQVLQTKWELLQQVDTSTRTHNLEPYFESFINNLRRRVDQLKSDQSRLDSELKNMQDMVEDYRNKYEDEINKRTNAENEFVTIKKDVDGAYMTKVDLQAKLDNLQQEIDFLTALYQAELSQMQTQISETNVILSMDNNRSLDLDSIIAEVKAQYEDIAQKSKAEAESLYQSKYEELQITAGRHGDSVRNSKIEIS…	4142	1200	1	1	1	1104.77	3311.3	3	3311.3	0.0001	0	25.95	0.028	R	GSYGSGGSSYGSGGGSYGSGGGGGGHGSYGSGSSSGGYR	G
1	1::sp|cRAP054|P04264|K2C1_HUMAN	Keratin, type II cytoskeletal 1 OS=Homo sapiens GN=KRT1 PE=1 SV=6	2351	66170	139	139	37	37	57.5	644	MSRQFSSRSGYRSGGGFSSGSAGIINYQRRTTSSSTRRSGGGGGRFSSCGGGGGSFGAGGGFGSRSLVNLGGSKSISISVARGGGRGSGFGGGYGGGGFGGGGFGGGGFGGGGIGGGGFGGFGSGGGGFGGGGFGGGGYGGGYGPVCPPGGIQEVTINQSLLQPLNVEIDPEIQKVKSREREQIKSLNNQFASFIDKVRFLEQQNQVLQTKWELLQQVDTSTRTHNLEPYFESFINNLRRRVDQLKSDQSRLDSELKNMQDMVEDYRNKYEDEINKRTNAENEFVTIKKDVDGAYMTKVDLQAKLDNLQQEIDFLTALYQAELSQMQTQISETNVILSMDNNRSLDLDSIIAEVKAQYEDIAQKSKAEAESLYQSKYEELQITAGRHGDSVRNSKIEIS…	4143	1059	1	1	1	1104.77	3311.3	3	3311.3	0.0001	0	34.46	0.004	R	GSYGSGGSSYGSGGGSYGSGGGGGGHGSYGSGSSSGGYR	G
1	1::sp|cRAP054|P04264|K2C1_HUMAN	Keratin, type II cytoskeletal 1 OS=Homo sapiens GN=KRT1 PE=1 SV=6	2351	66170	139	139	37	37	57.5	644	MSRQFSSRSGYRSGGGFSSGSAGIINYQRRTTSSSTRRSGGGGGRFSSCGGGGGSFGAGGGFGSRSLVNLGGSKSISISVARGGGRGSGFGGGYGGGGFGGGGFGGGGFGGGGIGGGGFGGFGSGGGGFGGGGFGGGGYGGGYGPVCPPGGIQEVTINQSLLQPLNVEIDPEIQKVKSREREQIKSLNNQFASFIDKVRFLEQQNQVLQTKWELLQQVDTSTRTHNLEPYFESFINNLRRRVDQLKSDQSRLDSELKNMQDMVEDYRNKYEDEINKRTNAENEFVTIKKDVDGAYMTKVDLQAKLDNLQQEIDFLTALYQAELSQMQTQISETNVILSMDNNRSLDLDSIIAEVKAQYEDIAQKSKAEAESLYQSKYEELQITAGRHGDSVRNSKIEIS…	4144	982	1	1	1	1104.77	3311.3	3	3311.3	0.0001	0	20.56	0.098	R	GSYGSGGSSYGSGGGSYGSGGGGGGHGSYGSGSSSGGYR	G
1	1::sp|cRAP054|P04264|K2C1_HUMAN	Keratin, type II cytoskeletal 1 OS=Homo sapiens GN=KRT1 PE=1 SV=6	2351	66170	139	139	37	37	57.5	644	MSRQFSSRSGYRSGGGFSSGSAGIINYQRRTTSSSTRRSGGGGGRFSSCGGGGGSFGAGGGFGSRSLVNLGGSKSISISVARGGGRGSGFGGGYGGGGFGGGGFGGGGFGGGGIGGGGFGGFGSGGGGFGGGGFGGGGYGGGYGPVCPPGGIQEVTINQSLLQPLNVEIDPEIQKVKSREREQIKSLNNQFASFIDKVRFLEQQNQVLQTKWELLQQVDTSTRTHNLEPYFESFINNLRRRVDQLKSDQSRLDSELKNMQDMVEDYRNKYEDEINKRTNAENEFVTIKKDVDGAYMTKVDLQAKLDNLQQEIDFLTALYQAELSQMQTQISETNVILSMDNNRSLDLDSIIAEVKAQYEDIAQKSKAEAESLYQSKYEELQITAGRHGDSVRNSKIEIS…	4146	725	1	1	1	1104.77	3311.3	3	3311.3	0.002	0	32.78	0.0059	R	GSYGSGGSSYGSGGGSYGSGGGGGGHGSYGSGSSSGGYR	G
1	1::sp|cRAP054|P04264|K2C1_HUMAN	Keratin, type II cytoskeletal 1 OS=Homo sapiens GN=KRT1 PE=1 SV=6	2351	66170	139	139	37	37	57.5	644	MSRQFSSRSGYRSGGGFSSGSAGIINYQRRTTSSSTRRSGGGGGRFSSCGGGGGSFGAGGGFGSRSLVNLGGSKSISISVARGGGRGSGFGGGYGGGGFGGGGFGGGGFGGGGIGGGGFGGFGSGGGGFGGGGFGGGGYGGGYGPVCPPGGIQEVTINQSLLQPLNVEIDPEIQKVKSREREQIKSLNNQFASFIDKVRFLEQQNQVLQTKWELLQQVDTSTRTHNLEPYFESFINNLRRRVDQLKSDQSRLDSELKNMQDMVEDYRNKYEDEINKRTNAENEFVTIKKDVDGAYMTKVDLQAKLDNLQQEIDFLTALYQAELSQMQTQISETNVILSMDNNRSLDLDSIIAEVKAQYEDIAQKSKAEAESLYQSKYEELQITAGRHGDSVRNSKIEIS…	4148	916	1	1	1	1104.78	3311.31	3	3311.3	0.0064	0	49.62	0.00013	R	GSYGSGGSSYGSGGGSYGSGGGGGGHGSYGSGSSSGGYR	G	emPAI	20.7
2	1::sp|cRAP053|P35908|K22E_HUMAN	Keratin, type II cytoskeletal 2 epidermal OS=Homo sapiens GN=KRT2 PE=1 SV=2	1949	65678	79	79	35	35	64.2	639	MSCQISCKSRGRGGGGGGFRGFSSGSAVVSGGSRRSTSSFSCLSRHGGGGGGFGGGGFGSRSLVGLGGTKSISISVAGGGGGFGAAGGFGGRGGGFGGGSSFGGGSGFSGGGFGGGGFGGGRFGGFGGPGGVGGLGGPGGFGPGGYPGGIHEVSVNQSLLQPLNVKVDPEIQNVKAQEREQIKTLNNKFASFIDKVRFLEQQNQVLQTKWELLQQMNVGTRPINLEPIFQGYIDSLKRYLDGLTAERTSQNSELNNMQDLVEDYKKKYEDEINKRTAAENDFVTLKKDVDNAYMIKVELQSKVDLLNQEIEFLKVLYDAEISQIHQSVTDTNVILSMDNSRNLDLDSIIAEVKAQYEEIAQRSKEEAEALYHSKYEELQVTVGRHGDSLKEIKIEISEL…	33	340	1	1	1	390.193	778.372	2	778.372	-0.0002	0	56.11	4.8e-05	K	AAFGGSGGR	G
2	1::sp|cRAP053|P35908|K22E_HUMAN	Keratin, type II cytoskeletal 2 epidermal OS=Homo sapiens GN=KRT2 PE=1 SV=2	1949	65678	79	79	35	35	64.2	639	MSCQISCKSRGRGGGGGGFRGFSSGSAVVSGGSRRSTSSFSCLSRHGGGGGGFGGGGFGSRSLVGLGGTKSISISVAGGGGGFGAAGGFGGRGGGFGGGSSFGGGSGFSGGGFGGGGFGGGRFGGFGGPGGVGGLGGPGGFGPGGYPGGIHEVSVNQSLLQPLNVKVDPEIQNVKAQEREQIKTLNNKFASFIDKVRFLEQQNQVLQTKWELLQQMNVGTRPINLEPIFQGYIDSLKRYLDGLTAERTSQNSELNNMQDLVEDYKKKYEDEINKRTAAENDFVTLKKDVDNAYMIKVELQSKVDLLNQEIEFLKVLYDAEISQIHQSVTDTNVILSMDNSRNLDLDSIIAEVKAQYEEIAQRSKEEAEALYHSKYEELQVTVGRHGDSLKEIKIEISEL…	205	2316	1	1	0	414.219	826.422	2	826.423	-0.0001	0	36.55	0.0065	K	FASFIDK	V
2	1::sp|cRAP053|P35908|K22E_HUMAN	Keratin, type II cytoskeletal 2 epidermal OS=Homo sapiens GN=KRT2 PE=1 SV=2	1949	65678	79	79	35	35	64.2	639	MSCQISCKSRGRGGGGGGFRGFSSGSAVVSGGSRRSTSSFSCLSRHGGGGGGFGGGGFGSRSLVGLGGTKSISISVAGGGGGFGAAGGFGGRGGGFGGGSSFGGGSGFSGGGFGGGGFGGGRFGGFGGPGGVGGLGGPGGFGPGGYPGGIHEVSVNQSLLQPLNVKVDPEIQNVKAQEREQIKTLNNKFASFIDKVRFLEQQNQVLQTKWELLQQMNVGTRPINLEPIFQGYIDSLKRYLDGLTAERTSQNSELNNMQDLVEDYKKKYEDEINKRTAAENDFVTLKKDVDNAYMIKVELQSKVDLLNQEIEFLKVLYDAEISQIHQSVTDTNVILSMDNSRNLDLDSIIAEVKAQYEEIAQRSKEEAEALYHSKYEELQVTVGRHGDSLKEIKIEISEL…	206	2452	2	1	0	414.219	826.423	2	826.423	0	0	22.13	0.18	K	FASFIDK	V
2	1::sp|cRAP053|P35908|K22E_HUMAN	Keratin, type II cytoskeletal 2 epidermal OS=Homo sapiens GN=KRT2 PE=1 SV=2	1949	65678	79	79	35	35	64.2	639	MSCQISCKSRGRGGGGGGFRGFSSGSAVVSGGSRRSTSSFSCLSRHGGGGGGFGGGGFGSRSLVGLGGTKSISISVAGGGGGFGAAGGFGGRGGGFGGGSSFGGGSGFSGGGFGGGGFGGGRFGGFGGPGGVGGLGGPGGFGPGGYPGGIHEVSVNQSLLQPLNVKVDPEIQNVKAQEREQIKTLNNKFASFIDKVRFLEQQNQVLQTKWELLQQMNVGTRPINLEPIFQGYIDSLKRYLDGLTAERTSQNSELNNMQDLVEDYKKKYEDEINKRTAAENDFVTLKKDVDNAYMIKVELQSKVDLLNQEIEFLKVLYDAEISQIHQSVTDTNVILSMDNSRNLDLDSIIAEVKAQYEEIAQRSKEEAEALYHSKYEELQVTVGRHGDSLKEIKIEISEL…	207	2382	1	1	0	414.219	826.423	2	826.423	0	0	39.6	0.0032	K	FASFIDK	V
2	1::sp|cRAP053|P35908|K22E_HUMAN	Keratin, type II cytoskeletal 2 epidermal OS=Homo sapiens GN=KRT2 PE=1 SV=2	1949	65678	79	79	35	35	64.2	639	MSCQISCKSRGRGGGGGGFRGFSSGSAVVSGGSRRSTSSFSCLSRHGGGGGGFGGGGFGSRSLVGLGGTKSISISVAGGGGGFGAAGGFGGRGGGFGGGSSFGGGSGFSGGGFGGGGFGGGRFGGFGGPGGVGGLGGPGGFGPGGYPGGIHEVSVNQSLLQPLNVKVDPEIQNVKAQEREQIKTLNNKFASFIDKVRFLEQQNQVLQTKWELLQQMNVGTRPINLEPIFQGYIDSLKRYLDGLTAERTSQNSELNNMQDLVEDYKKKYEDEINKRTAAENDFVTLKKDVDNAYMIKVELQSKVDLLNQEIEFLKVLYDAEISQIHQSVTDTNVILSMDNSRNLDLDSIIAEVKAQYEEIAQRSKEEAEALYHSKYEELQVTVGRHGDSLKEIKIEISEL…	422	285	1	1	1	439.715	877.415	2	877.415	-0.0001	1	50.89	0.00074	R	GRGGGGGGFR	G
2	1::sp|cRAP053|P35908|K22E_HUMAN	Keratin, type II cytoskeletal 2 epidermal OS=Homo sapiens GN=KRT2 PE=1 SV=2	1949	65678	79	79	35	35	64.2	639	MSCQISCKSRGRGGGGGGFRGFSSGSAVVSGGSRRSTSSFSCLSRHGGGGGGFGGGGFGSRSLVGLGGTKSISISVAGGGGGFGAAGGFGGRGGGFGGGSSFGGGSGFSGGGFGGGGFGGGRFGGFGGPGGVGGLGGPGGFGPGGYPGGIHEVSVNQSLLQPLNVKVDPEIQNVKAQEREQIKTLNNKFASFIDKVRFLEQQNQVLQTKWELLQQMNVGTRPINLEPIFQGYIDSLKRYLDGLTAERTSQNSELNNMQDLVEDYKKKYEDEINKRTAAENDFVTLKKDVDNAYMIKVELQSKVDLLNQEIEFLKVLYDAEISQIHQSVTDTNVILSMDNSRNLDLDSIIAEVKAQYEEIAQRSKEEAEALYHSKYEELQVTVGRHGDSLKEIKIEISEL…	737	1962	1	0	0	487.269	972.524	2	972.524	0.0002	0	54.03	0.00055	K	IEISELNR	V
2	1::sp|cRAP053|P35908|K22E_HUMAN	Keratin, type II cytoskeletal 2 epidermal OS=Homo sapiens GN=KRT2 PE=1 SV=2	1949	65678	79	79	35	35	64.2	639	MSCQISCKSRGRGGGGGGFRGFSSGSAVVSGGSRRSTSSFSCLSRHGGGGGGFGGGGFGSRSLVGLGGTKSISISVAGGGGGFGAAGGFGGRGGGFGGGSSFGGGSGFSGGGFGGGGFGGGRFGGFGGPGGVGGLGGPGGFGPGGYPGGIHEVSVNQSLLQPLNVKVDPEIQNVKAQEREQIKTLNNKFASFIDKVRFLEQQNQVLQTKWELLQQMNVGTRPINLEPIFQGYIDSLKRYLDGLTAERTSQNSELNNMQDLVEDYKKKYEDEINKRTAAENDFVTLKKDVDNAYMIKVELQSKVDLLNQEIEFLKVLYDAEISQIHQSVTDTNVILSMDNSRNLDLDSIIAEVKAQYEEIAQRSKEEAEALYHSKYEELQVTVGRHGDSLKEIKIEISEL…	738	2062	1	0	0	487.269	972.524	2	972.524	0.0005	0	39.21	0.017	K	IEISELNR	V
2	1::sp|cRAP053|P35908|K22E_HUMAN	Keratin, type II cytoskeletal 2 epidermal OS=Homo sapiens GN=KRT2 PE=1 SV=2	1949	65678	79	79	35	35	64.2	639	MSCQISCKSRGRGGGGGGFRGFSSGSAVVSGGSRRSTSSFSCLSRHGGGGGGFGGGGFGSRSLVGLGGTKSISISVAGGGGGFGAAGGFGGRGGGFGGGSSFGGGSGFSGGGFGGGGFGGGRFGGFGGPGGVGGLGGPGGFGPGGYPGGIHEVSVNQSLLQPLNVKVDPEIQNVKAQEREQIKTLNNKFASFIDKVRFLEQQNQVLQTKWELLQQMNVGTRPINLEPIFQGYIDSLKRYLDGLTAERTSQNSELNNMQDLVEDYKKKYEDEINKRTAAENDFVTLKKDVDNAYMIKVELQSKVDLLNQEIEFLKVLYDAEISQIHQSVTDTNVILSMDNSRNLDLDSIIAEVKAQYEEIAQRSKEEAEALYHSKYEELQVTVGRHGDSLKEIKIEISEL…	739	1872	1	0	0	487.27	972.525	2	972.524	0.0007	0	54.02	0.00055	K	IEISELNR	V
2	1::sp|cRAP053|P35908|K22E_HUMAN	Keratin, type II cytoskeletal 2 epidermal OS=Homo sapiens GN=KRT2 PE=1 SV=2	1949	65678	79	79	35	35	64.2	639	MSCQISCKSRGRGGGGGGFRGFSSGSAVVSGGSRRSTSSFSCLSRHGGGGGGFGGGGFGSRSLVGLGGTKSISISVAGGGGGFGAAGGFGGRGGGFGGGSSFGGGSGFSGGGFGGGGFGGGRFGGFGGPGGVGGLGGPGGFGPGGYPGGIHEVSVNQSLLQPLNVKVDPEIQNVKAQEREQIKTLNNKFASFIDKVRFLEQQNQVLQTKWELLQQMNVGTRPINLEPIFQGYIDSLKRYLDGLTAERTSQNSELNNMQDLVEDYKKKYEDEINKRTAAENDFVTLKKDVDNAYMIKVELQSKVDLLNQEIEFLKVLYDAEISQIHQSVTDTNVILSMDNSRNLDLDSIIAEVKAQYEEIAQRSKEEAEALYHSKYEELQVTVGRHGDSLKEIKIEISEL…	740	1775	1	0	0	487.27	972.525	2	972.524	0.0015	0	53.99	0.00056	K	IEISELNR	V
2	1::sp|cRAP053|P35908|K22E_HUMAN	Keratin, type II cytoskeletal 2 epidermal OS=Homo sapiens GN=KRT2 PE=1 SV=2	1949	65678	79	79	35	35	64.2	639	MSCQISCKSRGRGGGGGGFRGFSSGSAVVSGGSRRSTSSFSCLSRHGGGGGGFGGGGFGSRSLVGLGGTKSISISVAGGGGGFGAAGGFGGRGGGFGGGSSFGGGSGFSGGGFGGGGFGGGRFGGFGGPGGVGGLGGPGGFGPGGYPGGIHEVSVNQSLLQPLNVKVDPEIQNVKAQEREQIKTLNNKFASFIDKVRFLEQQNQVLQTKWELLQQMNVGTRPINLEPIFQGYIDSLKRYLDGLTAERTSQNSELNNMQDLVEDYKKKYEDEINKRTAAENDFVTLKKDVDNAYMIKVELQSKVDLLNQEIEFLKVLYDAEISQIHQSVTDTNVILSMDNSRNLDLDSIIAEVKAQYEEIAQRSKEEAEALYHSKYEELQVTVGRHGDSLKEIKIEISEL…	829	701	1	1	0	503.237	1004.46	2	1004.46	0.0002	0	33.13	0.046	K	LLEGEECR	M
2	1::sp|cRAP053|P35908|K22E_HUMAN	Keratin, type II cytoskeletal 2 epidermal OS=Homo sapiens GN=KRT2 PE=1 SV=2	1949	65678	79	79	35	35	64.2	639	MSCQISCKSRGRGGGGGGFRGFSSGSAVVSGGSRRSTSSFSCLSRHGGGGGGFGGGGFGSRSLVGLGGTKSISISVAGGGGGFGAAGGFGGRGGGFGGGSSFGGGSGFSGGGFGGGGFGGGRFGGFGGPGGVGGLGGPGGFGPGGYPGGIHEVSVNQSLLQPLNVKVDPEIQNVKAQEREQIKTLNNKFASFIDKVRFLEQQNQVLQTKWELLQQMNVGTRPINLEPIFQGYIDSLKRYLDGLTAERTSQNSELNNMQDLVEDYKKKYEDEINKRTAAENDFVTLKKDVDNAYMIKVELQSKVDLLNQEIEFLKVLYDAEISQIHQSVTDTNVILSMDNSRNLDLDSIIAEVKAQYEEIAQRSKEEAEALYHSKYEELQVTVGRHGDSLKEIKIEISEL…	1049	332	1	0	0	533.762	1065.51	2	1065.51	0.0002	1	29.6	0.097	K	YEDEINKR	T
2	1::sp|cRAP053|P35908|K22E_HUMAN	Keratin, type II cytoskeletal 2 epidermal OS=Homo sapiens GN=KRT2 PE=1 SV=2	1949	65678	79	79	35	35	64.2	639	MSCQISCKSRGRGGGGGGFRGFSSGSAVVSGGSRRSTSSFSCLSRHGGGGGGFGGGGFGSRSLVGLGGTKSISISVAGGGGGFGAAGGFGGRGGGFGGGSSFGGGSGFSGGGFGGGGFGGGRFGGFGGPGGVGGLGGPGGFGPGGYPGGIHEVSVNQSLLQPLNVKVDPEIQNVKAQEREQIKTLNNKFASFIDKVRFLEQQNQVLQTKWELLQQMNVGTRPINLEPIFQGYIDSLKRYLDGLTAERTSQNSELNNMQDLVEDYKKKYEDEINKRTAAENDFVTLKKDVDNAYMIKVELQSKVDLLNQEIEFLKVLYDAEISQIHQSVTDTNVILSMDNSRNLDLDSIIAEVKAQYEEIAQRSKEEAEALYHSKYEELQVTVGRHGDSLKEIKIEISEL…	1050	302	1	0	0	533.762	1065.51	2	1065.51	0.0012	1	33.39	0.042	K	YEDEINKR	T
2	1::sp|cRAP053|P35908|K22E_HUMAN	Keratin, type II cytoskeletal 2 epidermal OS=Homo sapiens GN=KRT2 PE=1 SV=2	1949	65678	79	79	35	35	64.2	639	MSCQISCKSRGRGGGGGGFRGFSSGSAVVSGGSRRSTSSFSCLSRHGGGGGGFGGGGFGSRSLVGLGGTKSISISVAGGGGGFGAAGGFGGRGGGFGGGSSFGGGSGFSGGGFGGGGFGGGRFGGFGGPGGVGGLGGPGGFGPGGYPGGIHEVSVNQSLLQPLNVKVDPEIQNVKAQEREQIKTLNNKFASFIDKVRFLEQQNQVLQTKWELLQQMNVGTRPINLEPIFQGYIDSLKRYLDGLTAERTSQNSELNNMQDLVEDYKKKYEDEINKRTAAENDFVTLKKDVDNAYMIKVELQSKVDLLNQEIEFLKVLYDAEISQIHQSVTDTNVILSMDNSRNLDLDSIIAEVKAQYEEIAQRSKEEAEALYHSKYEELQVTVGRHGDSLKEIKIEISEL…	1110	2394	1	1	0	541.803	1081.59	2	1081.59	-0.0014	1	46.8	0.001	K	FASFIDKVR	F
2	1::sp|cRAP053|P35908|K22E_HUMAN	Keratin, type II cytoskeletal 2 epidermal OS=Homo sapiens GN=KRT2 PE=1 SV=2	1949	65678	79	79	35	35	64.2	639	MSCQISCKSRGRGGGGGGFRGFSSGSAVVSGGSRRSTSSFSCLSRHGGGGGGFGGGGFGSRSLVGLGGTKSISISVAGGGGGFGAAGGFGGRGGGFGGGSSFGGGSGFSGGGFGGGGFGGGRFGGFGGPGGVGGLGGPGGFGPGGYPGGIHEVSVNQSLLQPLNVKVDPEIQNVKAQEREQIKTLNNKFASFIDKVRFLEQQNQVLQTKWELLQQMNVGTRPINLEPIFQGYIDSLKRYLDGLTAERTSQNSELNNMQDLVEDYKKKYEDEINKRTAAENDFVTLKKDVDNAYMIKVELQSKVDLLNQEIEFLKVLYDAEISQIHQSVTDTNVILSMDNSRNLDLDSIIAEVKAQYEEIAQRSKEEAEALYHSKYEELQVTVGRHGDSLKEIKIEISEL…	1111	2553	1	1	0	541.803	1081.59	2	1081.59	0	1	47.38	0.00092	K	FASFIDKVR	F
2	1::sp|cRAP053|P35908|K22E_HUMAN	Keratin, type II cytoskeletal 2 epidermal OS=Homo sapiens GN=KRT2 PE=1 SV=2	1949	65678	79	79	35	35	64.2	639	MSCQISCKSRGRGGGGGGFRGFSSGSAVVSGGSRRSTSSFSCLSRHGGGGGGFGGGGFGSRSLVGLGGTKSISISVAGGGGGFGAAGGFGGRGGGFGGGSSFGGGSGFSGGGFGGGGFGGGRFGGFGGPGGVGGLGGPGGFGPGGYPGGIHEVSVNQSLLQPLNVKVDPEIQNVKAQEREQIKTLNNKFASFIDKVRFLEQQNQVLQTKWELLQQMNVGTRPINLEPIFQGYIDSLKRYLDGLTAERTSQNSELNNMQDLVEDYKKKYEDEINKRTAAENDFVTLKKDVDNAYMIKVELQSKVDLLNQEIEFLKVLYDAEISQIHQSVTDTNVILSMDNSRNLDLDSIIAEVKAQYEEIAQRSKEEAEALYHSKYEELQVTVGRHGDSLKEIKIEISEL…	1112	2466	1	1	0	541.803	1081.59	2	1081.59	0.0004	1	45.62	0.0014	K	FASFIDKVR	F
2	1::sp|cRAP053|P35908|K22E_HUMAN	Keratin, type II cytoskeletal 2 epidermal OS=Homo sapiens GN=KRT2 PE=1 SV=2	1949	65678	79	79	35	35	64.2	639	MSCQISCKSRGRGGGGGGFRGFSSGSAVVSGGSRRSTSSFSCLSRHGGGGGGFGGGGFGSRSLVGLGGTKSISISVAGGGGGFGAAGGFGGRGGGFGGGSSFGGGSGFSGGGFGGGGFGGGRFGGFGGPGGVGGLGGPGGFGPGGYPGGIHEVSVNQSLLQPLNVKVDPEIQNVKAQEREQIKTLNNKFASFIDKVRFLEQQNQVLQTKWELLQQMNVGTRPINLEPIFQGYIDSLKRYLDGLTAERTSQNSELNNMQDLVEDYKKKYEDEINKRTAAENDFVTLKKDVDNAYMIKVELQSKVDLLNQEIEFLKVLYDAEISQIHQSVTDTNVILSMDNSRNLDLDSIIAEVKAQYEEIAQRSKEEAEALYHSKYEELQVTVGRHGDSLKEIKIEISEL…	1117	1267	1	1	1	542.753	1083.49	2	1083.49	-0.0002	0	36.12	0.014	K	DVDNAYMIK	V
2	1::sp|cRAP053|P35908|K22E_HUMAN	Keratin, type II cytoskeletal 2 epidermal OS=Homo sapiens GN=KRT2 PE=1 SV=2	1949	65678	79	79	35	35	64.2	639	MSCQISCKSRGRGGGGGGFRGFSSGSAVVSGGSRRSTSSFSCLSRHGGGGGGFGGGGFGSRSLVGLGGTKSISISVAGGGGGFGAAGGFGGRGGGFGGGSSFGGGSGFSGGGFGGGGFGGGRFGGFGGPGGVGGLGGPGGFGPGGYPGGIHEVSVNQSLLQPLNVKVDPEIQNVKAQEREQIKTLNNKFASFIDKVRFLEQQNQVLQTKWELLQQMNVGTRPINLEPIFQGYIDSLKRYLDGLTAERTSQNSELNNMQDLVEDYKKKYEDEINKRTAAENDFVTLKKDVDNAYMIKVELQSKVDLLNQEIEFLKVLYDAEISQIHQSVTDTNVILSMDNSRNLDLDSIIAEVKAQYEEIAQRSKEEAEALYHSKYEELQVTVGRHGDSLKEIKIEISEL…	1118	1325	1	1	1	542.753	1083.49	2	1083.49	0.0007	0	25.64	0.15	K	DVDNAYMIK	V
2	1::sp|cRAP053|P35908|K22E_HUMAN	Keratin, type II cytoskeletal 2 epidermal OS=Homo sapiens GN=KRT2 PE=1 SV=2	1949	65678	79	79	35	35	64.2	639	MSCQISCKSRGRGGGGGGFRGFSSGSAVVSGGSRRSTSSFSCLSRHGGGGGGFGGGGFGSRSLVGLGGTKSISISVAGGGGGFGAAGGFGGRGGGFGGGSSFGGGSGFSGGGFGGGGFGGGRFGGFGGPGGVGGLGGPGGFGPGGYPGGIHEVSVNQSLLQPLNVKVDPEIQNVKAQEREQIKTLNNKFASFIDKVRFLEQQNQVLQTKWELLQQMNVGTRPINLEPIFQGYIDSLKRYLDGLTAERTSQNSELNNMQDLVEDYKKKYEDEINKRTAAENDFVTLKKDVDNAYMIKVELQSKVDLLNQEIEFLKVLYDAEISQIHQSVTDTNVILSMDNSRNLDLDSIIAEVKAQYEEIAQRSKEEAEALYHSKYEELQVTVGRHGDSLKEIKIEISEL…	1180	807	1	1	1	554.275	1106.54	2	1106.54	0.0005	0	41.43	0.0078	K	AQYEEIAQR	S
2	1::sp|cRAP053|P35908|K22E_HUMAN	Keratin, type II cytoskeletal 2 epidermal OS=Homo sapiens GN=KRT2 PE=1 SV=2	1949	65678	79	79	35	35	64.2	639	MSCQISCKSRGRGGGGGGFRGFSSGSAVVSGGSRRSTSSFSCLSRHGGGGGGFGGGGFGSRSLVGLGGTKSISISVAGGGGGFGAAGGFGGRGGGFGGGSSFGGGSGFSGGGFGGGGFGGGRFGGFGGPGGVGGLGGPGGFGPGGYPGGIHEVSVNQSLLQPLNVKVDPEIQNVKAQEREQIKTLNNKFASFIDKVRFLEQQNQVLQTKWELLQQMNVGTRPINLEPIFQGYIDSLKRYLDGLTAERTSQNSELNNMQDLVEDYKKKYEDEINKRTAAENDFVTLKKDVDNAYMIKVELQSKVDLLNQEIEFLKVLYDAEISQIHQSVTDTNVILSMDNSRNLDLDSIIAEVKAQYEEIAQRSKEEAEALYHSKYEELQVTVGRHGDSLKEIKIEISEL…	1181	749	1	1	1	554.276	1106.54	2	1106.54	0.0011	0	41.25	0.0081	K	AQYEEIAQR	S
2	1::sp|cRAP053|P35908|K22E_HUMAN	Keratin, type II cytoskeletal 2 epidermal OS=Homo sapiens GN=KRT2 PE=1 SV=2	1949	65678	79	79	35	35	64.2	639	MSCQISCKSRGRGGGGGGFRGFSSGSAVVSGGSRRSTSSFSCLSRHGGGGGGFGGGGFGSRSLVGLGGTKSISISVAGGGGGFGAAGGFGGRGGGFGGGSSFGGGSGFSGGGFGGGGFGGGRFGGFGGPGGVGGLGGPGGFGPGGYPGGIHEVSVNQSLLQPLNVKVDPEIQNVKAQEREQIKTLNNKFASFIDKVRFLEQQNQVLQTKWELLQQMNVGTRPINLEPIFQGYIDSLKRYLDGLTAERTSQNSELNNMQDLVEDYKKKYEDEINKRTAAENDFVTLKKDVDNAYMIKVELQSKVDLLNQEIEFLKVLYDAEISQIHQSVTDTNVILSMDNSRNLDLDSIIAEVKAQYEEIAQRSKEEAEALYHSKYEELQVTVGRHGDSLKEIKIEISEL…	1227	337	1	1	1	561.774	1121.53	2	1121.53	0.0002	2	42.68	0.0059	K	SRGRGGGGGGFR	G
2	1::sp|cRAP053|P35908|K22E_HUMAN	Keratin, type II cytoskeletal 2 epidermal OS=Homo sapiens GN=KRT2 PE=1 SV=2	1949	65678	79	79	35	35	64.2	639	MSCQISCKSRGRGGGGGGFRGFSSGSAVVSGGSRRSTSSFSCLSRHGGGGGGFGGGGFGSRSLVGLGGTKSISISVAGGGGGFGAAGGFGGRGGGFGGGSSFGGGSGFSGGGFGGGGFGGGRFGGFGGPGGVGGLGGPGGFGPGGYPGGIHEVSVNQSLLQPLNVKVDPEIQNVKAQEREQIKTLNNKFASFIDKVRFLEQQNQVLQTKWELLQQMNVGTRPINLEPIFQGYIDSLKRYLDGLTAERTSQNSELNNMQDLVEDYKKKYEDEINKRTAAENDFVTLKKDVDNAYMIKVELQSKVDLLNQEIEFLKVLYDAEISQIHQSVTDTNVILSMDNSRNLDLDSIIAEVKAQYEEIAQRSKEEAEALYHSKYEELQVTVGRHGDSLKEIKIEISEL…	1228	308	1	1	1	561.774	1121.53	2	1121.53	0.0012	2	24.33	0.4	K	SRGRGGGGGGFR	G
2	1::sp|cRAP053|P35908|K22E_HUMAN	Keratin, type II cytoskeletal 2 epidermal OS=Homo sapiens GN=KRT2 PE=1 SV=2	1949	65678	79	79	35	35	64.2	639	MSCQISCKSRGRGGGGGGFRGFSSGSAVVSGGSRRSTSSFSCLSRHGGGGGGFGGGGFGSRSLVGLGGTKSISISVAGGGGGFGAAGGFGGRGGGFGGGSSFGGGSGFSGGGFGGGGFGGGRFGGFGGPGGVGGLGGPGGFGPGGYPGGIHEVSVNQSLLQPLNVKVDPEIQNVKAQEREQIKTLNNKFASFIDKVRFLEQQNQVLQTKWELLQQMNVGTRPINLEPIFQGYIDSLKRYLDGLTAERTSQNSELNNMQDLVEDYKKKYEDEINKRTAAENDFVTLKKDVDNAYMIKVELQSKVDLLNQEIEFLKVLYDAEISQIHQSVTDTNVILSMDNSRNLDLDSIIAEVKAQYEEIAQRSKEEAEALYHSKYEELQVTVGRHGDSLKEIKIEISEL…	1332	1238	1	1	0	578.271	1154.53	2	1154.53	0.0001	0	33.99	0.026	R	DYQELMNVK	L
2	1::sp|cRAP053|P35908|K22E_HUMAN	Keratin, type II cytoskeletal 2 epidermal OS=Homo sapiens GN=KRT2 PE=1 SV=2	1949	65678	79	79	35	35	64.2	639	MSCQISCKSRGRGGGGGGFRGFSSGSAVVSGGSRRSTSSFSCLSRHGGGGGGFGGGGFGSRSLVGLGGTKSISISVAGGGGGFGAAGGFGGRGGGFGGGSSFGGGSGFSGGGFGGGGFGGGRFGGFGGPGGVGGLGGPGGFGPGGYPGGIHEVSVNQSLLQPLNVKVDPEIQNVKAQEREQIKTLNNKFASFIDKVRFLEQQNQVLQTKWELLQQMNVGTRPINLEPIFQGYIDSLKRYLDGLTAERTSQNSELNNMQDLVEDYKKKYEDEINKRTAAENDFVTLKKDVDNAYMIKVELQSKVDLLNQEIEFLKVLYDAEISQIHQSVTDTNVILSMDNSRNLDLDSIIAEVKAQYEEIAQRSKEEAEALYHSKYEELQVTVGRHGDSLKEIKIEISEL…	1441	2006	1	1	1	597.312	1192.61	2	1192.61	0.0004	0	66.09	2.8e-05	K	YEELQVTVGR	H
2	1::sp|cRAP053|P35908|K22E_HUMAN	Keratin, type II cytoskeletal 2 epidermal OS=Homo sapiens GN=KRT2 PE=1 SV=2	1949	65678	79	79	35	35	64.2	639	MSCQISCKSRGRGGGGGGFRGFSSGSAVVSGGSRRSTSSFSCLSRHGGGGGGFGGGGFGSRSLVGLGGTKSISISVAGGGGGFGAAGGFGGRGGGFGGGSSFGGGSGFSGGGFGGGGFGGGRFGGFGGPGGVGGLGGPGGFGPGGYPGGIHEVSVNQSLLQPLNVKVDPEIQNVKAQEREQIKTLNNKFASFIDKVRFLEQQNQVLQTKWELLQQMNVGTRPINLEPIFQGYIDSLKRYLDGLTAERTSQNSELNNMQDLVEDYKKKYEDEINKRTAAENDFVTLKKDVDNAYMIKVELQSKVDLLNQEIEFLKVLYDAEISQIHQSVTDTNVILSMDNSRNLDLDSIIAEVKAQYEEIAQRSKEEAEALYHSKYEELQVTVGRHGDSLKEIKIEISEL…	1446	1249	1	1	0	398.875	1193.6	3	1193.6	-0.0011	2	42.85	0.005	K	KYEDEINKR	T
2	1::sp|cRAP053|P35908|K22E_HUMAN	Keratin, type II cytoskeletal 2 epidermal OS=Homo sapiens GN=KRT2 PE=1 SV=2	1949	65678	79	79	35	35	64.2	639	MSCQISCKSRGRGGGGGGFRGFSSGSAVVSGGSRRSTSSFSCLSRHGGGGGGFGGGGFGSRSLVGLGGTKSISISVAGGGGGFGAAGGFGGRGGGFGGGSSFGGGSGFSGGGFGGGGFGGGRFGGFGGPGGVGGLGGPGGFGPGGYPGGIHEVSVNQSLLQPLNVKVDPEIQNVKAQEREQIKTLNNKFASFIDKVRFLEQQNQVLQTKWELLQQMNVGTRPINLEPIFQGYIDSLKRYLDGLTAERTSQNSELNNMQDLVEDYKKKYEDEINKRTAAENDFVTLKKDVDNAYMIKVELQSKVDLLNQEIEFLKVLYDAEISQIHQSVTDTNVILSMDNSRNLDLDSIIAEVKAQYEEIAQRSKEEAEALYHSKYEELQVTVGRHGDSLKEIKIEISEL…	1448	1181	1	1	0	398.875	1193.6	3	1193.6	-0.0008	2	50.67	0.00082	K	KYEDEINKR	T
2	1::sp|cRAP053|P35908|K22E_HUMAN	Keratin, type II cytoskeletal 2 epidermal OS=Homo sapiens GN=KRT2 PE=1 SV=2	1949	65678	79	79	35	35	64.2	639	MSCQISCKSRGRGGGGGGFRGFSSGSAVVSGGSRRSTSSFSCLSRHGGGGGGFGGGGFGSRSLVGLGGTKSISISVAGGGGGFGAAGGFGGRGGGFGGGSSFGGGSGFSGGGFGGGGFGGGRFGGFGGPGGVGGLGGPGGFGPGGYPGGIHEVSVNQSLLQPLNVKVDPEIQNVKAQEREQIKTLNNKFASFIDKVRFLEQQNQVLQTKWELLQQMNVGTRPINLEPIFQGYIDSLKRYLDGLTAERTSQNSELNNMQDLVEDYKKKYEDEINKRTAAENDFVTLKKDVDNAYMIKVELQSKVDLLNQEIEFLKVLYDAEISQIHQSVTDTNVILSMDNSRNLDLDSIIAEVKAQYEEIAQRSKEEAEALYHSKYEELQVTVGRHGDSLKEIKIEISEL…	1458	338	1	1	1	599.279	1196.54	2	1196.54	0.0004	0	69.82	6.7e-06	K	GGSISGGGYGSGGGK	H
2	1::sp|cRAP053|P35908|K22E_HUMAN	Keratin, type II cytoskeletal 2 epidermal OS=Homo sapiens GN=KRT2 PE=1 SV=2	1949	65678	79	79	35	35	64.2	639	MSCQISCKSRGRGGGGGGFRGFSSGSAVVSGGSRRSTSSFSCLSRHGGGGGGFGGGGFGSRSLVGLGGTKSISISVAGGGGGFGAAGGFGGRGGGFGGGSSFGGGSGFSGGGFGGGGFGGGRFGGFGGPGGVGGLGGPGGFGPGGYPGGIHEVSVNQSLLQPLNVKVDPEIQNVKAQEREQIKTLNNKFASFIDKVRFLEQQNQVLQTKWELLQQMNVGTRPINLEPIFQGYIDSLKRYLDGLTAERTSQNSELNNMQDLVEDYKKKYEDEINKRTAAENDFVTLKKDVDNAYMIKVELQSKVDLLNQEIEFLKVLYDAEISQIHQSVTDTNVILSMDNSRNLDLDSIIAEVKAQYEEIAQRSKEEAEALYHSKYEELQVTVGRHGDSLKEIKIEISEL…	1459	370	1	1	1	599.279	1196.54	2	1196.54	0.0005	0	59.98	6.5e-05	K	GGSISGGGYGSGGGK	H
2	1::sp|cRAP053|P35908|K22E_HUMAN	Keratin, type II cytoskeletal 2 epidermal OS=Homo sapiens GN=KRT2 PE=1 SV=2	1949	65678	79	79	35	35	64.2	639	MSCQISCKSRGRGGGGGGFRGFSSGSAVVSGGSRRSTSSFSCLSRHGGGGGGFGGGGFGSRSLVGLGGTKSISISVAGGGGGFGAAGGFGGRGGGFGGGSSFGGGSGFSGGGFGGGGFGGGRFGGFGGPGGVGGLGGPGGFGPGGYPGGIHEVSVNQSLLQPLNVKVDPEIQNVKAQEREQIKTLNNKFASFIDKVRFLEQQNQVLQTKWELLQQMNVGTRPINLEPIFQGYIDSLKRYLDGLTAERTSQNSELNNMQDLVEDYKKKYEDEINKRTAAENDFVTLKKDVDNAYMIKVELQSKVDLLNQEIEFLKVLYDAEISQIHQSVTDTNVILSMDNSRNLDLDSIIAEVKAQYEEIAQRSKEEAEALYHSKYEELQVTVGRHGDSLKEIKIEISEL…	1509	2235	1	1	1	604.812	1207.61	2	1207.61	0.0001	0	74.11	4.7e-06	R	TAAENDFVTLK	K
2	1::sp|cRAP053|P35908|K22E_HUMAN	Keratin, type II cytoskeletal 2 epidermal OS=Homo sapiens GN=KRT2 PE=1 SV=2	1949	65678	79	79	35	35	64.2	639	MSCQISCKSRGRGGGGGGFRGFSSGSAVVSGGSRRSTSSFSCLSRHGGGGGGFGGGGFGSRSLVGLGGTKSISISVAGGGGGFGAAGGFGGRGGGFGGGSSFGGGSGFSGGGFGGGGFGGGRFGGFGGPGGVGGLGGPGGFGPGGYPGGIHEVSVNQSLLQPLNVKVDPEIQNVKAQEREQIKTLNNKFASFIDKVRFLEQQNQVLQTKWELLQQMNVGTRPINLEPIFQGYIDSLKRYLDGLTAERTSQNSELNNMQDLVEDYKKKYEDEINKRTAAENDFVTLKKDVDNAYMIKVELQSKVDLLNQEIEFLKVLYDAEISQIHQSVTDTNVILSMDNSRNLDLDSIIAEVKAQYEEIAQRSKEEAEALYHSKYEELQVTVGRHGDSLKEIKIEISEL…	1510	2310	1	1	1	604.812	1207.61	2	1207.61	0.0004	0	68.44	1.7e-05	R	TAAENDFVTLK	K
2	1::sp|cRAP053|P35908|K22E_HUMAN	Keratin, type II cytoskeletal 2 epidermal OS=Homo sapiens GN=KRT2 PE=1 SV=2	1949	65678	79	79	35	35	64.2	639	MSCQISCKSRGRGGGGGGFRGFSSGSAVVSGGSRRSTSSFSCLSRHGGGGGGFGGGGFGSRSLVGLGGTKSISISVAGGGGGFGAAGGFGGRGGGFGGGSSFGGGSGFSGGGFGGGGFGGGRFGGFGGPGGVGGLGGPGGFGPGGYPGGIHEVSVNQSLLQPLNVKVDPEIQNVKAQEREQIKTLNNKFASFIDKVRFLEQQNQVLQTKWELLQQMNVGTRPINLEPIFQGYIDSLKRYLDGLTAERTSQNSELNNMQDLVEDYKKKYEDEINKRTAAENDFVTLKKDVDNAYMIKVELQSKVDLLNQEIEFLKVLYDAEISQIHQSVTDTNVILSMDNSRNLDLDSIIAEVKAQYEEIAQRSKEEAEALYHSKYEELQVTVGRHGDSLKEIKIEISEL…	1511	2158	1	1	1	604.812	1207.61	2	1207.61	0.0014	0	65.3	3.5e-05	R	TAAENDFVTLK	K
2	1::sp|cRAP053|P35908|K22E_HUMAN	Keratin, type II cytoskeletal 2 epidermal OS=Homo sapiens GN=KRT2 PE=1 SV=2	1949	65678	79	79	35	35	64.2	639	MSCQISCKSRGRGGGGGGFRGFSSGSAVVSGGSRRSTSSFSCLSRHGGGGGGFGGGGFGSRSLVGLGGTKSISISVAGGGGGFGAAGGFGGRGGGFGGGSSFGGGSGFSGGGFGGGGFGGGRFGGFGGPGGVGGLGGPGGFGPGGYPGGIHEVSVNQSLLQPLNVKVDPEIQNVKAQEREQIKTLNNKFASFIDKVRFLEQQNQVLQTKWELLQQMNVGTRPINLEPIFQGYIDSLKRYLDGLTAERTSQNSELNNMQDLVEDYKKKYEDEINKRTAAENDFVTLKKDVDNAYMIKVELQSKVDLLNQEIEFLKVLYDAEISQIHQSVTDTNVILSMDNSRNLDLDSIIAEVKAQYEEIAQRSKEEAEALYHSKYEELQVTVGRHGDSLKEIKIEISEL…	1645	1038	1	1	0	627.807	1253.6	2	1253.6	-0.0002	0	71.85	5.6e-06	R	GFSSGSAVVSGGSR	R
2	1::sp|cRAP053|P35908|K22E_HUMAN	Keratin, type II cytoskeletal 2 epidermal OS=Homo sapiens GN=KRT2 PE=1 SV=2	1949	65678	79	79	35	35	64.2	639	MSCQISCKSRGRGGGGGGFRGFSSGSAVVSGGSRRSTSSFSCLSRHGGGGGGFGGGGFGSRSLVGLGGTKSISISVAGGGGGFGAAGGFGGRGGGFGGGSSFGGGSGFSGGGFGGGGFGGGRFGGFGGPGGVGGLGGPGGFGPGGYPGGIHEVSVNQSLLQPLNVKVDPEIQNVKAQEREQIKTLNNKFASFIDKVRFLEQQNQVLQTKWELLQQMNVGTRPINLEPIFQGYIDSLKRYLDGLTAERTSQNSELNNMQDLVEDYKKKYEDEINKRTAAENDFVTLKKDVDNAYMIKVELQSKVDLLNQEIEFLKVLYDAEISQIHQSVTDTNVILSMDNSRNLDLDSIIAEVKAQYEEIAQRSKEEAEALYHSKYEELQVTVGRHGDSLKEIKIEISEL…	1646	968	1	1	0	627.807	1253.6	2	1253.6	0.0003	0	72.49	5.2e-06	R	GFSSGSAVVSGGSR	R
2	1::sp|cRAP053|P35908|K22E_HUMAN	Keratin, type II cytoskeletal 2 epidermal OS=Homo sapiens GN=KRT2 PE=1 SV=2	1949	65678	79	79	35	35	64.2	639	MSCQISCKSRGRGGGGGGFRGFSSGSAVVSGGSRRSTSSFSCLSRHGGGGGGFGGGGFGSRSLVGLGGTKSISISVAGGGGGFGAAGGFGGRGGGFGGGSSFGGGSGFSGGGFGGGGFGGGRFGGFGGPGGVGGLGGPGGFGPGGYPGGIHEVSVNQSLLQPLNVKVDPEIQNVKAQEREQIKTLNNKFASFIDKVRFLEQQNQVLQTKWELLQQMNVGTRPINLEPIFQGYIDSLKRYLDGLTAERTSQNSELNNMQDLVEDYKKKYEDEINKRTAAENDFVTLKKDVDNAYMIKVELQSKVDLLNQEIEFLKVLYDAEISQIHQSVTDTNVILSMDNSRNLDLDSIIAEVKAQYEEIAQRSKEEAEALYHSKYEELQVTVGRHGDSLKEIKIEISEL…	1647	899	1	1	0	627.809	1253.6	2	1253.6	0.003	0	73.1	4.5e-06	R	GFSSGSAVVSGGSR	R
2	1::sp|cRAP053|P35908|K22E_HUMAN	Keratin, type II cytoskeletal 2 epidermal OS=Homo sapiens GN=KRT2 PE=1 SV=2	1949	65678	79	79	35	35	64.2	639	MSCQISCKSRGRGGGGGGFRGFSSGSAVVSGGSRRSTSSFSCLSRHGGGGGGFGGGGFGSRSLVGLGGTKSISISVAGGGGGFGAAGGFGGRGGGFGGGSSFGGGSGFSGGGFGGGGFGGGRFGGFGGPGGVGGLGGPGGFGPGGYPGGIHEVSVNQSLLQPLNVKVDPEIQNVKAQEREQIKTLNNKFASFIDKVRFLEQQNQVLQTKWELLQQMNVGTRPINLEPIFQGYIDSLKRYLDGLTAERTSQNSELNNMQDLVEDYKKKYEDEINKRTAAENDFVTLKKDVDNAYMIKVELQSKVDLLNQEIEFLKVLYDAEISQIHQSVTDTNVILSMDNSRNLDLDSIIAEVKAQYEEIAQRSKEEAEALYHSKYEELQVTVGRHGDSLKEIKIEISEL…	1675	3637	1	1	0	632.351	1262.69	2	1262.69	0.0002	0	52.39	0.00047	K	LALDVEIATYR	K
2	1::sp|cRAP053|P35908|K22E_HUMAN	Keratin, type II cytoskeletal 2 epidermal OS=Homo sapiens GN=KRT2 PE=1 SV=2	1949	65678	79	79	35	35	64.2	639	MSCQISCKSRGRGGGGGGFRGFSSGSAVVSGGSRRSTSSFSCLSRHGGGGGGFGGGGFGSRSLVGLGGTKSISISVAGGGGGFGAAGGFGGRGGGFGGGSSFGGGSGFSGGGFGGGGFGGGRFGGFGGPGGVGGLGGPGGFGPGGYPGGIHEVSVNQSLLQPLNVKVDPEIQNVKAQEREQIKTLNNKFASFIDKVRFLEQQNQVLQTKWELLQQMNVGTRPINLEPIFQGYIDSLKRYLDGLTAERTSQNSELNNMQDLVEDYKKKYEDEINKRTAAENDFVTLKKDVDNAYMIKVELQSKVDLLNQEIEFLKVLYDAEISQIHQSVTDTNVILSMDNSRNLDLDSIIAEVKAQYEEIAQRSKEEAEALYHSKYEELQVTVGRHGDSLKEIKIEISEL…	1676	3777	1	1	0	632.351	1262.69	2	1262.69	0.0008	0	68.49	1.1e-05	K	LALDVEIATYR	K
2	1::sp|cRAP053|P35908|K22E_HUMAN	Keratin, type II cytoskeletal 2 epidermal OS=Homo sapiens GN=KRT2 PE=1 SV=2	1949	65678	79	79	35	35	64.2	639	MSCQISCKSRGRGGGGGGFRGFSSGSAVVSGGSRRSTSSFSCLSRHGGGGGGFGGGGFGSRSLVGLGGTKSISISVAGGGGGFGAAGGFGGRGGGFGGGSSFGGGSGFSGGGFGGGGFGGGRFGGFGGPGGVGGLGGPGGFGPGGYPGGIHEVSVNQSLLQPLNVKVDPEIQNVKAQEREQIKTLNNKFASFIDKVRFLEQQNQVLQTKWELLQQMNVGTRPINLEPIFQGYIDSLKRYLDGLTAERTSQNSELNNMQDLVEDYKKKYEDEINKRTAAENDFVTLKKDVDNAYMIKVELQSKVDLLNQEIEFLKVLYDAEISQIHQSVTDTNVILSMDNSRNLDLDSIIAEVKAQYEEIAQRSKEEAEALYHSKYEELQVTVGRHGDSLKEIKIEISEL…	1835	1114	1	1	1	440.865	1319.57	3	1319.58	-0.0017	0	46.66	0.0011	R	HGGGGGGFGGGGFGSR	S
2	1::sp|cRAP053|P35908|K22E_HUMAN	Keratin, type II cytoskeletal 2 epidermal OS=Homo sapiens GN=KRT2 PE=1 SV=2	1949	65678	79	79	35	35	64.2	639	MSCQISCKSRGRGGGGGGFRGFSSGSAVVSGGSRRSTSSFSCLSRHGGGGGGFGGGGFGSRSLVGLGGTKSISISVAGGGGGFGAAGGFGGRGGGFGGGSSFGGGSGFSGGGFGGGGFGGGRFGGFGGPGGVGGLGGPGGFGPGGYPGGIHEVSVNQSLLQPLNVKVDPEIQNVKAQEREQIKTLNNKFASFIDKVRFLEQQNQVLQTKWELLQQMNVGTRPINLEPIFQGYIDSLKRYLDGLTAERTSQNSELNNMQDLVEDYKKKYEDEINKRTAAENDFVTLKKDVDNAYMIKVELQSKVDLLNQEIEFLKVLYDAEISQIHQSVTDTNVILSMDNSRNLDLDSIIAEVKAQYEEIAQRSKEEAEALYHSKYEELQVTVGRHGDSLKEIKIEISEL…	1836	1691	1	1	1	660.795	1319.57	2	1319.58	-0.001	0	24	0.19	R	HGGGGGGFGGGGFGSR	S
2	1::sp|cRAP053|P35908|K22E_HUMAN	Keratin, type II cytoskeletal 2 epidermal OS=Homo sapiens GN=KRT2 PE=1 SV=2	1949	65678	79	79	35	35	64.2	639	MSCQISCKSRGRGGGGGGFRGFSSGSAVVSGGSRRSTSSFSCLSRHGGGGGGFGGGGFGSRSLVGLGGTKSISISVAGGGGGFGAAGGFGGRGGGFGGGSSFGGGSGFSGGGFGGGGFGGGRFGGFGGPGGVGGLGGPGGFGPGGYPGGIHEVSVNQSLLQPLNVKVDPEIQNVKAQEREQIKTLNNKFASFIDKVRFLEQQNQVLQTKWELLQQMNVGTRPINLEPIFQGYIDSLKRYLDGLTAERTSQNSELNNMQDLVEDYKKKYEDEINKRTAAENDFVTLKKDVDNAYMIKVELQSKVDLLNQEIEFLKVLYDAEISQIHQSVTDTNVILSMDNSRNLDLDSIIAEVKAQYEEIAQRSKEEAEALYHSKYEELQVTVGRHGDSLKEIKIEISEL…	1837	1041	1	1	1	440.865	1319.57	3	1319.58	-0.0008	0	26.44	0.11	R	HGGGGGGFGGGGFGSR	S
2	1::sp|cRAP053|P35908|K22E_HUMAN	Keratin, type II cytoskeletal 2 epidermal OS=Homo sapiens GN=KRT2 PE=1 SV=2	1949	65678	79	79	35	35	64.2	639	MSCQISCKSRGRGGGGGGFRGFSSGSAVVSGGSRRSTSSFSCLSRHGGGGGGFGGGGFGSRSLVGLGGTKSISISVAGGGGGFGAAGGFGGRGGGFGGGSSFGGGSGFSGGGFGGGGFGGGRFGGFGGPGGVGGLGGPGGFGPGGYPGGIHEVSVNQSLLQPLNVKVDPEIQNVKAQEREQIKTLNNKFASFIDKVRFLEQQNQVLQTKWELLQQMNVGTRPINLEPIFQGYIDSLKRYLDGLTAERTSQNSELNNMQDLVEDYKKKYEDEINKRTAAENDFVTLKKDVDNAYMIKVELQSKVDLLNQEIEFLKVLYDAEISQIHQSVTDTNVILSMDNSRNLDLDSIIAEVKAQYEEIAQRSKEEAEALYHSKYEELQVTVGRHGDSLKEIKIEISEL…	1839	1244	1	1	1	440.866	1319.58	3	1319.58	-0.0005	0	42.13	0.0029	R	HGGGGGGFGGGGFGSR	S
2	1::sp|cRAP053|P35908|K22E_HUMAN	Keratin, type II cytoskeletal 2 epidermal OS=Homo sapiens GN=KRT2 PE=1 SV=2	1949	65678	79	79	35	35	64.2	639	MSCQISCKSRGRGGGGGGFRGFSSGSAVVSGGSRRSTSSFSCLSRHGGGGGGFGGGGFGSRSLVGLGGTKSISISVAGGGGGFGAAGGFGGRGGGFGGGSSFGGGSGFSGGGFGGGGFGGGRFGGFGGPGGVGGLGGPGGFGPGGYPGGIHEVSVNQSLLQPLNVKVDPEIQNVKAQEREQIKTLNNKFASFIDKVRFLEQQNQVLQTKWELLQQMNVGTRPINLEPIFQGYIDSLKRYLDGLTAERTSQNSELNNMQDLVEDYKKKYEDEINKRTAAENDFVTLKKDVDNAYMIKVELQSKVDLLNQEIEFLKVLYDAEISQIHQSVTDTNVILSMDNSRNLDLDSIIAEVKAQYEEIAQRSKEEAEALYHSKYEELQVTVGRHGDSLKEIKIEISEL…	1840	964	1	1	1	440.866	1319.58	3	1319.58	-0.0004	0	34.33	0.018	R	HGGGGGGFGGGGFGSR	S
2	1::sp|cRAP053|P35908|K22E_HUMAN	Keratin, type II cytoskeletal 2 epidermal OS=Homo sapiens GN=KRT2 PE=1 SV=2	1949	65678	79	79	35	35	64.2	639	MSCQISCKSRGRGGGGGGFRGFSSGSAVVSGGSRRSTSSFSCLSRHGGGGGGFGGGGFGSRSLVGLGGTKSISISVAGGGGGFGAAGGFGGRGGGFGGGSSFGGGSGFSGGGFGGGGFGGGRFGGFGGPGGVGGLGGPGGFGPGGYPGGIHEVSVNQSLLQPLNVKVDPEIQNVKAQEREQIKTLNNKFASFIDKVRFLEQQNQVLQTKWELLQQMNVGTRPINLEPIFQGYIDSLKRYLDGLTAERTSQNSELNNMQDLVEDYKKKYEDEINKRTAAENDFVTLKKDVDNAYMIKVELQSKVDLLNQEIEFLKVLYDAEISQIHQSVTDTNVILSMDNSRNLDLDSIIAEVKAQYEEIAQRSKEEAEALYHSKYEELQVTVGRHGDSLKEIKIEISEL…	1841	1459	1	1	1	440.866	1319.58	3	1319.58	-0.0004	0	41.36	0.0035	R	HGGGGGGFGGGGFGSR	S
2	1::sp|cRAP053|P35908|K22E_HUMAN	Keratin, type II cytoskeletal 2 epidermal OS=Homo sapiens GN=KRT2 PE=1 SV=2	1949	65678	79	79	35	35	64.2	639	MSCQISCKSRGRGGGGGGFRGFSSGSAVVSGGSRRSTSSFSCLSRHGGGGGGFGGGGFGSRSLVGLGGTKSISISVAGGGGGFGAAGGFGGRGGGFGGGSSFGGGSGFSGGGFGGGGFGGGRFGGFGGPGGVGGLGGPGGFGPGGYPGGIHEVSVNQSLLQPLNVKVDPEIQNVKAQEREQIKTLNNKFASFIDKVRFLEQQNQVLQTKWELLQQMNVGTRPINLEPIFQGYIDSLKRYLDGLTAERTSQNSELNNMQDLVEDYKKKYEDEINKRTAAENDFVTLKKDVDNAYMIKVELQSKVDLLNQEIEFLKVLYDAEISQIHQSVTDTNVILSMDNSRNLDLDSIIAEVKAQYEEIAQRSKEEAEALYHSKYEELQVTVGRHGDSLKEIKIEISEL…	1842	1178	1	1	1	440.866	1319.58	3	1319.58	-0.0003	0	43.8	0.002	R	HGGGGGGFGGGGFGSR	S
2	1::sp|cRAP053|P35908|K22E_HUMAN	Keratin, type II cytoskeletal 2 epidermal OS=Homo sapiens GN=KRT2 PE=1 SV=2	1949	65678	79	79	35	35	64.2	639	MSCQISCKSRGRGGGGGGFRGFSSGSAVVSGGSRRSTSSFSCLSRHGGGGGGFGGGGFGSRSLVGLGGTKSISISVAGGGGGFGAAGGFGGRGGGFGGGSSFGGGSGFSGGGFGGGGFGGGRFGGFGGPGGVGGLGGPGGFGPGGYPGGIHEVSVNQSLLQPLNVKVDPEIQNVKAQEREQIKTLNNKFASFIDKVRFLEQQNQVLQTKWELLQQMNVGTRPINLEPIFQGYIDSLKRYLDGLTAERTSQNSELNNMQDLVEDYKKKYEDEINKRTAAENDFVTLKKDVDNAYMIKVELQSKVDLLNQEIEFLKVLYDAEISQIHQSVTDTNVILSMDNSRNLDLDSIIAEVKAQYEEIAQRSKEEAEALYHSKYEELQVTVGRHGDSLKEIKIEISEL…	1843	897	1	1	1	440.866	1319.58	3	1319.58	0	0	20.67	0.41	R	HGGGGGGFGGGGFGSR	S
2	1::sp|cRAP053|P35908|K22E_HUMAN	Keratin, type II cytoskeletal 2 epidermal OS=Homo sapiens GN=KRT2 PE=1 SV=2	1949	65678	79	79	35	35	64.2	639	MSCQISCKSRGRGGGGGGFRGFSSGSAVVSGGSRRSTSSFSCLSRHGGGGGGFGGGGFGSRSLVGLGGTKSISISVAGGGGGFGAAGGFGGRGGGFGGGSSFGGGSGFSGGGFGGGGFGGGRFGGFGGPGGVGGLGGPGGFGPGGYPGGIHEVSVNQSLLQPLNVKVDPEIQNVKAQEREQIKTLNNKFASFIDKVRFLEQQNQVLQTKWELLQQMNVGTRPINLEPIFQGYIDSLKRYLDGLTAERTSQNSELNNMQDLVEDYKKKYEDEINKRTAAENDFVTLKKDVDNAYMIKVELQSKVDLLNQEIEFLKVLYDAEISQIHQSVTDTNVILSMDNSRNLDLDSIIAEVKAQYEEIAQRSKEEAEALYHSKYEELQVTVGRHGDSLKEIKIEISEL…	1844	1301	1	1	1	440.866	1319.58	3	1319.58	0	0	45.23	0.0014	R	HGGGGGGFGGGGFGSR	S
2	1::sp|cRAP053|P35908|K22E_HUMAN	Keratin, type II cytoskeletal 2 epidermal OS=Homo sapiens GN=KRT2 PE=1 SV=2	1949	65678	79	79	35	35	64.2	639	MSCQISCKSRGRGGGGGGFRGFSSGSAVVSGGSRRSTSSFSCLSRHGGGGGGFGGGGFGSRSLVGLGGTKSISISVAGGGGGFGAAGGFGGRGGGFGGGSSFGGGSGFSGGGFGGGGFGGGRFGGFGGPGGVGGLGGPGGFGPGGYPGGIHEVSVNQSLLQPLNVKVDPEIQNVKAQEREQIKTLNNKFASFIDKVRFLEQQNQVLQTKWELLQQMNVGTRPINLEPIFQGYIDSLKRYLDGLTAERTSQNSELNNMQDLVEDYKKKYEDEINKRTAAENDFVTLKKDVDNAYMIKVELQSKVDLLNQEIEFLKVLYDAEISQIHQSVTDTNVILSMDNSRNLDLDSIIAEVKAQYEEIAQRSKEEAEALYHSKYEELQVTVGRHGDSLKEIKIEISEL…	1845	1387	1	1	1	440.866	1319.58	3	1319.58	0.0002	0	43.22	0.0023	R	HGGGGGGFGGGGFGSR	S
2	1::sp|cRAP053|P35908|K22E_HUMAN	Keratin, type II cytoskeletal 2 epidermal OS=Homo sapiens GN=KRT2 PE=1 SV=2	1949	65678	79	79	35	35	64.2	639	MSCQISCKSRGRGGGGGGFRGFSSGSAVVSGGSRRSTSSFSCLSRHGGGGGGFGGGGFGSRSLVGLGGTKSISISVAGGGGGFGAAGGFGGRGGGFGGGSSFGGGSGFSGGGFGGGGFGGGRFGGFGGPGGVGGLGGPGGFGPGGYPGGIHEVSVNQSLLQPLNVKVDPEIQNVKAQEREQIKTLNNKFASFIDKVRFLEQQNQVLQTKWELLQQMNVGTRPINLEPIFQGYIDSLKRYLDGLTAERTSQNSELNNMQDLVEDYKKKYEDEINKRTAAENDFVTLKKDVDNAYMIKVELQSKVDLLNQEIEFLKVLYDAEISQIHQSVTDTNVILSMDNSRNLDLDSIIAEVKAQYEEIAQRSKEEAEALYHSKYEELQVTVGRHGDSLKEIKIEISEL…	1874	1711	1	1	1	665.324	1328.63	2	1328.63	0.0009	0	70.67	7.6e-06	K	NVQDAIADAEQR	G
2	1::sp|cRAP053|P35908|K22E_HUMAN	Keratin, type II cytoskeletal 2 epidermal OS=Homo sapiens GN=KRT2 PE=1 SV=2	1949	65678	79	79	35	35	64.2	639	MSCQISCKSRGRGGGGGGFRGFSSGSAVVSGGSRRSTSSFSCLSRHGGGGGGFGGGGFGSRSLVGLGGTKSISISVAGGGGGFGAAGGFGGRGGGFGGGSSFGGGSGFSGGGFGGGGFGGGRFGGFGGPGGVGGLGGPGGFGPGGYPGGIHEVSVNQSLLQPLNVKVDPEIQNVKAQEREQIKTLNNKFASFIDKVRFLEQQNQVLQTKWELLQQMNVGTRPINLEPIFQGYIDSLKRYLDGLTAERTSQNSELNNMQDLVEDYKKKYEDEINKRTAAENDFVTLKKDVDNAYMIKVELQSKVDLLNQEIEFLKVLYDAEISQIHQSVTDTNVILSMDNSRNLDLDSIIAEVKAQYEEIAQRSKEEAEALYHSKYEELQVTVGRHGDSLKEIKIEISEL…	1875	1615	1	1	1	665.324	1328.63	2	1328.63	0.0016	0	72.24	5.2e-06	K	NVQDAIADAEQR	G
2	1::sp|cRAP053|P35908|K22E_HUMAN	Keratin, type II cytoskeletal 2 epidermal OS=Homo sapiens GN=KRT2 PE=1 SV=2	1949	65678	79	79	35	35	64.2	639	MSCQISCKSRGRGGGGGGFRGFSSGSAVVSGGSRRSTSSFSCLSRHGGGGGGFGGGGFGSRSLVGLGGTKSISISVAGGGGGFGAAGGFGGRGGGFGGGSSFGGGSGFSGGGFGGGGFGGGRFGGFGGPGGVGGLGGPGGFGPGGYPGGIHEVSVNQSLLQPLNVKVDPEIQNVKAQEREQIKTLNNKFASFIDKVRFLEQQNQVLQTKWELLQQMNVGTRPINLEPIFQGYIDSLKRYLDGLTAERTSQNSELNNMQDLVEDYKKKYEDEINKRTAAENDFVTLKKDVDNAYMIKVELQSKVDLLNQEIEFLKVLYDAEISQIHQSVTDTNVILSMDNSRNLDLDSIIAEVKAQYEEIAQRSKEEAEALYHSKYEELQVTVGRHGDSLKEIKIEISEL…	1876	1813	1	1	1	665.325	1328.64	2	1328.63	0.0033	0	69.43	1e-05	K	NVQDAIADAEQR	G
2	1::sp|cRAP053|P35908|K22E_HUMAN	Keratin, type II cytoskeletal 2 epidermal OS=Homo sapiens GN=KRT2 PE=1 SV=2	1949	65678	79	79	35	35	64.2	639	MSCQISCKSRGRGGGGGGFRGFSSGSAVVSGGSRRSTSSFSCLSRHGGGGGGFGGGGFGSRSLVGLGGTKSISISVAGGGGGFGAAGGFGGRGGGFGGGSSFGGGSGFSGGGFGGGGFGGGRFGGFGGPGGVGGLGGPGGFGPGGYPGGIHEVSVNQSLLQPLNVKVDPEIQNVKAQEREQIKTLNNKFASFIDKVRFLEQQNQVLQTKWELLQQMNVGTRPINLEPIFQGYIDSLKRYLDGLTAERTSQNSELNNMQDLVEDYKKKYEDEINKRTAAENDFVTLKKDVDNAYMIKVELQSKVDLLNQEIEFLKVLYDAEISQIHQSVTDTNVILSMDNSRNLDLDSIIAEVKAQYEEIAQRSKEEAEALYHSKYEELQVTVGRHGDSLKEIKIEISEL…	1881	1542	1	1	1	668.858	1335.7	2	1335.7	-0.0014	1	47.46	0.002	R	TAAENDFVTLKK	D
2	1::sp|cRAP053|P35908|K22E_HUMAN	Keratin, type II cytoskeletal 2 epidermal OS=Homo sapiens GN=KRT2 PE=1 SV=2	1949	65678	79	79	35	35	64.2	639	MSCQISCKSRGRGGGGGGFRGFSSGSAVVSGGSRRSTSSFSCLSRHGGGGGGFGGGGFGSRSLVGLGGTKSISISVAGGGGGFGAAGGFGGRGGGFGGGSSFGGGSGFSGGGFGGGGFGGGRFGGFGGPGGVGGLGGPGGFGPGGYPGGIHEVSVNQSLLQPLNVKVDPEIQNVKAQEREQIKTLNNKFASFIDKVRFLEQQNQVLQTKWELLQQMNVGTRPINLEPIFQGYIDSLKRYLDGLTAERTSQNSELNNMQDLVEDYKKKYEDEINKRTAAENDFVTLKKDVDNAYMIKVELQSKVDLLNQEIEFLKVLYDAEISQIHQSVTDTNVILSMDNSRNLDLDSIIAEVKAQYEEIAQRSKEEAEALYHSKYEELQVTVGRHGDSLKEIKIEISEL…	1882	1448	1	1	1	668.859	1335.7	2	1335.7	-0.0001	1	77.33	2.1e-06	R	TAAENDFVTLKK	D
2	1::sp|cRAP053|P35908|K22E_HUMAN	Keratin, type II cytoskeletal 2 epidermal OS=Homo sapiens GN=KRT2 PE=1 SV=2	1949	65678	79	79	35	35	64.2	639	MSCQISCKSRGRGGGGGGFRGFSSGSAVVSGGSRRSTSSFSCLSRHGGGGGGFGGGGFGSRSLVGLGGTKSISISVAGGGGGFGAAGGFGGRGGGFGGGSSFGGGSGFSGGGFGGGGFGGGRFGGFGGPGGVGGLGGPGGFGPGGYPGGIHEVSVNQSLLQPLNVKVDPEIQNVKAQEREQIKTLNNKFASFIDKVRFLEQQNQVLQTKWELLQQMNVGTRPINLEPIFQGYIDSLKRYLDGLTAERTSQNSELNNMQDLVEDYKKKYEDEINKRTAAENDFVTLKKDVDNAYMIKVELQSKVDLLNQEIEFLKVLYDAEISQIHQSVTDTNVILSMDNSRNLDLDSIIAEVKAQYEEIAQRSKEEAEALYHSKYEELQVTVGRHGDSLKEIKIEISEL…	1883	1657	1	1	1	668.859	1335.7	2	1335.7	0.0003	1	40.62	0.0099	R	TAAENDFVTLKK	D
2	1::sp|cRAP053|P35908|K22E_HUMAN	Keratin, type II cytoskeletal 2 epidermal OS=Homo sapiens GN=KRT2 PE=1 SV=2	1949	65678	79	79	35	35	64.2	639	MSCQISCKSRGRGGGGGGFRGFSSGSAVVSGGSRRSTSSFSCLSRHGGGGGGFGGGGFGSRSLVGLGGTKSISISVAGGGGGFGAAGGFGGRGGGFGGGSSFGGGSGFSGGGFGGGGFGGGRFGGFGGPGGVGGLGGPGGFGPGGYPGGIHEVSVNQSLLQPLNVKVDPEIQNVKAQEREQIKTLNNKFASFIDKVRFLEQQNQVLQTKWELLQQMNVGTRPINLEPIFQGYIDSLKRYLDGLTAERTSQNSELNNMQDLVEDYKKKYEDEINKRTAAENDFVTLKKDVDNAYMIKVELQSKVDLLNQEIEFLKVLYDAEISQIHQSVTDTNVILSMDNSRNLDLDSIIAEVKAQYEEIAQRSKEEAEALYHSKYEELQVTVGRHGDSLKEIKIEISEL…	1885	1796	1	1	1	668.86	1335.71	2	1335.7	0.0021	1	29.13	0.12	R	TAAENDFVTLKK	D
2	1::sp|cRAP053|P35908|K22E_HUMAN	Keratin, type II cytoskeletal 2 epidermal OS=Homo sapiens GN=KRT2 PE=1 SV=2	1949	65678	79	79	35	35	64.2	639	MSCQISCKSRGRGGGGGGFRGFSSGSAVVSGGSRRSTSSFSCLSRHGGGGGGFGGGGFGSRSLVGLGGTKSISISVAGGGGGFGAAGGFGGRGGGFGGGSSFGGGSGFSGGGFGGGGFGGGRFGGFGGPGGVGGLGGPGGFGPGGYPGGIHEVSVNQSLLQPLNVKVDPEIQNVKAQEREQIKTLNNKFASFIDKVRFLEQQNQVLQTKWELLQQMNVGTRPINLEPIFQGYIDSLKRYLDGLTAERTSQNSELNNMQDLVEDYKKKYEDEINKRTAAENDFVTLKKDVDNAYMIKVELQSKVDLLNQEIEFLKVLYDAEISQIHQSVTDTNVILSMDNSRNLDLDSIIAEVKAQYEEIAQRSKEEAEALYHSKYEELQVTVGRHGDSLKEIKIEISEL…	1961	2822	1	1	1	686.36	1370.71	2	1370.7	0.0011	0	24.97	0.35	K	LNDLEEALQQAK	E
2	1::sp|cRAP053|P35908|K22E_HUMAN	Keratin, type II cytoskeletal 2 epidermal OS=Homo sapiens GN=KRT2 PE=1 SV=2	1949	65678	79	79	35	35	64.2	639	MSCQISCKSRGRGGGGGGFRGFSSGSAVVSGGSRRSTSSFSCLSRHGGGGGGFGGGGFGSRSLVGLGGTKSISISVAGGGGGFGAAGGFGGRGGGFGGGSSFGGGSGFSGGGFGGGGFGGGRFGGFGGPGGVGGLGGPGGFGPGGYPGGIHEVSVNQSLLQPLNVKVDPEIQNVKAQEREQIKTLNNKFASFIDKVRFLEQQNQVLQTKWELLQQMNVGTRPINLEPIFQGYIDSLKRYLDGLTAERTSQNSELNNMQDLVEDYKKKYEDEINKRTAAENDFVTLKKDVDNAYMIKVELQSKVDLLNQEIEFLKVLYDAEISQIHQSVTDTNVILSMDNSRNLDLDSIIAEVKAQYEEIAQRSKEEAEALYHSKYEELQVTVGRHGDSLKEIKIEISEL…	1962	2922	1	1	1	686.36	1370.71	2	1370.7	0.0013	0	45.84	0.0029	K	LNDLEEALQQAK	E
2	1::sp|cRAP053|P35908|K22E_HUMAN	Keratin, type II cytoskeletal 2 epidermal OS=Homo sapiens GN=KRT2 PE=1 SV=2	1949	65678	79	79	35	35	64.2	639	MSCQISCKSRGRGGGGGGFRGFSSGSAVVSGGSRRSTSSFSCLSRHGGGGGGFGGGGFGSRSLVGLGGTKSISISVAGGGGGFGAAGGFGGRGGGFGGGSSFGGGSGFSGGGFGGGGFGGGRFGGFGGPGGVGGLGGPGGFGPGGYPGGIHEVSVNQSLLQPLNVKVDPEIQNVKAQEREQIKTLNNKFASFIDKVRFLEQQNQVLQTKWELLQQMNVGTRPINLEPIFQGYIDSLKRYLDGLTAERTSQNSELNNMQDLVEDYKKKYEDEINKRTAAENDFVTLKKDVDNAYMIKVELQSKVDLLNQEIEFLKVLYDAEISQIHQSVTDTNVILSMDNSRNLDLDSIIAEVKAQYEEIAQRSKEEAEALYHSKYEELQVTVGRHGDSLKEIKIEISEL…	2232	2017	1	0	0	738.396	1474.78	2	1474.78	-0.0005	0	28.26	0.19	R	FLEQQNQVLQTK	W
2	1::sp|cRAP053|P35908|K22E_HUMAN	Keratin, type II cytoskeletal 2 epidermal OS=Homo sapiens GN=KRT2 PE=1 SV=2	1949	65678	79	79	35	35	64.2	639	MSCQISCKSRGRGGGGGGFRGFSSGSAVVSGGSRRSTSSFSCLSRHGGGGGGFGGGGFGSRSLVGLGGTKSISISVAGGGGGFGAAGGFGGRGGGFGGGSSFGGGSGFSGGGFGGGGFGGGRFGGFGGPGGVGGLGGPGGFGPGGYPGGIHEVSVNQSLLQPLNVKVDPEIQNVKAQEREQIKTLNNKFASFIDKVRFLEQQNQVLQTKWELLQQMNVGTRPINLEPIFQGYIDSLKRYLDGLTAERTSQNSELNNMQDLVEDYKKKYEDEINKRTAAENDFVTLKKDVDNAYMIKVELQSKVDLLNQEIEFLKVLYDAEISQIHQSVTDTNVILSMDNSRNLDLDSIIAEVKAQYEEIAQRSKEEAEALYHSKYEELQVTVGRHGDSLKEIKIEISEL…	2233	1937	1	0	0	738.397	1474.78	2	1474.78	0.001	0	55.97	0.00031	R	FLEQQNQVLQTK	W
2	1::sp|cRAP053|P35908|K22E_HUMAN	Keratin, type II cytoskeletal 2 epidermal OS=Homo sapiens GN=KRT2 PE=1 SV=2	1949	65678	79	79	35	35	64.2	639	MSCQISCKSRGRGGGGGGFRGFSSGSAVVSGGSRRSTSSFSCLSRHGGGGGGFGGGGFGSRSLVGLGGTKSISISVAGGGGGFGAAGGFGGRGGGFGGGSSFGGGSGFSGGGFGGGGFGGGRFGGFGGPGGVGGLGGPGGFGPGGYPGGIHEVSVNQSLLQPLNVKVDPEIQNVKAQEREQIKTLNNKFASFIDKVRFLEQQNQVLQTKWELLQQMNVGTRPINLEPIFQGYIDSLKRYLDGLTAERTSQNSELNNMQDLVEDYKKKYEDEINKRTAAENDFVTLKKDVDNAYMIKVELQSKVDLLNQEIEFLKVLYDAEISQIHQSVTDTNVILSMDNSRNLDLDSIIAEVKAQYEEIAQRSKEEAEALYHSKYEELQVTVGRHGDSLKEIKIEISEL…	2234	2092	1	0	0	738.397	1474.78	2	1474.78	0.0012	0	47.02	0.0024	R	FLEQQNQVLQTK	W
2	1::sp|cRAP053|P35908|K22E_HUMAN	Keratin, type II cytoskeletal 2 epidermal OS=Homo sapiens GN=KRT2 PE=1 SV=2	1949	65678	79	79	35	35	64.2	639	MSCQISCKSRGRGGGGGGFRGFSSGSAVVSGGSRRSTSSFSCLSRHGGGGGGFGGGGFGSRSLVGLGGTKSISISVAGGGGGFGAAGGFGGRGGGFGGGSSFGGGSGFSGGGFGGGGFGGGRFGGFGGPGGVGGLGGPGGFGPGGYPGGIHEVSVNQSLLQPLNVKVDPEIQNVKAQEREQIKTLNNKFASFIDKVRFLEQQNQVLQTKWELLQQMNVGTRPINLEPIFQGYIDSLKRYLDGLTAERTSQNSELNNMQDLVEDYKKKYEDEINKRTAAENDFVTLKKDVDNAYMIKVELQSKVDLLNQEIEFLKVLYDAEISQIHQSVTDTNVILSMDNSRNLDLDSIIAEVKAQYEEIAQRSKEEAEALYHSKYEELQVTVGRHGDSLKEIKIEISEL…	2235	1746	1	0	0	738.397	1474.78	2	1474.78	0.0013	0	51.48	0.00087	R	FLEQQNQVLQTK	W
2	1::sp|cRAP053|P35908|K22E_HUMAN	Keratin, type II cytoskeletal 2 epidermal OS=Homo sapiens GN=KRT2 PE=1 SV=2	1949	65678	79	79	35	35	64.2	639	MSCQISCKSRGRGGGGGGFRGFSSGSAVVSGGSRRSTSSFSCLSRHGGGGGGFGGGGFGSRSLVGLGGTKSISISVAGGGGGFGAAGGFGGRGGGFGGGSSFGGGSGFSGGGFGGGGFGGGRFGGFGGPGGVGGLGGPGGFGPGGYPGGIHEVSVNQSLLQPLNVKVDPEIQNVKAQEREQIKTLNNKFASFIDKVRFLEQQNQVLQTKWELLQQMNVGTRPINLEPIFQGYIDSLKRYLDGLTAERTSQNSELNNMQDLVEDYKKKYEDEINKRTAAENDFVTLKKDVDNAYMIKVELQSKVDLLNQEIEFLKVLYDAEISQIHQSVTDTNVILSMDNSRNLDLDSIIAEVKAQYEEIAQRSKEEAEALYHSKYEELQVTVGRHGDSLKEIKIEISEL…	2236	1843	1	0	0	738.397	1474.78	2	1474.78	0.0019	0	53.88	0.0005	R	FLEQQNQVLQTK	W
2	1::sp|cRAP053|P35908|K22E_HUMAN	Keratin, type II cytoskeletal 2 epidermal OS=Homo sapiens GN=KRT2 PE=1 SV=2	1949	65678	79	79	35	35	64.2	639	MSCQISCKSRGRGGGGGGFRGFSSGSAVVSGGSRRSTSSFSCLSRHGGGGGGFGGGGFGSRSLVGLGGTKSISISVAGGGGGFGAAGGFGGRGGGFGGGSSFGGGSGFSGGGFGGGGFGGGRFGGFGGPGGVGGLGGPGGFGPGGYPGGIHEVSVNQSLLQPLNVKVDPEIQNVKAQEREQIKTLNNKFASFIDKVRFLEQQNQVLQTKWELLQQMNVGTRPINLEPIFQGYIDSLKRYLDGLTAERTSQNSELNNMQDLVEDYKKKYEDEINKRTAAENDFVTLKKDVDNAYMIKVELQSKVDLLNQEIEFLKVLYDAEISQIHQSVTDTNVILSMDNSRNLDLDSIIAEVKAQYEEIAQRSKEEAEALYHSKYEELQVTVGRHGDSLKEIKIEISEL…	2442	219	1	1	1	794.846	1587.68	2	1587.68	0.0014	0	81.66	2.8e-07	R	GGSSSGGGYGSGGGGSSSVK	G
2	1::sp|cRAP053|P35908|K22E_HUMAN	Keratin, type II cytoskeletal 2 epidermal OS=Homo sapiens GN=KRT2 PE=1 SV=2	1949	65678	79	79	35	35	64.2	639	MSCQISCKSRGRGGGGGGFRGFSSGSAVVSGGSRRSTSSFSCLSRHGGGGGGFGGGGFGSRSLVGLGGTKSISISVAGGGGGFGAAGGFGGRGGGFGGGSSFGGGSGFSGGGFGGGGFGGGRFGGFGGPGGVGGLGGPGGFGPGGYPGGIHEVSVNQSLLQPLNVKVDPEIQNVKAQEREQIKTLNNKFASFIDKVRFLEQQNQVLQTKWELLQQMNVGTRPINLEPIFQGYIDSLKRYLDGLTAERTSQNSELNNMQDLVEDYKKKYEDEINKRTAAENDFVTLKKDVDNAYMIKVELQSKVDLLNQEIEFLKVLYDAEISQIHQSVTDTNVILSMDNSRNLDLDSIIAEVKAQYEEIAQRSKEEAEALYHSKYEELQVTVGRHGDSLKEIKIEISEL…	2670	313	1	1	1	870.856	1739.7	2	1739.7	-0.0014	0	97.4	2.9e-09	R	GSSSGGGYSSGSSSYGSGGR	Q
2	1::sp|cRAP053|P35908|K22E_HUMAN	Keratin, type II cytoskeletal 2 epidermal OS=Homo sapiens GN=KRT2 PE=1 SV=2	1949	65678	79	79	35	35	64.2	639	MSCQISCKSRGRGGGGGGFRGFSSGSAVVSGGSRRSTSSFSCLSRHGGGGGGFGGGGFGSRSLVGLGGTKSISISVAGGGGGFGAAGGFGGRGGGFGGGSSFGGGSGFSGGGFGGGGFGGGRFGGFGGPGGVGGLGGPGGFGPGGYPGGIHEVSVNQSLLQPLNVKVDPEIQNVKAQEREQIKTLNNKFASFIDKVRFLEQQNQVLQTKWELLQQMNVGTRPINLEPIFQGYIDSLKRYLDGLTAERTSQNSELNNMQDLVEDYKKKYEDEINKRTAAENDFVTLKKDVDNAYMIKVELQSKVDLLNQEIEFLKVLYDAEISQIHQSVTDTNVILSMDNSRNLDLDSIIAEVKAQYEEIAQRSKEEAEALYHSKYEELQVTVGRHGDSLKEIKIEISEL…	2672	392	1	1	1	871.378	1740.74	2	1740.74	0.0003	0	50.39	0.00046	R	GGSGGGGSISGGGYGSGGGSGGR	Y
2	1::sp|cRAP053|P35908|K22E_HUMAN	Keratin, type II cytoskeletal 2 epidermal OS=Homo sapiens GN=KRT2 PE=1 SV=2	1949	65678	79	79	35	35	64.2	639	MSCQISCKSRGRGGGGGGFRGFSSGSAVVSGGSRRSTSSFSCLSRHGGGGGGFGGGGFGSRSLVGLGGTKSISISVAGGGGGFGAAGGFGGRGGGFGGGSSFGGGSGFSGGGFGGGGFGGGRFGGFGGPGGVGGLGGPGGFGPGGYPGGIHEVSVNQSLLQPLNVKVDPEIQNVKAQEREQIKTLNNKFASFIDKVRFLEQQNQVLQTKWELLQQMNVGTRPINLEPIFQGYIDSLKRYLDGLTAERTSQNSELNNMQDLVEDYKKKYEDEINKRTAAENDFVTLKKDVDNAYMIKVELQSKVDLLNQEIEFLKVLYDAEISQIHQSVTDTNVILSMDNSRNLDLDSIIAEVKAQYEEIAQRSKEEAEALYHSKYEELQVTVGRHGDSLKEIKIEISEL…	2696	2704	1	1	1	584.966	1751.88	3	1751.88	0	1	33.06	0.07	K	DVDNAYMIKVELQSK	V
2	1::sp|cRAP053|P35908|K22E_HUMAN	Keratin, type II cytoskeletal 2 epidermal OS=Homo sapiens GN=KRT2 PE=1 SV=2	1949	65678	79	79	35	35	64.2	639	MSCQISCKSRGRGGGGGGFRGFSSGSAVVSGGSRRSTSSFSCLSRHGGGGGGFGGGGFGSRSLVGLGGTKSISISVAGGGGGFGAAGGFGGRGGGFGGGSSFGGGSGFSGGGFGGGGFGGGRFGGFGGPGGVGGLGGPGGFGPGGYPGGIHEVSVNQSLLQPLNVKVDPEIQNVKAQEREQIKTLNNKFASFIDKVRFLEQQNQVLQTKWELLQQMNVGTRPINLEPIFQGYIDSLKRYLDGLTAERTSQNSELNNMQDLVEDYKKKYEDEINKRTAAENDFVTLKKDVDNAYMIKVELQSKVDLLNQEIEFLKVLYDAEISQIHQSVTDTNVILSMDNSRNLDLDSIIAEVKAQYEEIAQRSKEEAEALYHSKYEELQVTVGRHGDSLKEIKIEISEL…	2782	3366	1	1	1	919.961	1837.91	2	1837.91	0.0012	0	60.58	0.00013	K	SISISVAGGGGGFGAAGGFGGR	G
2	1::sp|cRAP053|P35908|K22E_HUMAN	Keratin, type II cytoskeletal 2 epidermal OS=Homo sapiens GN=KRT2 PE=1 SV=2	1949	65678	79	79	35	35	64.2	639	MSCQISCKSRGRGGGGGGFRGFSSGSAVVSGGSRRSTSSFSCLSRHGGGGGGFGGGGFGSRSLVGLGGTKSISISVAGGGGGFGAAGGFGGRGGGFGGGSSFGGGSGFSGGGFGGGGFGGGRFGGFGGPGGVGGLGGPGGFGPGGYPGGIHEVSVNQSLLQPLNVKVDPEIQNVKAQEREQIKTLNNKFASFIDKVRFLEQQNQVLQTKWELLQQMNVGTRPINLEPIFQGYIDSLKRYLDGLTAERTSQNSELNNMQDLVEDYKKKYEDEINKRTAAENDFVTLKKDVDNAYMIKVELQSKVDLLNQEIEFLKVLYDAEISQIHQSVTDTNVILSMDNSRNLDLDSIIAEVKAQYEEIAQRSKEEAEALYHSKYEELQVTVGRHGDSLKEIKIEISEL…	2986	3663	1	1	1	496.023	1980.06	4	1980.06	-0.0017	2	56.48	0.00019	R	HGDSLKEIKIEISELNR	V
2	1::sp|cRAP053|P35908|K22E_HUMAN	Keratin, type II cytoskeletal 2 epidermal OS=Homo sapiens GN=KRT2 PE=1 SV=2	1949	65678	79	79	35	35	64.2	639	MSCQISCKSRGRGGGGGGFRGFSSGSAVVSGGSRRSTSSFSCLSRHGGGGGGFGGGGFGSRSLVGLGGTKSISISVAGGGGGFGAAGGFGGRGGGFGGGSSFGGGSGFSGGGFGGGGFGGGRFGGFGGPGGVGGLGGPGGFGPGGYPGGIHEVSVNQSLLQPLNVKVDPEIQNVKAQEREQIKTLNNKFASFIDKVRFLEQQNQVLQTKWELLQQMNVGTRPINLEPIFQGYIDSLKRYLDGLTAERTSQNSELNNMQDLVEDYKKKYEDEINKRTAAENDFVTLKKDVDNAYMIKVELQSKVDLLNQEIEFLKVLYDAEISQIHQSVTDTNVILSMDNSRNLDLDSIIAEVKAQYEEIAQRSKEEAEALYHSKYEELQVTVGRHGDSLKEIKIEISEL…	3258	2615	1	1	1	752.687	2255.04	3	2255.04	0.0009	1	35.7	0.036	R	TSQNSELNNMQDLVEDYKK	K
2	1::sp|cRAP053|P35908|K22E_HUMAN	Keratin, type II cytoskeletal 2 epidermal OS=Homo sapiens GN=KRT2 PE=1 SV=2	1949	65678	79	79	35	35	64.2	639	MSCQISCKSRGRGGGGGGFRGFSSGSAVVSGGSRRSTSSFSCLSRHGGGGGGFGGGGFGSRSLVGLGGTKSISISVAGGGGGFGAAGGFGGRGGGFGGGSSFGGGSGFSGGGFGGGGFGGGRFGGFGGPGGVGGLGGPGGFGPGGYPGGIHEVSVNQSLLQPLNVKVDPEIQNVKAQEREQIKTLNNKFASFIDKVRFLEQQNQVLQTKWELLQQMNVGTRPINLEPIFQGYIDSLKRYLDGLTAERTSQNSELNNMQDLVEDYKKKYEDEINKRTAAENDFVTLKKDVDNAYMIKVELQSKVDLLNQEIEFLKVLYDAEISQIHQSVTDTNVILSMDNSRNLDLDSIIAEVKAQYEEIAQRSKEEAEALYHSKYEELQVTVGRHGDSLKEIKIEISEL…	3259	2699	1	1	1	752.687	2255.04	3	2255.04	0.0009	1	51.24	0.001	R	TSQNSELNNMQDLVEDYKK	K
2	1::sp|cRAP053|P35908|K22E_HUMAN	Keratin, type II cytoskeletal 2 epidermal OS=Homo sapiens GN=KRT2 PE=1 SV=2	1949	65678	79	79	35	35	64.2	639	MSCQISCKSRGRGGGGGGFRGFSSGSAVVSGGSRRSTSSFSCLSRHGGGGGGFGGGGFGSRSLVGLGGTKSISISVAGGGGGFGAAGGFGGRGGGFGGGSSFGGGSGFSGGGFGGGGFGGGRFGGFGGPGGVGGLGGPGGFGPGGYPGGIHEVSVNQSLLQPLNVKVDPEIQNVKAQEREQIKTLNNKFASFIDKVRFLEQQNQVLQTKWELLQQMNVGTRPINLEPIFQGYIDSLKRYLDGLTAERTSQNSELNNMQDLVEDYKKKYEDEINKRTAAENDFVTLKKDVDNAYMIKVELQSKVDLLNQEIEFLKVLYDAEISQIHQSVTDTNVILSMDNSRNLDLDSIIAEVKAQYEEIAQRSKEEAEALYHSKYEELQVTVGRHGDSLKEIKIEISEL…	3261	2799	1	1	1	753.019	2256.03	3	2256.02	0.0125	1	32.17	0.079	R	TSQNSELNNMQDLVEDYKK	K
2	1::sp|cRAP053|P35908|K22E_HUMAN	Keratin, type II cytoskeletal 2 epidermal OS=Homo sapiens GN=KRT2 PE=1 SV=2	1949	65678	79	79	35	35	64.2	639	MSCQISCKSRGRGGGGGGFRGFSSGSAVVSGGSRRSTSSFSCLSRHGGGGGGFGGGGFGSRSLVGLGGTKSISISVAGGGGGFGAAGGFGGRGGGFGGGSSFGGGSGFSGGGFGGGGFGGGRFGGFGGPGGVGGLGGPGGFGPGGYPGGIHEVSVNQSLLQPLNVKVDPEIQNVKAQEREQIKTLNNKFASFIDKVRFLEQQNQVLQTKWELLQQMNVGTRPINLEPIFQGYIDSLKRYLDGLTAERTSQNSELNNMQDLVEDYKKKYEDEINKRTAAENDFVTLKKDVDNAYMIKVELQSKVDLLNQEIEFLKVLYDAEISQIHQSVTDTNVILSMDNSRNLDLDSIIAEVKAQYEEIAQRSKEEAEALYHSKYEELQVTVGRHGDSLKEIKIEISEL…	3262	401	1	1	1	753.331	2256.97	3	2256.97	0.0002	1	62.06	3.9e-05	R	QSGSRGGSGGGGSISGGGYGSGGGSGGR	Y
2	1::sp|cRAP053|P35908|K22E_HUMAN	Keratin, type II cytoskeletal 2 epidermal OS=Homo sapiens GN=KRT2 PE=1 SV=2	1949	65678	79	79	35	35	64.2	639	MSCQISCKSRGRGGGGGGFRGFSSGSAVVSGGSRRSTSSFSCLSRHGGGGGGFGGGGFGSRSLVGLGGTKSISISVAGGGGGFGAAGGFGGRGGGFGGGSSFGGGSGFSGGGFGGGGFGGGRFGGFGGPGGVGGLGGPGGFGPGGYPGGIHEVSVNQSLLQPLNVKVDPEIQNVKAQEREQIKTLNNKFASFIDKVRFLEQQNQVLQTKWELLQQMNVGTRPINLEPIFQGYIDSLKRYLDGLTAERTSQNSELNNMQDLVEDYKKKYEDEINKRTAAENDFVTLKKDVDNAYMIKVELQSKVDLLNQEIEFLKVLYDAEISQIHQSVTDTNVILSMDNSRNLDLDSIIAEVKAQYEEIAQRSKEEAEALYHSKYEELQVTVGRHGDSLKEIKIEISEL…	3388	191	1	1	1	772.334	2313.98	3	2313.98	0	1	37.78	0.008	K	HSSGGGSRGGSSSGGGYGSGGGGSSSVK	G
2	1::sp|cRAP053|P35908|K22E_HUMAN	Keratin, type II cytoskeletal 2 epidermal OS=Homo sapiens GN=KRT2 PE=1 SV=2	1949	65678	79	79	35	35	64.2	639	MSCQISCKSRGRGGGGGGFRGFSSGSAVVSGGSRRSTSSFSCLSRHGGGGGGFGGGGFGSRSLVGLGGTKSISISVAGGGGGFGAAGGFGGRGGGFGGGSSFGGGSGFSGGGFGGGGFGGGRFGGFGGPGGVGGLGGPGGFGPGGYPGGIHEVSVNQSLLQPLNVKVDPEIQNVKAQEREQIKTLNNKFASFIDKVRFLEQQNQVLQTKWELLQQMNVGTRPINLEPIFQGYIDSLKRYLDGLTAERTSQNSELNNMQDLVEDYKKKYEDEINKRTAAENDFVTLKKDVDNAYMIKVELQSKVDLLNQEIEFLKVLYDAEISQIHQSVTDTNVILSMDNSRNLDLDSIIAEVKAQYEEIAQRSKEEAEALYHSKYEELQVTVGRHGDSLKEIKIEISEL…	3389	200	1	1	1	772.334	2313.98	3	2313.98	0.0002	1	43.15	0.0024	K	HSSGGGSRGGSSSGGGYGSGGGGSSSVK	G
2	1::sp|cRAP053|P35908|K22E_HUMAN	Keratin, type II cytoskeletal 2 epidermal OS=Homo sapiens GN=KRT2 PE=1 SV=2	1949	65678	79	79	35	35	64.2	639	MSCQISCKSRGRGGGGGGFRGFSSGSAVVSGGSRRSTSSFSCLSRHGGGGGGFGGGGFGSRSLVGLGGTKSISISVAGGGGGFGAAGGFGGRGGGFGGGSSFGGGSGFSGGGFGGGGFGGGRFGGFGGPGGVGGLGGPGGFGPGGYPGGIHEVSVNQSLLQPLNVKVDPEIQNVKAQEREQIKTLNNKFASFIDKVRFLEQQNQVLQTKWELLQQMNVGTRPINLEPIFQGYIDSLKRYLDGLTAERTSQNSELNNMQDLVEDYKKKYEDEINKRTAAENDFVTLKKDVDNAYMIKVELQSKVDLLNQEIEFLKVLYDAEISQIHQSVTDTNVILSMDNSRNLDLDSIIAEVKAQYEEIAQRSKEEAEALYHSKYEELQVTVGRHGDSLKEIKIEISEL…	3520	3409	1	1	1	800.346	2398.02	3	2398.01	0.0051	0	68.29	6.6e-06	R	GGGFGGGSSFGGGSGFSGGGFGGGGFGGGR	F
2	1::sp|cRAP053|P35908|K22E_HUMAN	Keratin, type II cytoskeletal 2 epidermal OS=Homo sapiens GN=KRT2 PE=1 SV=2	1949	65678	79	79	35	35	64.2	639	MSCQISCKSRGRGGGGGGFRGFSSGSAVVSGGSRRSTSSFSCLSRHGGGGGGFGGGGFGSRSLVGLGGTKSISISVAGGGGGFGAAGGFGGRGGGFGGGSSFGGGSGFSGGGFGGGGFGGGRFGGFGGPGGVGGLGGPGGFGPGGYPGGIHEVSVNQSLLQPLNVKVDPEIQNVKAQEREQIKTLNNKFASFIDKVRFLEQQNQVLQTKWELLQQMNVGTRPINLEPIFQGYIDSLKRYLDGLTAERTSQNSELNNMQDLVEDYKKKYEDEINKRTAAENDFVTLKKDVDNAYMIKVELQSKVDLLNQEIEFLKVLYDAEISQIHQSVTDTNVILSMDNSRNLDLDSIIAEVKAQYEEIAQRSKEEAEALYHSKYEELQVTVGRHGDSLKEIKIEISEL…	3574	2622	1	1	1	820.069	2457.19	3	2457.19	-0.0037	0	50.23	0.0017	R	MSGDLSSNVTVSVTSSTISSNVASK	A
2	1::sp|cRAP053|P35908|K22E_HUMAN	Keratin, type II cytoskeletal 2 epidermal OS=Homo sapiens GN=KRT2 PE=1 SV=2	1949	65678	79	79	35	35	64.2	639	MSCQISCKSRGRGGGGGGFRGFSSGSAVVSGGSRRSTSSFSCLSRHGGGGGGFGGGGFGSRSLVGLGGTKSISISVAGGGGGFGAAGGFGGRGGGFGGGSSFGGGSGFSGGGFGGGGFGGGRFGGFGGPGGVGGLGGPGGFGPGGYPGGIHEVSVNQSLLQPLNVKVDPEIQNVKAQEREQIKTLNNKFASFIDKVRFLEQQNQVLQTKWELLQQMNVGTRPINLEPIFQGYIDSLKRYLDGLTAERTSQNSELNNMQDLVEDYKKKYEDEINKRTAAENDFVTLKKDVDNAYMIKVELQSKVDLLNQEIEFLKVLYDAEISQIHQSVTDTNVILSMDNSRNLDLDSIIAEVKAQYEEIAQRSKEEAEALYHSKYEELQVTVGRHGDSLKEIKIEISEL…	3576	2708	1	1	1	820.073	2457.2	3	2457.19	0.0056	0	49.92	0.0018	R	MSGDLSSNVTVSVTSSTISSNVASK	A
2	1::sp|cRAP053|P35908|K22E_HUMAN	Keratin, type II cytoskeletal 2 epidermal OS=Homo sapiens GN=KRT2 PE=1 SV=2	1949	65678	79	79	35	35	64.2	639	MSCQISCKSRGRGGGGGGFRGFSSGSAVVSGGSRRSTSSFSCLSRHGGGGGGFGGGGFGSRSLVGLGGTKSISISVAGGGGGFGAAGGFGGRGGGFGGGSSFGGGSGFSGGGFGGGGFGGGRFGGFGGPGGVGGLGGPGGFGPGGYPGGIHEVSVNQSLLQPLNVKVDPEIQNVKAQEREQIKTLNNKFASFIDKVRFLEQQNQVLQTKWELLQQMNVGTRPINLEPIFQGYIDSLKRYLDGLTAERTSQNSELNNMQDLVEDYKKKYEDEINKRTAAENDFVTLKKDVDNAYMIKVELQSKVDLLNQEIEFLKVLYDAEISQIHQSVTDTNVILSMDNSRNLDLDSIIAEVKAQYEEIAQRSKEEAEALYHSKYEELQVTVGRHGDSLKEIKIEISEL…	3590	2405	1	1	1	825.403	2473.19	3	2473.19	0.0029	0	63.66	7.7e-05	R	MSGDLSSNVTVSVTSSTISSNVASK	A
2	1::sp|cRAP053|P35908|K22E_HUMAN	Keratin, type II cytoskeletal 2 epidermal OS=Homo sapiens GN=KRT2 PE=1 SV=2	1949	65678	79	79	35	35	64.2	639	MSCQISCKSRGRGGGGGGFRGFSSGSAVVSGGSRRSTSSFSCLSRHGGGGGGFGGGGFGSRSLVGLGGTKSISISVAGGGGGFGAAGGFGGRGGGFGGGSSFGGGSGFSGGGFGGGGFGGGRFGGFGGPGGVGGLGGPGGFGPGGYPGGIHEVSVNQSLLQPLNVKVDPEIQNVKAQEREQIKTLNNKFASFIDKVRFLEQQNQVLQTKWELLQQMNVGTRPINLEPIFQGYIDSLKRYLDGLTAERTSQNSELNNMQDLVEDYKKKYEDEINKRTAAENDFVTLKKDVDNAYMIKVELQSKVDLLNQEIEFLKVLYDAEISQIHQSVTDTNVILSMDNSRNLDLDSIIAEVKAQYEEIAQRSKEEAEALYHSKYEELQVTVGRHGDSLKEIKIEISEL…	3617	838	1	1	1	834.69	2501.05	3	2501.04	0.0033	1	66.64	9.3e-06	K	AAFGGSGGRGSSSGGGYSSGSSSYGSGGR	Q
2	1::sp|cRAP053|P35908|K22E_HUMAN	Keratin, type II cytoskeletal 2 epidermal OS=Homo sapiens GN=KRT2 PE=1 SV=2	1949	65678	79	79	35	35	64.2	639	MSCQISCKSRGRGGGGGGFRGFSSGSAVVSGGSRRSTSSFSCLSRHGGGGGGFGGGGFGSRSLVGLGGTKSISISVAGGGGGFGAAGGFGGRGGGFGGGSSFGGGSGFSGGGFGGGGFGGGRFGGFGGPGGVGGLGGPGGFGPGGYPGGIHEVSVNQSLLQPLNVKVDPEIQNVKAQEREQIKTLNNKFASFIDKVRFLEQQNQVLQTKWELLQQMNVGTRPINLEPIFQGYIDSLKRYLDGLTAERTSQNSELNNMQDLVEDYKKKYEDEINKRTAAENDFVTLKKDVDNAYMIKVELQSKVDLLNQEIEFLKVLYDAEISQIHQSVTDTNVILSMDNSRNLDLDSIIAEVKAQYEEIAQRSKEEAEALYHSKYEELQVTVGRHGDSLKEIKIEISEL…	4008	4140	1	1	1	1016.84	3047.49	3	3047.49	0.0069	0	49.52	0.0021	K	VLYDAEISQIHQSVTDTNVILSMDNSR	N
2	1::sp|cRAP053|P35908|K22E_HUMAN	Keratin, type II cytoskeletal 2 epidermal OS=Homo sapiens GN=KRT2 PE=1 SV=2	1949	65678	79	79	35	35	64.2	639	MSCQISCKSRGRGGGGGGFRGFSSGSAVVSGGSRRSTSSFSCLSRHGGGGGGFGGGGFGSRSLVGLGGTKSISISVAGGGGGFGAAGGFGGRGGGFGGGSSFGGGSGFSGGGFGGGGFGGGRFGGFGGPGGVGGLGGPGGFGPGGYPGGIHEVSVNQSLLQPLNVKVDPEIQNVKAQEREQIKTLNNKFASFIDKVRFLEQQNQVLQTKWELLQQMNVGTRPINLEPIFQGYIDSLKRYLDGLTAERTSQNSELNNMQDLVEDYKKKYEDEINKRTAAENDFVTLKKDVDNAYMIKVELQSKVDLLNQEIEFLKVLYDAEISQIHQSVTDTNVILSMDNSRNLDLDSIIAEVKAQYEEIAQRSKEEAEALYHSKYEELQVTVGRHGDSLKEIKIEISEL…	4015	3575	1	1	1	1022.17	3063.49	3	3063.48	0.0059	0	30.15	0.18	K	VLYDAEISQIHQSVTDTNVILSMDNSR	N
2	1::sp|cRAP053|P35908|K22E_HUMAN	Keratin, type II cytoskeletal 2 epidermal OS=Homo sapiens GN=KRT2 PE=1 SV=2	1949	65678	79	79	35	35	64.2	639	MSCQISCKSRGRGGGGGGFRGFSSGSAVVSGGSRRSTSSFSCLSRHGGGGGGFGGGGFGSRSLVGLGGTKSISISVAGGGGGFGAAGGFGGRGGGFGGGSSFGGGSGFSGGGFGGGGFGGGRFGGFGGPGGVGGLGGPGGFGPGGYPGGIHEVSVNQSLLQPLNVKVDPEIQNVKAQEREQIKTLNNKFASFIDKVRFLEQQNQVLQTKWELLQQMNVGTRPINLEPIFQGYIDSLKRYLDGLTAERTSQNSELNNMQDLVEDYKKKYEDEINKRTAAENDFVTLKKDVDNAYMIKVELQSKVDLLNQEIEFLKVLYDAEISQIHQSVTDTNVILSMDNSRNLDLDSIIAEVKAQYEEIAQRSKEEAEALYHSKYEELQVTVGRHGDSLKEIKIEISEL…	4016	3565	1	1	1	1022.5	3064.48	3	3064.47	0.0143	0	36.23	0.044	K	VLYDAEISQIHQSVTDTNVILSMDNSR	N	emPAI	12.86
2	2::sp|Q6IG02|K22E_RAT	Keratin, type II cytoskeletal 2 epidermal OS=Rattus norvegicus OX=10116 GN=Krt2 PE=3 SV=1	293	69484	11	11	6	6	7.4	685	MSCQISCKSRRGGGGGGGGGFRGFSSGSAVVSGGSRRSTSGFSCLSRHGGGRGGSGGGGFGSQSLVGLGGYKSISSSVAGYGGGFGGRSYGGFGGGSGFGGSGGFGGGSGFGGGRGFGGGSGFGGGSGFGGGSGFGGGSGFGGGGFGGGRFGGGPGGFGGPGGFPGGGIHEVSVNQSLLQPLDVKVDPEIQNVKSQEREQIKTLNNKFASFIDTVRFLEQQNQVLHTKWELLQQLDVGTRTTNLDPVFQAYIGILKKQVDRLTAERNSQDSELNNMQDLVEDFKKKYEDEINKRTSAENDFVTIKKDVDSCYMDKTELQAKMEMLTQEVDFLRTLYDTELSQLQQNVTDTNVILSMDNNRNLDLDSIIAEVQSQYEIIAHKSKAESEELYHSKANEELQ…	829	701	1	0	0	503.237	1004.46	2	1004.46	0.0002	0	33.13	0.046	K	LLEGEECR	M
2	2::sp|Q6IG02|K22E_RAT	Keratin, type II cytoskeletal 2 epidermal OS=Rattus norvegicus OX=10116 GN=Krt2 PE=3 SV=1	293	69484	11	11	6	6	7.4	685	MSCQISCKSRRGGGGGGGGGFRGFSSGSAVVSGGSRRSTSGFSCLSRHGGGRGGSGGGGFGSQSLVGLGGYKSISSSVAGYGGGFGGRSYGGFGGGSGFGGSGGFGGGSGFGGGRGFGGGSGFGGGSGFGGGSGFGGGSGFGGGGFGGGRFGGGPGGFGGPGGFPGGGIHEVSVNQSLLQPLDVKVDPEIQNVKSQEREQIKTLNNKFASFIDTVRFLEQQNQVLHTKWELLQQLDVGTRTTNLDPVFQAYIGILKKQVDRLTAERNSQDSELNNMQDLVEDFKKKYEDEINKRTSAENDFVTIKKDVDSCYMDKTELQAKMEMLTQEVDFLRTLYDTELSQLQQNVTDTNVILSMDNNRNLDLDSIIAEVQSQYEIIAHKSKAESEELYHSKANEELQ…	1049	332	1	0	0	533.762	1065.51	2	1065.51	0.0002	1	29.6	0.097	K	YEDEINKR	T
2	2::sp|Q6IG02|K22E_RAT	Keratin, type II cytoskeletal 2 epidermal OS=Rattus norvegicus OX=10116 GN=Krt2 PE=3 SV=1	293	69484	11	11	6	6	7.4	685	MSCQISCKSRRGGGGGGGGGFRGFSSGSAVVSGGSRRSTSGFSCLSRHGGGRGGSGGGGFGSQSLVGLGGYKSISSSVAGYGGGFGGRSYGGFGGGSGFGGSGGFGGGSGFGGGRGFGGGSGFGGGSGFGGGSGFGGGSGFGGGGFGGGRFGGGPGGFGGPGGFPGGGIHEVSVNQSLLQPLDVKVDPEIQNVKSQEREQIKTLNNKFASFIDTVRFLEQQNQVLHTKWELLQQLDVGTRTTNLDPVFQAYIGILKKQVDRLTAERNSQDSELNNMQDLVEDFKKKYEDEINKRTSAENDFVTIKKDVDSCYMDKTELQAKMEMLTQEVDFLRTLYDTELSQLQQNVTDTNVILSMDNNRNLDLDSIIAEVQSQYEIIAHKSKAESEELYHSKANEELQ…	1050	302	1	0	0	533.762	1065.51	2	1065.51	0.0012	1	33.39	0.042	K	YEDEINKR	T
2	2::sp|Q6IG02|K22E_RAT	Keratin, type II cytoskeletal 2 epidermal OS=Rattus norvegicus OX=10116 GN=Krt2 PE=3 SV=1	293	69484	11	11	6	6	7.4	685	MSCQISCKSRRGGGGGGGGGFRGFSSGSAVVSGGSRRSTSGFSCLSRHGGGRGGSGGGGFGSQSLVGLGGYKSISSSVAGYGGGFGGRSYGGFGGGSGFGGSGGFGGGSGFGGGRGFGGGSGFGGGSGFGGGSGFGGGSGFGGGGFGGGRFGGGPGGFGGPGGFPGGGIHEVSVNQSLLQPLDVKVDPEIQNVKSQEREQIKTLNNKFASFIDTVRFLEQQNQVLHTKWELLQQLDVGTRTTNLDPVFQAYIGILKKQVDRLTAERNSQDSELNNMQDLVEDFKKKYEDEINKRTSAENDFVTIKKDVDSCYMDKTELQAKMEMLTQEVDFLRTLYDTELSQLQQNVTDTNVILSMDNNRNLDLDSIIAEVQSQYEIIAHKSKAESEELYHSKANEELQ…	1332	1238	1	0	0	578.271	1154.53	2	1154.53	0.0001	0	33.99	0.026	R	DYQELMNVK	L
2	2::sp|Q6IG02|K22E_RAT	Keratin, type II cytoskeletal 2 epidermal OS=Rattus norvegicus OX=10116 GN=Krt2 PE=3 SV=1	293	69484	11	11	6	6	7.4	685	MSCQISCKSRRGGGGGGGGGFRGFSSGSAVVSGGSRRSTSGFSCLSRHGGGRGGSGGGGFGSQSLVGLGGYKSISSSVAGYGGGFGGRSYGGFGGGSGFGGSGGFGGGSGFGGGRGFGGGSGFGGGSGFGGGSGFGGGSGFGGGGFGGGRFGGGPGGFGGPGGFPGGGIHEVSVNQSLLQPLDVKVDPEIQNVKSQEREQIKTLNNKFASFIDTVRFLEQQNQVLHTKWELLQQLDVGTRTTNLDPVFQAYIGILKKQVDRLTAERNSQDSELNNMQDLVEDFKKKYEDEINKRTSAENDFVTIKKDVDSCYMDKTELQAKMEMLTQEVDFLRTLYDTELSQLQQNVTDTNVILSMDNNRNLDLDSIIAEVQSQYEIIAHKSKAESEELYHSKANEELQ…	1446	1249	1	0	0	398.875	1193.6	3	1193.6	-0.0011	2	42.85	0.005	K	KYEDEINKR	T
2	2::sp|Q6IG02|K22E_RAT	Keratin, type II cytoskeletal 2 epidermal OS=Rattus norvegicus OX=10116 GN=Krt2 PE=3 SV=1	293	69484	11	11	6	6	7.4	685	MSCQISCKSRRGGGGGGGGGFRGFSSGSAVVSGGSRRSTSGFSCLSRHGGGRGGSGGGGFGSQSLVGLGGYKSISSSVAGYGGGFGGRSYGGFGGGSGFGGSGGFGGGSGFGGGRGFGGGSGFGGGSGFGGGSGFGGGSGFGGGGFGGGRFGGGPGGFGGPGGFPGGGIHEVSVNQSLLQPLDVKVDPEIQNVKSQEREQIKTLNNKFASFIDTVRFLEQQNQVLHTKWELLQQLDVGTRTTNLDPVFQAYIGILKKQVDRLTAERNSQDSELNNMQDLVEDFKKKYEDEINKRTSAENDFVTIKKDVDSCYMDKTELQAKMEMLTQEVDFLRTLYDTELSQLQQNVTDTNVILSMDNNRNLDLDSIIAEVQSQYEIIAHKSKAESEELYHSKANEELQ…	1448	1181	1	0	0	398.875	1193.6	3	1193.6	-0.0008	2	50.67	0.00082	K	KYEDEINKR	T
2	2::sp|Q6IG02|K22E_RAT	Keratin, type II cytoskeletal 2 epidermal OS=Rattus norvegicus OX=10116 GN=Krt2 PE=3 SV=1	293	69484	11	11	6	6	7.4	685	MSCQISCKSRRGGGGGGGGGFRGFSSGSAVVSGGSRRSTSGFSCLSRHGGGRGGSGGGGFGSQSLVGLGGYKSISSSVAGYGGGFGGRSYGGFGGGSGFGGSGGFGGGSGFGGGRGFGGGSGFGGGSGFGGGSGFGGGSGFGGGGFGGGRFGGGPGGFGGPGGFPGGGIHEVSVNQSLLQPLDVKVDPEIQNVKSQEREQIKTLNNKFASFIDTVRFLEQQNQVLHTKWELLQQLDVGTRTTNLDPVFQAYIGILKKQVDRLTAERNSQDSELNNMQDLVEDFKKKYEDEINKRTSAENDFVTIKKDVDSCYMDKTELQAKMEMLTQEVDFLRTLYDTELSQLQQNVTDTNVILSMDNNRNLDLDSIIAEVQSQYEIIAHKSKAESEELYHSKANEELQ…	1645	1038	1	0	0	627.807	1253.6	2	1253.6	-0.0002	0	71.85	5.6e-06	R	GFSSGSAVVSGGSR	R
2	2::sp|Q6IG02|K22E_RAT	Keratin, type II cytoskeletal 2 epidermal OS=Rattus norvegicus OX=10116 GN=Krt2 PE=3 SV=1	293	69484	11	11	6	6	7.4	685	MSCQISCKSRRGGGGGGGGGFRGFSSGSAVVSGGSRRSTSGFSCLSRHGGGRGGSGGGGFGSQSLVGLGGYKSISSSVAGYGGGFGGRSYGGFGGGSGFGGSGGFGGGSGFGGGRGFGGGSGFGGGSGFGGGSGFGGGSGFGGGGFGGGRFGGGPGGFGGPGGFPGGGIHEVSVNQSLLQPLDVKVDPEIQNVKSQEREQIKTLNNKFASFIDTVRFLEQQNQVLHTKWELLQQLDVGTRTTNLDPVFQAYIGILKKQVDRLTAERNSQDSELNNMQDLVEDFKKKYEDEINKRTSAENDFVTIKKDVDSCYMDKTELQAKMEMLTQEVDFLRTLYDTELSQLQQNVTDTNVILSMDNNRNLDLDSIIAEVQSQYEIIAHKSKAESEELYHSKANEELQ…	1646	968	1	0	0	627.807	1253.6	2	1253.6	0.0003	0	72.49	5.2e-06	R	GFSSGSAVVSGGSR	R
2	2::sp|Q6IG02|K22E_RAT	Keratin, type II cytoskeletal 2 epidermal OS=Rattus norvegicus OX=10116 GN=Krt2 PE=3 SV=1	293	69484	11	11	6	6	7.4	685	MSCQISCKSRRGGGGGGGGGFRGFSSGSAVVSGGSRRSTSGFSCLSRHGGGRGGSGGGGFGSQSLVGLGGYKSISSSVAGYGGGFGGRSYGGFGGGSGFGGSGGFGGGSGFGGGRGFGGGSGFGGGSGFGGGSGFGGGSGFGGGGFGGGRFGGGPGGFGGPGGFPGGGIHEVSVNQSLLQPLDVKVDPEIQNVKSQEREQIKTLNNKFASFIDTVRFLEQQNQVLHTKWELLQQLDVGTRTTNLDPVFQAYIGILKKQVDRLTAERNSQDSELNNMQDLVEDFKKKYEDEINKRTSAENDFVTIKKDVDSCYMDKTELQAKMEMLTQEVDFLRTLYDTELSQLQQNVTDTNVILSMDNNRNLDLDSIIAEVQSQYEIIAHKSKAESEELYHSKANEELQ…	1647	899	1	0	0	627.809	1253.6	2	1253.6	0.003	0	73.1	4.5e-06	R	GFSSGSAVVSGGSR	R
2	2::sp|Q6IG02|K22E_RAT	Keratin, type II cytoskeletal 2 epidermal OS=Rattus norvegicus OX=10116 GN=Krt2 PE=3 SV=1	293	69484	11	11	6	6	7.4	685	MSCQISCKSRRGGGGGGGGGFRGFSSGSAVVSGGSRRSTSGFSCLSRHGGGRGGSGGGGFGSQSLVGLGGYKSISSSVAGYGGGFGGRSYGGFGGGSGFGGSGGFGGGSGFGGGRGFGGGSGFGGGSGFGGGSGFGGGSGFGGGGFGGGRFGGGPGGFGGPGGFPGGGIHEVSVNQSLLQPLDVKVDPEIQNVKSQEREQIKTLNNKFASFIDTVRFLEQQNQVLHTKWELLQQLDVGTRTTNLDPVFQAYIGILKKQVDRLTAERNSQDSELNNMQDLVEDFKKKYEDEINKRTSAENDFVTIKKDVDSCYMDKTELQAKMEMLTQEVDFLRTLYDTELSQLQQNVTDTNVILSMDNNRNLDLDSIIAEVQSQYEIIAHKSKAESEELYHSKANEELQ…	1675	3637	1	0	0	632.351	1262.69	2	1262.69	0.0002	0	52.39	0.00047	K	LALDVEIATYR	K
2	2::sp|Q6IG02|K22E_RAT	Keratin, type II cytoskeletal 2 epidermal OS=Rattus norvegicus OX=10116 GN=Krt2 PE=3 SV=1	293	69484	11	11	6	6	7.4	685	MSCQISCKSRRGGGGGGGGGFRGFSSGSAVVSGGSRRSTSGFSCLSRHGGGRGGSGGGGFGSQSLVGLGGYKSISSSVAGYGGGFGGRSYGGFGGGSGFGGSGGFGGGSGFGGGRGFGGGSGFGGGSGFGGGSGFGGGSGFGGGGFGGGRFGGGPGGFGGPGGFPGGGIHEVSVNQSLLQPLDVKVDPEIQNVKSQEREQIKTLNNKFASFIDTVRFLEQQNQVLHTKWELLQQLDVGTRTTNLDPVFQAYIGILKKQVDRLTAERNSQDSELNNMQDLVEDFKKKYEDEINKRTSAENDFVTIKKDVDSCYMDKTELQAKMEMLTQEVDFLRTLYDTELSQLQQNVTDTNVILSMDNNRNLDLDSIIAEVQSQYEIIAHKSKAESEELYHSKANEELQ…	1676	3777	1	0	0	632.351	1262.69	2	1262.69	0.0008	0	68.49	1.1e-05	K	LALDVEIATYR	K
2	2::tr|A0A0G2K6P7|A0A0G2K6P7_RAT	Keratin, type II cytoskeletal 4 OS=Rattus norvegicus OX=10116 GN=Krt4 PE=3 SV=1	223	56866	10	10	5	5	7	526	MISRQSSVRGVSRGFSSGSAVAGGVKRVAFSSASMSGGAGRCSSGGFGSRSLYNLGGHKSISMSVAGSCQGGGYGGAGGFGVGGYGAGFGAGGFGGGFGGSFNGRGGPGFPVCPAGGIQEVTINQSLLTPLQVEIDPEIQKIRTAEREQIKTLNNKFASFIDKVRFLEQQNKVLETKWNLLQQQTTTTSPRNLDPFFETYINALRKNLDTLSNDKGRLQSELKLMQDSVEDFKTKYEEEINKRTAAENDFVVLKKDVDAAYMIKVELEAKMESLKDEINFMRVLYEAELSQMQTHVSDTSVVLSMDNNRNLDLDGIIAEVRAQYEEIARKSKAEVESWYQIKVQQLQMSADQHGDSLKSTKNEISELNRMIQRIRSEIENIKKQTLQASVADAEQRGEL…	205	2316	1	0	0	414.219	826.422	2	826.423	-0.0001	0	36.55	0.0065	K	FASFIDK	V
2	2::tr|A0A0G2K6P7|A0A0G2K6P7_RAT	Keratin, type II cytoskeletal 4 OS=Rattus norvegicus OX=10116 GN=Krt4 PE=3 SV=1	223	56866	10	10	5	5	7	526	MISRQSSVRGVSRGFSSGSAVAGGVKRVAFSSASMSGGAGRCSSGGFGSRSLYNLGGHKSISMSVAGSCQGGGYGGAGGFGVGGYGAGFGAGGFGGGFGGSFNGRGGPGFPVCPAGGIQEVTINQSLLTPLQVEIDPEIQKIRTAEREQIKTLNNKFASFIDKVRFLEQQNKVLETKWNLLQQQTTTTSPRNLDPFFETYINALRKNLDTLSNDKGRLQSELKLMQDSVEDFKTKYEEEINKRTAAENDFVVLKKDVDAAYMIKVELEAKMESLKDEINFMRVLYEAELSQMQTHVSDTSVVLSMDNNRNLDLDGIIAEVRAQYEEIARKSKAEVESWYQIKVQQLQMSADQHGDSLKSTKNEISELNRMIQRIRSEIENIKKQTLQASVADAEQRGEL…	206	2452	2	0	0	414.219	826.423	2	826.423	0	0	22.13	0.18	K	FASFIDK	V
2	2::tr|A0A0G2K6P7|A0A0G2K6P7_RAT	Keratin, type II cytoskeletal 4 OS=Rattus norvegicus OX=10116 GN=Krt4 PE=3 SV=1	223	56866	10	10	5	5	7	526	MISRQSSVRGVSRGFSSGSAVAGGVKRVAFSSASMSGGAGRCSSGGFGSRSLYNLGGHKSISMSVAGSCQGGGYGGAGGFGVGGYGAGFGAGGFGGGFGGSFNGRGGPGFPVCPAGGIQEVTINQSLLTPLQVEIDPEIQKIRTAEREQIKTLNNKFASFIDKVRFLEQQNKVLETKWNLLQQQTTTTSPRNLDPFFETYINALRKNLDTLSNDKGRLQSELKLMQDSVEDFKTKYEEEINKRTAAENDFVVLKKDVDAAYMIKVELEAKMESLKDEINFMRVLYEAELSQMQTHVSDTSVVLSMDNNRNLDLDGIIAEVRAQYEEIARKSKAEVESWYQIKVQQLQMSADQHGDSLKSTKNEISELNRMIQRIRSEIENIKKQTLQASVADAEQRGEL…	207	2382	1	0	0	414.219	826.423	2	826.423	0	0	39.6	0.0032	K	FASFIDK	V
2	2::tr|A0A0G2K6P7|A0A0G2K6P7_RAT	Keratin, type II cytoskeletal 4 OS=Rattus norvegicus OX=10116 GN=Krt4 PE=3 SV=1	223	56866	10	10	5	5	7	526	MISRQSSVRGVSRGFSSGSAVAGGVKRVAFSSASMSGGAGRCSSGGFGSRSLYNLGGHKSISMSVAGSCQGGGYGGAGGFGVGGYGAGFGAGGFGGGFGGSFNGRGGPGFPVCPAGGIQEVTINQSLLTPLQVEIDPEIQKIRTAEREQIKTLNNKFASFIDKVRFLEQQNKVLETKWNLLQQQTTTTSPRNLDPFFETYINALRKNLDTLSNDKGRLQSELKLMQDSVEDFKTKYEEEINKRTAAENDFVVLKKDVDAAYMIKVELEAKMESLKDEINFMRVLYEAELSQMQTHVSDTSVVLSMDNNRNLDLDGIIAEVRAQYEEIARKSKAEVESWYQIKVQQLQMSADQHGDSLKSTKNEISELNRMIQRIRSEIENIKKQTLQASVADAEQRGEL…	829	701	1	0	0	503.237	1004.46	2	1004.46	0.0002	0	33.13	0.046	K	LLEGEECR	M
2	2::tr|A0A0G2K6P7|A0A0G2K6P7_RAT	Keratin, type II cytoskeletal 4 OS=Rattus norvegicus OX=10116 GN=Krt4 PE=3 SV=1	223	56866	10	10	5	5	7	526	MISRQSSVRGVSRGFSSGSAVAGGVKRVAFSSASMSGGAGRCSSGGFGSRSLYNLGGHKSISMSVAGSCQGGGYGGAGGFGVGGYGAGFGAGGFGGGFGGSFNGRGGPGFPVCPAGGIQEVTINQSLLTPLQVEIDPEIQKIRTAEREQIKTLNNKFASFIDKVRFLEQQNKVLETKWNLLQQQTTTTSPRNLDPFFETYINALRKNLDTLSNDKGRLQSELKLMQDSVEDFKTKYEEEINKRTAAENDFVVLKKDVDAAYMIKVELEAKMESLKDEINFMRVLYEAELSQMQTHVSDTSVVLSMDNNRNLDLDGIIAEVRAQYEEIARKSKAEVESWYQIKVQQLQMSADQHGDSLKSTKNEISELNRMIQRIRSEIENIKKQTLQASVADAEQRGEL…	1110	2394	1	0	0	541.803	1081.59	2	1081.59	-0.0014	1	46.8	0.001	K	FASFIDKVR	F
2	2::tr|A0A0G2K6P7|A0A0G2K6P7_RAT	Keratin, type II cytoskeletal 4 OS=Rattus norvegicus OX=10116 GN=Krt4 PE=3 SV=1	223	56866	10	10	5	5	7	526	MISRQSSVRGVSRGFSSGSAVAGGVKRVAFSSASMSGGAGRCSSGGFGSRSLYNLGGHKSISMSVAGSCQGGGYGGAGGFGVGGYGAGFGAGGFGGGFGGSFNGRGGPGFPVCPAGGIQEVTINQSLLTPLQVEIDPEIQKIRTAEREQIKTLNNKFASFIDKVRFLEQQNKVLETKWNLLQQQTTTTSPRNLDPFFETYINALRKNLDTLSNDKGRLQSELKLMQDSVEDFKTKYEEEINKRTAAENDFVVLKKDVDAAYMIKVELEAKMESLKDEINFMRVLYEAELSQMQTHVSDTSVVLSMDNNRNLDLDGIIAEVRAQYEEIARKSKAEVESWYQIKVQQLQMSADQHGDSLKSTKNEISELNRMIQRIRSEIENIKKQTLQASVADAEQRGEL…	1111	2553	1	0	0	541.803	1081.59	2	1081.59	0	1	47.38	0.00092	K	FASFIDKVR	F
2	2::tr|A0A0G2K6P7|A0A0G2K6P7_RAT	Keratin, type II cytoskeletal 4 OS=Rattus norvegicus OX=10116 GN=Krt4 PE=3 SV=1	223	56866	10	10	5	5	7	526	MISRQSSVRGVSRGFSSGSAVAGGVKRVAFSSASMSGGAGRCSSGGFGSRSLYNLGGHKSISMSVAGSCQGGGYGGAGGFGVGGYGAGFGAGGFGGGFGGSFNGRGGPGFPVCPAGGIQEVTINQSLLTPLQVEIDPEIQKIRTAEREQIKTLNNKFASFIDKVRFLEQQNKVLETKWNLLQQQTTTTSPRNLDPFFETYINALRKNLDTLSNDKGRLQSELKLMQDSVEDFKTKYEEEINKRTAAENDFVVLKKDVDAAYMIKVELEAKMESLKDEINFMRVLYEAELSQMQTHVSDTSVVLSMDNNRNLDLDGIIAEVRAQYEEIARKSKAEVESWYQIKVQQLQMSADQHGDSLKSTKNEISELNRMIQRIRSEIENIKKQTLQASVADAEQRGEL…	1112	2466	1	0	0	541.803	1081.59	2	1081.59	0.0004	1	45.62	0.0014	K	FASFIDKVR	F
2	2::tr|A0A0G2K6P7|A0A0G2K6P7_RAT	Keratin, type II cytoskeletal 4 OS=Rattus norvegicus OX=10116 GN=Krt4 PE=3 SV=1	223	56866	10	10	5	5	7	526	MISRQSSVRGVSRGFSSGSAVAGGVKRVAFSSASMSGGAGRCSSGGFGSRSLYNLGGHKSISMSVAGSCQGGGYGGAGGFGVGGYGAGFGAGGFGGGFGGSFNGRGGPGFPVCPAGGIQEVTINQSLLTPLQVEIDPEIQKIRTAEREQIKTLNNKFASFIDKVRFLEQQNKVLETKWNLLQQQTTTTSPRNLDPFFETYINALRKNLDTLSNDKGRLQSELKLMQDSVEDFKTKYEEEINKRTAAENDFVVLKKDVDAAYMIKVELEAKMESLKDEINFMRVLYEAELSQMQTHVSDTSVVLSMDNNRNLDLDGIIAEVRAQYEEIARKSKAEVESWYQIKVQQLQMSADQHGDSLKSTKNEISELNRMIQRIRSEIENIKKQTLQASVADAEQRGEL…	1332	1238	1	0	0	578.271	1154.53	2	1154.53	0.0001	0	33.99	0.026	R	DYQELMNVK	L
2	2::tr|A0A0G2K6P7|A0A0G2K6P7_RAT	Keratin, type II cytoskeletal 4 OS=Rattus norvegicus OX=10116 GN=Krt4 PE=3 SV=1	223	56866	10	10	5	5	7	526	MISRQSSVRGVSRGFSSGSAVAGGVKRVAFSSASMSGGAGRCSSGGFGSRSLYNLGGHKSISMSVAGSCQGGGYGGAGGFGVGGYGAGFGAGGFGGGFGGSFNGRGGPGFPVCPAGGIQEVTINQSLLTPLQVEIDPEIQKIRTAEREQIKTLNNKFASFIDKVRFLEQQNKVLETKWNLLQQQTTTTSPRNLDPFFETYINALRKNLDTLSNDKGRLQSELKLMQDSVEDFKTKYEEEINKRTAAENDFVVLKKDVDAAYMIKVELEAKMESLKDEINFMRVLYEAELSQMQTHVSDTSVVLSMDNNRNLDLDGIIAEVRAQYEEIARKSKAEVESWYQIKVQQLQMSADQHGDSLKSTKNEISELNRMIQRIRSEIENIKKQTLQASVADAEQRGEL…	1675	3637	1	0	0	632.351	1262.69	2	1262.69	0.0002	0	52.39	0.00047	K	LALDVEIATYR	K
2	2::tr|A0A0G2K6P7|A0A0G2K6P7_RAT	Keratin, type II cytoskeletal 4 OS=Rattus norvegicus OX=10116 GN=Krt4 PE=3 SV=1	223	56866	10	10	5	5	7	526	MISRQSSVRGVSRGFSSGSAVAGGVKRVAFSSASMSGGAGRCSSGGFGSRSLYNLGGHKSISMSVAGSCQGGGYGGAGGFGVGGYGAGFGAGGFGGGFGGSFNGRGGPGFPVCPAGGIQEVTINQSLLTPLQVEIDPEIQKIRTAEREQIKTLNNKFASFIDKVRFLEQQNKVLETKWNLLQQQTTTTSPRNLDPFFETYINALRKNLDTLSNDKGRLQSELKLMQDSVEDFKTKYEEEINKRTAAENDFVVLKKDVDAAYMIKVELEAKMESLKDEINFMRVLYEAELSQMQTHVSDTSVVLSMDNNRNLDLDGIIAEVRAQYEEIARKSKAEVESWYQIKVQQLQMSADQHGDSLKSTKNEISELNRMIQRIRSEIENIKKQTLQASVADAEQRGEL…	1676	3777	1	0	0	632.351	1262.69	2	1262.69	0.0008	0	68.49	1.1e-05	K	LALDVEIATYR	K
2	2::sp|Q6IG00|K2C4_RAT	Keratin, type II cytoskeletal 4 OS=Rattus norvegicus OX=10116 GN=Krt4 PE=3 SV=1	223	57973	10	10	5	5	6.9	536	MISRQSSVRGVSRGFSSGSAVAGGVKRVAFSSASMSGGAGRCSSGGFGSRSLYNLGGHKSISMSVAGSCQGGGYGGAGGFGVGGYGAGFGAGGFGGGFGGSFNGRGGPGFPVCPAGGIQEVTINQSLLTPLQVEIDPEIQKIRTAEREQIKTLNNKFASFIDKVRFLEQQNKVLETKWNLLQQQTTTTSPRNLDPFFETYINALRKNLDTLSNDKGRLQSELKLMQDSVEDFKTKYEEEINKRTAAENDFVVLKKDVDAAYMIKVELEAKMESLKDEINFMRVLYEAELSQMQTHVSDTSVVLSMDNNRNLDLDGIIAEVRAQYEEIARKSKAEVESWYQIKVQQLQMSADQHGDSLKSTKNEISELNRMIQRIRSEIENIKKQTLQASVADAEQRGEL…	205	2316	1	0	0	414.219	826.422	2	826.423	-0.0001	0	36.55	0.0065	K	FASFIDK	V
2	2::sp|Q6IG00|K2C4_RAT	Keratin, type II cytoskeletal 4 OS=Rattus norvegicus OX=10116 GN=Krt4 PE=3 SV=1	223	57973	10	10	5	5	6.9	536	MISRQSSVRGVSRGFSSGSAVAGGVKRVAFSSASMSGGAGRCSSGGFGSRSLYNLGGHKSISMSVAGSCQGGGYGGAGGFGVGGYGAGFGAGGFGGGFGGSFNGRGGPGFPVCPAGGIQEVTINQSLLTPLQVEIDPEIQKIRTAEREQIKTLNNKFASFIDKVRFLEQQNKVLETKWNLLQQQTTTTSPRNLDPFFETYINALRKNLDTLSNDKGRLQSELKLMQDSVEDFKTKYEEEINKRTAAENDFVVLKKDVDAAYMIKVELEAKMESLKDEINFMRVLYEAELSQMQTHVSDTSVVLSMDNNRNLDLDGIIAEVRAQYEEIARKSKAEVESWYQIKVQQLQMSADQHGDSLKSTKNEISELNRMIQRIRSEIENIKKQTLQASVADAEQRGEL…	206	2452	2	0	0	414.219	826.423	2	826.423	0	0	22.13	0.18	K	FASFIDK	V
2	2::sp|Q6IG00|K2C4_RAT	Keratin, type II cytoskeletal 4 OS=Rattus norvegicus OX=10116 GN=Krt4 PE=3 SV=1	223	57973	10	10	5	5	6.9	536	MISRQSSVRGVSRGFSSGSAVAGGVKRVAFSSASMSGGAGRCSSGGFGSRSLYNLGGHKSISMSVAGSCQGGGYGGAGGFGVGGYGAGFGAGGFGGGFGGSFNGRGGPGFPVCPAGGIQEVTINQSLLTPLQVEIDPEIQKIRTAEREQIKTLNNKFASFIDKVRFLEQQNKVLETKWNLLQQQTTTTSPRNLDPFFETYINALRKNLDTLSNDKGRLQSELKLMQDSVEDFKTKYEEEINKRTAAENDFVVLKKDVDAAYMIKVELEAKMESLKDEINFMRVLYEAELSQMQTHVSDTSVVLSMDNNRNLDLDGIIAEVRAQYEEIARKSKAEVESWYQIKVQQLQMSADQHGDSLKSTKNEISELNRMIQRIRSEIENIKKQTLQASVADAEQRGEL…	207	2382	1	0	0	414.219	826.423	2	826.423	0	0	39.6	0.0032	K	FASFIDK	V
2	2::sp|Q6IG00|K2C4_RAT	Keratin, type II cytoskeletal 4 OS=Rattus norvegicus OX=10116 GN=Krt4 PE=3 SV=1	223	57973	10	10	5	5	6.9	536	MISRQSSVRGVSRGFSSGSAVAGGVKRVAFSSASMSGGAGRCSSGGFGSRSLYNLGGHKSISMSVAGSCQGGGYGGAGGFGVGGYGAGFGAGGFGGGFGGSFNGRGGPGFPVCPAGGIQEVTINQSLLTPLQVEIDPEIQKIRTAEREQIKTLNNKFASFIDKVRFLEQQNKVLETKWNLLQQQTTTTSPRNLDPFFETYINALRKNLDTLSNDKGRLQSELKLMQDSVEDFKTKYEEEINKRTAAENDFVVLKKDVDAAYMIKVELEAKMESLKDEINFMRVLYEAELSQMQTHVSDTSVVLSMDNNRNLDLDGIIAEVRAQYEEIARKSKAEVESWYQIKVQQLQMSADQHGDSLKSTKNEISELNRMIQRIRSEIENIKKQTLQASVADAEQRGEL…	829	701	1	0	0	503.237	1004.46	2	1004.46	0.0002	0	33.13	0.046	K	LLEGEECR	M
2	2::sp|Q6IG00|K2C4_RAT	Keratin, type II cytoskeletal 4 OS=Rattus norvegicus OX=10116 GN=Krt4 PE=3 SV=1	223	57973	10	10	5	5	6.9	536	MISRQSSVRGVSRGFSSGSAVAGGVKRVAFSSASMSGGAGRCSSGGFGSRSLYNLGGHKSISMSVAGSCQGGGYGGAGGFGVGGYGAGFGAGGFGGGFGGSFNGRGGPGFPVCPAGGIQEVTINQSLLTPLQVEIDPEIQKIRTAEREQIKTLNNKFASFIDKVRFLEQQNKVLETKWNLLQQQTTTTSPRNLDPFFETYINALRKNLDTLSNDKGRLQSELKLMQDSVEDFKTKYEEEINKRTAAENDFVVLKKDVDAAYMIKVELEAKMESLKDEINFMRVLYEAELSQMQTHVSDTSVVLSMDNNRNLDLDGIIAEVRAQYEEIARKSKAEVESWYQIKVQQLQMSADQHGDSLKSTKNEISELNRMIQRIRSEIENIKKQTLQASVADAEQRGEL…	1110	2394	1	0	0	541.803	1081.59	2	1081.59	-0.0014	1	46.8	0.001	K	FASFIDKVR	F
2	2::sp|Q6IG00|K2C4_RAT	Keratin, type II cytoskeletal 4 OS=Rattus norvegicus OX=10116 GN=Krt4 PE=3 SV=1	223	57973	10	10	5	5	6.9	536	MISRQSSVRGVSRGFSSGSAVAGGVKRVAFSSASMSGGAGRCSSGGFGSRSLYNLGGHKSISMSVAGSCQGGGYGGAGGFGVGGYGAGFGAGGFGGGFGGSFNGRGGPGFPVCPAGGIQEVTINQSLLTPLQVEIDPEIQKIRTAEREQIKTLNNKFASFIDKVRFLEQQNKVLETKWNLLQQQTTTTSPRNLDPFFETYINALRKNLDTLSNDKGRLQSELKLMQDSVEDFKTKYEEEINKRTAAENDFVVLKKDVDAAYMIKVELEAKMESLKDEINFMRVLYEAELSQMQTHVSDTSVVLSMDNNRNLDLDGIIAEVRAQYEEIARKSKAEVESWYQIKVQQLQMSADQHGDSLKSTKNEISELNRMIQRIRSEIENIKKQTLQASVADAEQRGEL…	1111	2553	1	0	0	541.803	1081.59	2	1081.59	0	1	47.38	0.00092	K	FASFIDKVR	F
2	2::sp|Q6IG00|K2C4_RAT	Keratin, type II cytoskeletal 4 OS=Rattus norvegicus OX=10116 GN=Krt4 PE=3 SV=1	223	57973	10	10	5	5	6.9	536	MISRQSSVRGVSRGFSSGSAVAGGVKRVAFSSASMSGGAGRCSSGGFGSRSLYNLGGHKSISMSVAGSCQGGGYGGAGGFGVGGYGAGFGAGGFGGGFGGSFNGRGGPGFPVCPAGGIQEVTINQSLLTPLQVEIDPEIQKIRTAEREQIKTLNNKFASFIDKVRFLEQQNKVLETKWNLLQQQTTTTSPRNLDPFFETYINALRKNLDTLSNDKGRLQSELKLMQDSVEDFKTKYEEEINKRTAAENDFVVLKKDVDAAYMIKVELEAKMESLKDEINFMRVLYEAELSQMQTHVSDTSVVLSMDNNRNLDLDGIIAEVRAQYEEIARKSKAEVESWYQIKVQQLQMSADQHGDSLKSTKNEISELNRMIQRIRSEIENIKKQTLQASVADAEQRGEL…	1112	2466	1	0	0	541.803	1081.59	2	1081.59	0.0004	1	45.62	0.0014	K	FASFIDKVR	F
2	2::sp|Q6IG00|K2C4_RAT	Keratin, type II cytoskeletal 4 OS=Rattus norvegicus OX=10116 GN=Krt4 PE=3 SV=1	223	57973	10	10	5	5	6.9	536	MISRQSSVRGVSRGFSSGSAVAGGVKRVAFSSASMSGGAGRCSSGGFGSRSLYNLGGHKSISMSVAGSCQGGGYGGAGGFGVGGYGAGFGAGGFGGGFGGSFNGRGGPGFPVCPAGGIQEVTINQSLLTPLQVEIDPEIQKIRTAEREQIKTLNNKFASFIDKVRFLEQQNKVLETKWNLLQQQTTTTSPRNLDPFFETYINALRKNLDTLSNDKGRLQSELKLMQDSVEDFKTKYEEEINKRTAAENDFVVLKKDVDAAYMIKVELEAKMESLKDEINFMRVLYEAELSQMQTHVSDTSVVLSMDNNRNLDLDGIIAEVRAQYEEIARKSKAEVESWYQIKVQQLQMSADQHGDSLKSTKNEISELNRMIQRIRSEIENIKKQTLQASVADAEQRGEL…	1332	1238	1	0	0	578.271	1154.53	2	1154.53	0.0001	0	33.99	0.026	R	DYQELMNVK	L
2	2::sp|Q6IG00|K2C4_RAT	Keratin, type II cytoskeletal 4 OS=Rattus norvegicus OX=10116 GN=Krt4 PE=3 SV=1	223	57973	10	10	5	5	6.9	536	MISRQSSVRGVSRGFSSGSAVAGGVKRVAFSSASMSGGAGRCSSGGFGSRSLYNLGGHKSISMSVAGSCQGGGYGGAGGFGVGGYGAGFGAGGFGGGFGGSFNGRGGPGFPVCPAGGIQEVTINQSLLTPLQVEIDPEIQKIRTAEREQIKTLNNKFASFIDKVRFLEQQNKVLETKWNLLQQQTTTTSPRNLDPFFETYINALRKNLDTLSNDKGRLQSELKLMQDSVEDFKTKYEEEINKRTAAENDFVVLKKDVDAAYMIKVELEAKMESLKDEINFMRVLYEAELSQMQTHVSDTSVVLSMDNNRNLDLDGIIAEVRAQYEEIARKSKAEVESWYQIKVQQLQMSADQHGDSLKSTKNEISELNRMIQRIRSEIENIKKQTLQASVADAEQRGEL…	1675	3637	1	0	0	632.351	1262.69	2	1262.69	0.0002	0	52.39	0.00047	K	LALDVEIATYR	K
2	2::sp|Q6IG00|K2C4_RAT	Keratin, type II cytoskeletal 4 OS=Rattus norvegicus OX=10116 GN=Krt4 PE=3 SV=1	223	57973	10	10	5	5	6.9	536	MISRQSSVRGVSRGFSSGSAVAGGVKRVAFSSASMSGGAGRCSSGGFGSRSLYNLGGHKSISMSVAGSCQGGGYGGAGGFGVGGYGAGFGAGGFGGGFGGSFNGRGGPGFPVCPAGGIQEVTINQSLLTPLQVEIDPEIQKIRTAEREQIKTLNNKFASFIDKVRFLEQQNKVLETKWNLLQQQTTTTSPRNLDPFFETYINALRKNLDTLSNDKGRLQSELKLMQDSVEDFKTKYEEEINKRTAAENDFVVLKKDVDAAYMIKVELEAKMESLKDEINFMRVLYEAELSQMQTHVSDTSVVLSMDNNRNLDLDGIIAEVRAQYEEIARKSKAEVESWYQIKVQQLQMSADQHGDSLKSTKNEISELNRMIQRIRSEIENIKKQTLQASVADAEQRGEL…	1676	3777	1	0	0	632.351	1262.69	2	1262.69	0.0008	0	68.49	1.1e-05	K	LALDVEIATYR	K
2	2::tr|Q6IFZ5|Q6IFZ5_RAT	Keratin 76 OS=Rattus norvegicus OX=10116 GN=Krt76 PE=2 SV=1	189	62291	9	9	4	4	4.8	581	MSRQACKKSFSCGSQGFSGRSAVVSGSSRSSCVARSGAASGGACGFRGGAGTFGSHSLYNLGGSKSISISVAGGFSGGRSSCGSGFGSGYGGSFGSSRGMGGGFGGASGFGGAGGFGRPGGFGPGGCPGGIQEVTINQSLLQPLNVEIDPQIGQVKAQEREQIKILNNKFASFIDKVRFLEQQNKVLETKWELLQQQTTRSGSGPLNLESFFESYISCLRKQLDSLLGAKGSLQGELKSMQDLVEDFKRKYEEEINRRTTAENEFVALKKDVDGAYMSKVELQAKVDSLTDEINFLRTLYDMELSQMQSHISDTSVVLSMDNNRCLDLDSIIAEVKAQYEDIAQRSKAEAEALYQTKLGELQTTAGRHGDDLRSTKSEIMELNRTIQRLRAEIENVKKQ…	205	2316	1	0	0	414.219	826.422	2	826.423	-0.0001	0	36.55	0.0065	K	FASFIDK	V
2	2::tr|Q6IFZ5|Q6IFZ5_RAT	Keratin 76 OS=Rattus norvegicus OX=10116 GN=Krt76 PE=2 SV=1	189	62291	9	9	4	4	4.8	581	MSRQACKKSFSCGSQGFSGRSAVVSGSSRSSCVARSGAASGGACGFRGGAGTFGSHSLYNLGGSKSISISVAGGFSGGRSSCGSGFGSGYGGSFGSSRGMGGGFGGASGFGGAGGFGRPGGFGPGGCPGGIQEVTINQSLLQPLNVEIDPQIGQVKAQEREQIKILNNKFASFIDKVRFLEQQNKVLETKWELLQQQTTRSGSGPLNLESFFESYISCLRKQLDSLLGAKGSLQGELKSMQDLVEDFKRKYEEEINRRTTAENEFVALKKDVDGAYMSKVELQAKVDSLTDEINFLRTLYDMELSQMQSHISDTSVVLSMDNNRCLDLDSIIAEVKAQYEDIAQRSKAEAEALYQTKLGELQTTAGRHGDDLRSTKSEIMELNRTIQRLRAEIENVKKQ…	206	2452	2	0	0	414.219	826.423	2	826.423	0	0	22.13	0.18	K	FASFIDK	V
2	2::tr|Q6IFZ5|Q6IFZ5_RAT	Keratin 76 OS=Rattus norvegicus OX=10116 GN=Krt76 PE=2 SV=1	189	62291	9	9	4	4	4.8	581	MSRQACKKSFSCGSQGFSGRSAVVSGSSRSSCVARSGAASGGACGFRGGAGTFGSHSLYNLGGSKSISISVAGGFSGGRSSCGSGFGSGYGGSFGSSRGMGGGFGGASGFGGAGGFGRPGGFGPGGCPGGIQEVTINQSLLQPLNVEIDPQIGQVKAQEREQIKILNNKFASFIDKVRFLEQQNKVLETKWELLQQQTTRSGSGPLNLESFFESYISCLRKQLDSLLGAKGSLQGELKSMQDLVEDFKRKYEEEINRRTTAENEFVALKKDVDGAYMSKVELQAKVDSLTDEINFLRTLYDMELSQMQSHISDTSVVLSMDNNRCLDLDSIIAEVKAQYEDIAQRSKAEAEALYQTKLGELQTTAGRHGDDLRSTKSEIMELNRTIQRLRAEIENVKKQ…	207	2382	1	0	0	414.219	826.423	2	826.423	0	0	39.6	0.0032	K	FASFIDK	V
2	2::tr|Q6IFZ5|Q6IFZ5_RAT	Keratin 76 OS=Rattus norvegicus OX=10116 GN=Krt76 PE=2 SV=1	189	62291	9	9	4	4	4.8	581	MSRQACKKSFSCGSQGFSGRSAVVSGSSRSSCVARSGAASGGACGFRGGAGTFGSHSLYNLGGSKSISISVAGGFSGGRSSCGSGFGSGYGGSFGSSRGMGGGFGGASGFGGAGGFGRPGGFGPGGCPGGIQEVTINQSLLQPLNVEIDPQIGQVKAQEREQIKILNNKFASFIDKVRFLEQQNKVLETKWELLQQQTTRSGSGPLNLESFFESYISCLRKQLDSLLGAKGSLQGELKSMQDLVEDFKRKYEEEINRRTTAENEFVALKKDVDGAYMSKVELQAKVDSLTDEINFLRTLYDMELSQMQSHISDTSVVLSMDNNRCLDLDSIIAEVKAQYEDIAQRSKAEAEALYQTKLGELQTTAGRHGDDLRSTKSEIMELNRTIQRLRAEIENVKKQ…	829	701	1	0	0	503.237	1004.46	2	1004.46	0.0002	0	33.13	0.046	K	LLEGEECR	L
2	2::tr|Q6IFZ5|Q6IFZ5_RAT	Keratin 76 OS=Rattus norvegicus OX=10116 GN=Krt76 PE=2 SV=1	189	62291	9	9	4	4	4.8	581	MSRQACKKSFSCGSQGFSGRSAVVSGSSRSSCVARSGAASGGACGFRGGAGTFGSHSLYNLGGSKSISISVAGGFSGGRSSCGSGFGSGYGGSFGSSRGMGGGFGGASGFGGAGGFGRPGGFGPGGCPGGIQEVTINQSLLQPLNVEIDPQIGQVKAQEREQIKILNNKFASFIDKVRFLEQQNKVLETKWELLQQQTTRSGSGPLNLESFFESYISCLRKQLDSLLGAKGSLQGELKSMQDLVEDFKRKYEEEINRRTTAENEFVALKKDVDGAYMSKVELQAKVDSLTDEINFLRTLYDMELSQMQSHISDTSVVLSMDNNRCLDLDSIIAEVKAQYEDIAQRSKAEAEALYQTKLGELQTTAGRHGDDLRSTKSEIMELNRTIQRLRAEIENVKKQ…	1110	2394	1	0	0	541.803	1081.59	2	1081.59	-0.0014	1	46.8	0.001	K	FASFIDKVR	F
2	2::tr|Q6IFZ5|Q6IFZ5_RAT	Keratin 76 OS=Rattus norvegicus OX=10116 GN=Krt76 PE=2 SV=1	189	62291	9	9	4	4	4.8	581	MSRQACKKSFSCGSQGFSGRSAVVSGSSRSSCVARSGAASGGACGFRGGAGTFGSHSLYNLGGSKSISISVAGGFSGGRSSCGSGFGSGYGGSFGSSRGMGGGFGGASGFGGAGGFGRPGGFGPGGCPGGIQEVTINQSLLQPLNVEIDPQIGQVKAQEREQIKILNNKFASFIDKVRFLEQQNKVLETKWELLQQQTTRSGSGPLNLESFFESYISCLRKQLDSLLGAKGSLQGELKSMQDLVEDFKRKYEEEINRRTTAENEFVALKKDVDGAYMSKVELQAKVDSLTDEINFLRTLYDMELSQMQSHISDTSVVLSMDNNRCLDLDSIIAEVKAQYEDIAQRSKAEAEALYQTKLGELQTTAGRHGDDLRSTKSEIMELNRTIQRLRAEIENVKKQ…	1111	2553	1	0	0	541.803	1081.59	2	1081.59	0	1	47.38	0.00092	K	FASFIDKVR	F
2	2::tr|Q6IFZ5|Q6IFZ5_RAT	Keratin 76 OS=Rattus norvegicus OX=10116 GN=Krt76 PE=2 SV=1	189	62291	9	9	4	4	4.8	581	MSRQACKKSFSCGSQGFSGRSAVVSGSSRSSCVARSGAASGGACGFRGGAGTFGSHSLYNLGGSKSISISVAGGFSGGRSSCGSGFGSGYGGSFGSSRGMGGGFGGASGFGGAGGFGRPGGFGPGGCPGGIQEVTINQSLLQPLNVEIDPQIGQVKAQEREQIKILNNKFASFIDKVRFLEQQNKVLETKWELLQQQTTRSGSGPLNLESFFESYISCLRKQLDSLLGAKGSLQGELKSMQDLVEDFKRKYEEEINRRTTAENEFVALKKDVDGAYMSKVELQAKVDSLTDEINFLRTLYDMELSQMQSHISDTSVVLSMDNNRCLDLDSIIAEVKAQYEDIAQRSKAEAEALYQTKLGELQTTAGRHGDDLRSTKSEIMELNRTIQRLRAEIENVKKQ…	1112	2466	1	0	0	541.803	1081.59	2	1081.59	0.0004	1	45.62	0.0014	K	FASFIDKVR	F
2	2::tr|Q6IFZ5|Q6IFZ5_RAT	Keratin 76 OS=Rattus norvegicus OX=10116 GN=Krt76 PE=2 SV=1	189	62291	9	9	4	4	4.8	581	MSRQACKKSFSCGSQGFSGRSAVVSGSSRSSCVARSGAASGGACGFRGGAGTFGSHSLYNLGGSKSISISVAGGFSGGRSSCGSGFGSGYGGSFGSSRGMGGGFGGASGFGGAGGFGRPGGFGPGGCPGGIQEVTINQSLLQPLNVEIDPQIGQVKAQEREQIKILNNKFASFIDKVRFLEQQNKVLETKWELLQQQTTRSGSGPLNLESFFESYISCLRKQLDSLLGAKGSLQGELKSMQDLVEDFKRKYEEEINRRTTAENEFVALKKDVDGAYMSKVELQAKVDSLTDEINFLRTLYDMELSQMQSHISDTSVVLSMDNNRCLDLDSIIAEVKAQYEDIAQRSKAEAEALYQTKLGELQTTAGRHGDDLRSTKSEIMELNRTIQRLRAEIENVKKQ…	1675	3637	1	0	0	632.351	1262.69	2	1262.69	0.0002	0	52.39	0.00047	K	LALDVEIATYR	K
2	2::tr|Q6IFZ5|Q6IFZ5_RAT	Keratin 76 OS=Rattus norvegicus OX=10116 GN=Krt76 PE=2 SV=1	189	62291	9	9	4	4	4.8	581	MSRQACKKSFSCGSQGFSGRSAVVSGSSRSSCVARSGAASGGACGFRGGAGTFGSHSLYNLGGSKSISISVAGGFSGGRSSCGSGFGSGYGGSFGSSRGMGGGFGGASGFGGAGGFGRPGGFGPGGCPGGIQEVTINQSLLQPLNVEIDPQIGQVKAQEREQIKILNNKFASFIDKVRFLEQQNKVLETKWELLQQQTTRSGSGPLNLESFFESYISCLRKQLDSLLGAKGSLQGELKSMQDLVEDFKRKYEEEINRRTTAENEFVALKKDVDGAYMSKVELQAKVDSLTDEINFLRTLYDMELSQMQSHISDTSVVLSMDNNRCLDLDSIIAEVKAQYEDIAQRSKAEAEALYQTKLGELQTTAGRHGDDLRSTKSEIMELNRTIQRLRAEIENVKKQ…	1676	3777	1	0	0	632.351	1262.69	2	1262.69	0.0008	0	68.49	1.1e-05	K	LALDVEIATYR	K
2	2::tr|A0A0G2K0I4|A0A0G2K0I4_RAT	Keratin 84 OS=Rattus norvegicus OX=10116 GN=Krt84 PE=3 SV=1	87	66260	6	6	2	2	1.5	608	MSCRSYRVSSGRRVGNFSSCSAMTPQHLNRFRASSVSCRSGPGFRGLGGFGSRSVINFGSSSPRIAVGCSRPIRYGVGFGAGNGIAFGSGDGSGICLGYRAGSGVGLGFGAGSCLGYGFGGPGFGGPGFGGPGFGYRIGGIGGPSAPAITAVTVNQSLLTPLNLEIDPNAQRVKKDEKEQIKTLNNKFASFIDKVRFLEQQNKLLETKWSFLQDQKCARSNLEPLFDNYITSLRRQLDVLVSDQARLQAERNHMQDILEGFKKKYEEEVVFRANAENEFVALKKDVDAAFLNKSDLEANVDALAQEIEFLKALYLEEIQLLQSHISETSVIVKMDNSRDLNLDGIIAEVKAQYEEVARRSRADVESWYQTKYEEMRVTAGQHCDNLRNTRDEINELTRL…	205	2316	1	0	0	414.219	826.422	2	826.423	-0.0001	0	36.55	0.0065	K	FASFIDK	V
2	2::tr|A0A0G2K0I4|A0A0G2K0I4_RAT	Keratin 84 OS=Rattus norvegicus OX=10116 GN=Krt84 PE=3 SV=1	87	66260	6	6	2	2	1.5	608	MSCRSYRVSSGRRVGNFSSCSAMTPQHLNRFRASSVSCRSGPGFRGLGGFGSRSVINFGSSSPRIAVGCSRPIRYGVGFGAGNGIAFGSGDGSGICLGYRAGSGVGLGFGAGSCLGYGFGGPGFGGPGFGGPGFGYRIGGIGGPSAPAITAVTVNQSLLTPLNLEIDPNAQRVKKDEKEQIKTLNNKFASFIDKVRFLEQQNKLLETKWSFLQDQKCARSNLEPLFDNYITSLRRQLDVLVSDQARLQAERNHMQDILEGFKKKYEEEVVFRANAENEFVALKKDVDAAFLNKSDLEANVDALAQEIEFLKALYLEEIQLLQSHISETSVIVKMDNSRDLNLDGIIAEVKAQYEEVARRSRADVESWYQTKYEEMRVTAGQHCDNLRNTRDEINELTRL…	206	2452	2	0	0	414.219	826.423	2	826.423	0	0	22.13	0.18	K	FASFIDK	V
2	2::tr|A0A0G2K0I4|A0A0G2K0I4_RAT	Keratin 84 OS=Rattus norvegicus OX=10116 GN=Krt84 PE=3 SV=1	87	66260	6	6	2	2	1.5	608	MSCRSYRVSSGRRVGNFSSCSAMTPQHLNRFRASSVSCRSGPGFRGLGGFGSRSVINFGSSSPRIAVGCSRPIRYGVGFGAGNGIAFGSGDGSGICLGYRAGSGVGLGFGAGSCLGYGFGGPGFGGPGFGGPGFGYRIGGIGGPSAPAITAVTVNQSLLTPLNLEIDPNAQRVKKDEKEQIKTLNNKFASFIDKVRFLEQQNKLLETKWSFLQDQKCARSNLEPLFDNYITSLRRQLDVLVSDQARLQAERNHMQDILEGFKKKYEEEVVFRANAENEFVALKKDVDAAFLNKSDLEANVDALAQEIEFLKALYLEEIQLLQSHISETSVIVKMDNSRDLNLDGIIAEVKAQYEEVARRSRADVESWYQTKYEEMRVTAGQHCDNLRNTRDEINELTRL…	207	2382	1	0	0	414.219	826.423	2	826.423	0	0	39.6	0.0032	K	FASFIDK	V
2	2::tr|A0A0G2K0I4|A0A0G2K0I4_RAT	Keratin 84 OS=Rattus norvegicus OX=10116 GN=Krt84 PE=3 SV=1	87	66260	6	6	2	2	1.5	608	MSCRSYRVSSGRRVGNFSSCSAMTPQHLNRFRASSVSCRSGPGFRGLGGFGSRSVINFGSSSPRIAVGCSRPIRYGVGFGAGNGIAFGSGDGSGICLGYRAGSGVGLGFGAGSCLGYGFGGPGFGGPGFGGPGFGYRIGGIGGPSAPAITAVTVNQSLLTPLNLEIDPNAQRVKKDEKEQIKTLNNKFASFIDKVRFLEQQNKLLETKWSFLQDQKCARSNLEPLFDNYITSLRRQLDVLVSDQARLQAERNHMQDILEGFKKKYEEEVVFRANAENEFVALKKDVDAAFLNKSDLEANVDALAQEIEFLKALYLEEIQLLQSHISETSVIVKMDNSRDLNLDGIIAEVKAQYEEVARRSRADVESWYQTKYEEMRVTAGQHCDNLRNTRDEINELTRL…	1110	2394	1	0	0	541.803	1081.59	2	1081.59	-0.0014	1	46.8	0.001	K	FASFIDKVR	F
2	2::tr|A0A0G2K0I4|A0A0G2K0I4_RAT	Keratin 84 OS=Rattus norvegicus OX=10116 GN=Krt84 PE=3 SV=1	87	66260	6	6	2	2	1.5	608	MSCRSYRVSSGRRVGNFSSCSAMTPQHLNRFRASSVSCRSGPGFRGLGGFGSRSVINFGSSSPRIAVGCSRPIRYGVGFGAGNGIAFGSGDGSGICLGYRAGSGVGLGFGAGSCLGYGFGGPGFGGPGFGGPGFGYRIGGIGGPSAPAITAVTVNQSLLTPLNLEIDPNAQRVKKDEKEQIKTLNNKFASFIDKVRFLEQQNKLLETKWSFLQDQKCARSNLEPLFDNYITSLRRQLDVLVSDQARLQAERNHMQDILEGFKKKYEEEVVFRANAENEFVALKKDVDAAFLNKSDLEANVDALAQEIEFLKALYLEEIQLLQSHISETSVIVKMDNSRDLNLDGIIAEVKAQYEEVARRSRADVESWYQTKYEEMRVTAGQHCDNLRNTRDEINELTRL…	1111	2553	1	0	0	541.803	1081.59	2	1081.59	0	1	47.38	0.00092	K	FASFIDKVR	F
2	2::tr|A0A0G2K0I4|A0A0G2K0I4_RAT	Keratin 84 OS=Rattus norvegicus OX=10116 GN=Krt84 PE=3 SV=1	87	66260	6	6	2	2	1.5	608	MSCRSYRVSSGRRVGNFSSCSAMTPQHLNRFRASSVSCRSGPGFRGLGGFGSRSVINFGSSSPRIAVGCSRPIRYGVGFGAGNGIAFGSGDGSGICLGYRAGSGVGLGFGAGSCLGYGFGGPGFGGPGFGGPGFGYRIGGIGGPSAPAITAVTVNQSLLTPLNLEIDPNAQRVKKDEKEQIKTLNNKFASFIDKVRFLEQQNKLLETKWSFLQDQKCARSNLEPLFDNYITSLRRQLDVLVSDQARLQAERNHMQDILEGFKKKYEEEVVFRANAENEFVALKKDVDAAFLNKSDLEANVDALAQEIEFLKALYLEEIQLLQSHISETSVIVKMDNSRDLNLDGIIAEVKAQYEEVARRSRADVESWYQTKYEEMRVTAGQHCDNLRNTRDEINELTRL…	1112	2466	1	0	0	541.803	1081.59	2	1081.59	0.0004	1	45.62	0.0014	K	FASFIDKVR	F
2	2::tr|A0A0G2K7N1|A0A0G2K7N1_RAT	Keratin, type II cytoskeletal 72 OS=Rattus norvegicus OX=10116 GN=Krt72 PE=3 SV=1	87	61082	6	6	2	2	1.6	553	MSRQLTLYPGAERLGFSGCSAVISGRFSGSHASVRAGVKGAAFGSRSLFCVGGGRRLALSSGGRSGGFTLGHGGASGGRPGGFVGTVFGSAGLGPTCPSVCPPGGIPQVVVNKSLLAPLNVELDPEIQKVRAQEREQIKALNNKFASFIDKVRFLEQQNQVLETKWELLQQLDQNNSRRSLEPVHESYISNLQKQLEILSGDRVRLDSELRNMREVVEDCKKRYEVEINRRTAAENEFVVLKKDVDAAYMNKVELQAKVDSMTDDIKFFKVLFEGEIAQMQSHISDTSVILSMDNNRQLDLDSILAEVRAQYEEIAVKSKAETENMYQCKIQELQATAGQHGDDLKLTKSEITEINRLIQRIHSEIGNMKKQCSNLETAIADAEQRGDCALKDARAKLD…	205	2316	1	0	0	414.219	826.422	2	826.423	-0.0001	0	36.55	0.0065	K	FASFIDK	V
2	2::tr|A0A0G2K7N1|A0A0G2K7N1_RAT	Keratin, type II cytoskeletal 72 OS=Rattus norvegicus OX=10116 GN=Krt72 PE=3 SV=1	87	61082	6	6	2	2	1.6	553	MSRQLTLYPGAERLGFSGCSAVISGRFSGSHASVRAGVKGAAFGSRSLFCVGGGRRLALSSGGRSGGFTLGHGGASGGRPGGFVGTVFGSAGLGPTCPSVCPPGGIPQVVVNKSLLAPLNVELDPEIQKVRAQEREQIKALNNKFASFIDKVRFLEQQNQVLETKWELLQQLDQNNSRRSLEPVHESYISNLQKQLEILSGDRVRLDSELRNMREVVEDCKKRYEVEINRRTAAENEFVVLKKDVDAAYMNKVELQAKVDSMTDDIKFFKVLFEGEIAQMQSHISDTSVILSMDNNRQLDLDSILAEVRAQYEEIAVKSKAETENMYQCKIQELQATAGQHGDDLKLTKSEITEINRLIQRIHSEIGNMKKQCSNLETAIADAEQRGDCALKDARAKLD…	206	2452	2	0	0	414.219	826.423	2	826.423	0	0	22.13	0.18	K	FASFIDK	V
2	2::tr|A0A0G2K7N1|A0A0G2K7N1_RAT	Keratin, type II cytoskeletal 72 OS=Rattus norvegicus OX=10116 GN=Krt72 PE=3 SV=1	87	61082	6	6	2	2	1.6	553	MSRQLTLYPGAERLGFSGCSAVISGRFSGSHASVRAGVKGAAFGSRSLFCVGGGRRLALSSGGRSGGFTLGHGGASGGRPGGFVGTVFGSAGLGPTCPSVCPPGGIPQVVVNKSLLAPLNVELDPEIQKVRAQEREQIKALNNKFASFIDKVRFLEQQNQVLETKWELLQQLDQNNSRRSLEPVHESYISNLQKQLEILSGDRVRLDSELRNMREVVEDCKKRYEVEINRRTAAENEFVVLKKDVDAAYMNKVELQAKVDSMTDDIKFFKVLFEGEIAQMQSHISDTSVILSMDNNRQLDLDSILAEVRAQYEEIAVKSKAETENMYQCKIQELQATAGQHGDDLKLTKSEITEINRLIQRIHSEIGNMKKQCSNLETAIADAEQRGDCALKDARAKLD…	207	2382	1	0	0	414.219	826.423	2	826.423	0	0	39.6	0.0032	K	FASFIDK	V
2	2::tr|A0A0G2K7N1|A0A0G2K7N1_RAT	Keratin, type II cytoskeletal 72 OS=Rattus norvegicus OX=10116 GN=Krt72 PE=3 SV=1	87	61082	6	6	2	2	1.6	553	MSRQLTLYPGAERLGFSGCSAVISGRFSGSHASVRAGVKGAAFGSRSLFCVGGGRRLALSSGGRSGGFTLGHGGASGGRPGGFVGTVFGSAGLGPTCPSVCPPGGIPQVVVNKSLLAPLNVELDPEIQKVRAQEREQIKALNNKFASFIDKVRFLEQQNQVLETKWELLQQLDQNNSRRSLEPVHESYISNLQKQLEILSGDRVRLDSELRNMREVVEDCKKRYEVEINRRTAAENEFVVLKKDVDAAYMNKVELQAKVDSMTDDIKFFKVLFEGEIAQMQSHISDTSVILSMDNNRQLDLDSILAEVRAQYEEIAVKSKAETENMYQCKIQELQATAGQHGDDLKLTKSEITEINRLIQRIHSEIGNMKKQCSNLETAIADAEQRGDCALKDARAKLD…	1110	2394	1	0	0	541.803	1081.59	2	1081.59	-0.0014	1	46.8	0.001	K	FASFIDKVR	F
2	2::tr|A0A0G2K7N1|A0A0G2K7N1_RAT	Keratin, type II cytoskeletal 72 OS=Rattus norvegicus OX=10116 GN=Krt72 PE=3 SV=1	87	61082	6	6	2	2	1.6	553	MSRQLTLYPGAERLGFSGCSAVISGRFSGSHASVRAGVKGAAFGSRSLFCVGGGRRLALSSGGRSGGFTLGHGGASGGRPGGFVGTVFGSAGLGPTCPSVCPPGGIPQVVVNKSLLAPLNVELDPEIQKVRAQEREQIKALNNKFASFIDKVRFLEQQNQVLETKWELLQQLDQNNSRRSLEPVHESYISNLQKQLEILSGDRVRLDSELRNMREVVEDCKKRYEVEINRRTAAENEFVVLKKDVDAAYMNKVELQAKVDSMTDDIKFFKVLFEGEIAQMQSHISDTSVILSMDNNRQLDLDSILAEVRAQYEEIAVKSKAETENMYQCKIQELQATAGQHGDDLKLTKSEITEINRLIQRIHSEIGNMKKQCSNLETAIADAEQRGDCALKDARAKLD…	1111	2553	1	0	0	541.803	1081.59	2	1081.59	0	1	47.38	0.00092	K	FASFIDKVR	F
2	2::tr|A0A0G2K7N1|A0A0G2K7N1_RAT	Keratin, type II cytoskeletal 72 OS=Rattus norvegicus OX=10116 GN=Krt72 PE=3 SV=1	87	61082	6	6	2	2	1.6	553	MSRQLTLYPGAERLGFSGCSAVISGRFSGSHASVRAGVKGAAFGSRSLFCVGGGRRLALSSGGRSGGFTLGHGGASGGRPGGFVGTVFGSAGLGPTCPSVCPPGGIPQVVVNKSLLAPLNVELDPEIQKVRAQEREQIKALNNKFASFIDKVRFLEQQNQVLETKWELLQQLDQNNSRRSLEPVHESYISNLQKQLEILSGDRVRLDSELRNMREVVEDCKKRYEVEINRRTAAENEFVVLKKDVDAAYMNKVELQAKVDSMTDDIKFFKVLFEGEIAQMQSHISDTSVILSMDNNRQLDLDSILAEVRAQYEEIAVKSKAETENMYQCKIQELQATAGQHGDDLKLTKSEITEINRLIQRIHSEIGNMKKQCSNLETAIADAEQRGDCALKDARAKLD…	1112	2466	1	0	0	541.803	1081.59	2	1081.59	0.0004	1	45.62	0.0014	K	FASFIDKVR	F
2	2::tr|D3ZSY5|D3ZSY5_RAT	Keratin 84 OS=Rattus norvegicus OX=10116 GN=Krt84 PE=2 SV=2	87	61961	6	6	2	2	1.6	557	MSCRSYRVSSGRRVGNFSSCSAMTPQHLNRFRASSVSCRSGPGFRGLGGFGSRSVINFGSSSPRIAVGCSRPIRYGVGFGAGNGIAFGSGDGSGICLGYRAGSGVGLGFGAGSCLGYGFGGPGFGGPGFGGPGFGYRIGGIGGPSAPAITAVTVNQSLLTPLNLEIDPNAQRVKKDEKEQIKTLNNKFASFIDKVRFLEQQNKLLETKWSFLQDQKCARSNLEPLFDNYITSLRRQLDVLVSDQARLQAERNHMQDILEGFKKKYEEEVVFRANAENEFVALKKDVDAAFLNKSDLEANVDALAQEIEFLKALYLEEIQLLQSHISETSVIVKMDNSRDLNLDGIIAEVKAQYEEVARRSRADVESWYQTKYEEMRVTAGQHCDNLRNTRDEINELTRL…	205	2316	1	0	0	414.219	826.422	2	826.423	-0.0001	0	36.55	0.0065	K	FASFIDK	V
2	2::tr|D3ZSY5|D3ZSY5_RAT	Keratin 84 OS=Rattus norvegicus OX=10116 GN=Krt84 PE=2 SV=2	87	61961	6	6	2	2	1.6	557	MSCRSYRVSSGRRVGNFSSCSAMTPQHLNRFRASSVSCRSGPGFRGLGGFGSRSVINFGSSSPRIAVGCSRPIRYGVGFGAGNGIAFGSGDGSGICLGYRAGSGVGLGFGAGSCLGYGFGGPGFGGPGFGGPGFGYRIGGIGGPSAPAITAVTVNQSLLTPLNLEIDPNAQRVKKDEKEQIKTLNNKFASFIDKVRFLEQQNKLLETKWSFLQDQKCARSNLEPLFDNYITSLRRQLDVLVSDQARLQAERNHMQDILEGFKKKYEEEVVFRANAENEFVALKKDVDAAFLNKSDLEANVDALAQEIEFLKALYLEEIQLLQSHISETSVIVKMDNSRDLNLDGIIAEVKAQYEEVARRSRADVESWYQTKYEEMRVTAGQHCDNLRNTRDEINELTRL…	206	2452	2	0	0	414.219	826.423	2	826.423	0	0	22.13	0.18	K	FASFIDK	V
2	2::tr|D3ZSY5|D3ZSY5_RAT	Keratin 84 OS=Rattus norvegicus OX=10116 GN=Krt84 PE=2 SV=2	87	61961	6	6	2	2	1.6	557	MSCRSYRVSSGRRVGNFSSCSAMTPQHLNRFRASSVSCRSGPGFRGLGGFGSRSVINFGSSSPRIAVGCSRPIRYGVGFGAGNGIAFGSGDGSGICLGYRAGSGVGLGFGAGSCLGYGFGGPGFGGPGFGGPGFGYRIGGIGGPSAPAITAVTVNQSLLTPLNLEIDPNAQRVKKDEKEQIKTLNNKFASFIDKVRFLEQQNKLLETKWSFLQDQKCARSNLEPLFDNYITSLRRQLDVLVSDQARLQAERNHMQDILEGFKKKYEEEVVFRANAENEFVALKKDVDAAFLNKSDLEANVDALAQEIEFLKALYLEEIQLLQSHISETSVIVKMDNSRDLNLDGIIAEVKAQYEEVARRSRADVESWYQTKYEEMRVTAGQHCDNLRNTRDEINELTRL…	207	2382	1	0	0	414.219	826.423	2	826.423	0	0	39.6	0.0032	K	FASFIDK	V
2	2::tr|D3ZSY5|D3ZSY5_RAT	Keratin 84 OS=Rattus norvegicus OX=10116 GN=Krt84 PE=2 SV=2	87	61961	6	6	2	2	1.6	557	MSCRSYRVSSGRRVGNFSSCSAMTPQHLNRFRASSVSCRSGPGFRGLGGFGSRSVINFGSSSPRIAVGCSRPIRYGVGFGAGNGIAFGSGDGSGICLGYRAGSGVGLGFGAGSCLGYGFGGPGFGGPGFGGPGFGYRIGGIGGPSAPAITAVTVNQSLLTPLNLEIDPNAQRVKKDEKEQIKTLNNKFASFIDKVRFLEQQNKLLETKWSFLQDQKCARSNLEPLFDNYITSLRRQLDVLVSDQARLQAERNHMQDILEGFKKKYEEEVVFRANAENEFVALKKDVDAAFLNKSDLEANVDALAQEIEFLKALYLEEIQLLQSHISETSVIVKMDNSRDLNLDGIIAEVKAQYEEVARRSRADVESWYQTKYEEMRVTAGQHCDNLRNTRDEINELTRL…	1110	2394	1	0	0	541.803	1081.59	2	1081.59	-0.0014	1	46.8	0.001	K	FASFIDKVR	F
2	2::tr|D3ZSY5|D3ZSY5_RAT	Keratin 84 OS=Rattus norvegicus OX=10116 GN=Krt84 PE=2 SV=2	87	61961	6	6	2	2	1.6	557	MSCRSYRVSSGRRVGNFSSCSAMTPQHLNRFRASSVSCRSGPGFRGLGGFGSRSVINFGSSSPRIAVGCSRPIRYGVGFGAGNGIAFGSGDGSGICLGYRAGSGVGLGFGAGSCLGYGFGGPGFGGPGFGGPGFGYRIGGIGGPSAPAITAVTVNQSLLTPLNLEIDPNAQRVKKDEKEQIKTLNNKFASFIDKVRFLEQQNKLLETKWSFLQDQKCARSNLEPLFDNYITSLRRQLDVLVSDQARLQAERNHMQDILEGFKKKYEEEVVFRANAENEFVALKKDVDAAFLNKSDLEANVDALAQEIEFLKALYLEEIQLLQSHISETSVIVKMDNSRDLNLDGIIAEVKAQYEEVARRSRADVESWYQTKYEEMRVTAGQHCDNLRNTRDEINELTRL…	1111	2553	1	0	0	541.803	1081.59	2	1081.59	0	1	47.38	0.00092	K	FASFIDKVR	F
2	2::tr|D3ZSY5|D3ZSY5_RAT	Keratin 84 OS=Rattus norvegicus OX=10116 GN=Krt84 PE=2 SV=2	87	61961	6	6	2	2	1.6	557	MSCRSYRVSSGRRVGNFSSCSAMTPQHLNRFRASSVSCRSGPGFRGLGGFGSRSVINFGSSSPRIAVGCSRPIRYGVGFGAGNGIAFGSGDGSGICLGYRAGSGVGLGFGAGSCLGYGFGGPGFGGPGFGGPGFGYRIGGIGGPSAPAITAVTVNQSLLTPLNLEIDPNAQRVKKDEKEQIKTLNNKFASFIDKVRFLEQQNKLLETKWSFLQDQKCARSNLEPLFDNYITSLRRQLDVLVSDQARLQAERNHMQDILEGFKKKYEEEVVFRANAENEFVALKKDVDAAFLNKSDLEANVDALAQEIEFLKALYLEEIQLLQSHISETSVIVKMDNSRDLNLDGIIAEVKAQYEEVARRSRADVESWYQTKYEEMRVTAGQHCDNLRNTRDEINELTRL…	1112	2466	1	0	0	541.803	1081.59	2	1081.59	0.0004	1	45.62	0.0014	K	FASFIDKVR	F
2	2::tr|D3ZXB7|D3ZXB7_RAT	Keratin 71 OS=Rattus norvegicus OX=10116 GN=Krt71 PE=2 SV=2	87	57913	6	6	2	2	1.7	524	MSRQFTCKSGAGNRGFSGCSAVLSGGSSSSYRAGGKGLSGGFGSRSLYSLGGPRSITLNMASGSGKNGGFGFGRNRASGFAGSIFGSVALGPVCPTVCPPGGIHQVTVNESLLAPLNVELDPEIQKVRAQEREQIKALNNKFASFIDKVRFLEQQNQVLETKWELLQQLDLNNCKNNLEPILEGYISNMRKQLETLSGDRVRLDSELRNVRDVVEDYKKKYEEEINRRTAAENEFVLLKKDVDAAYANKVELQAKVDTMDQDIKFFKCLFEAEMAQIQSHISDMSVILSMDNNRNLDLDSIIDEVRAQYEEIALKSKAEAEALYQTKFQELQLAAGRHGDDLKNTKNEITELTRFIQRLRSEIENAKKQASNLETAIADAEQRGDSALKDARAKLDELE…	205	2316	1	0	0	414.219	826.422	2	826.423	-0.0001	0	36.55	0.0065	K	FASFIDK	V
2	2::tr|D3ZXB7|D3ZXB7_RAT	Keratin 71 OS=Rattus norvegicus OX=10116 GN=Krt71 PE=2 SV=2	87	57913	6	6	2	2	1.7	524	MSRQFTCKSGAGNRGFSGCSAVLSGGSSSSYRAGGKGLSGGFGSRSLYSLGGPRSITLNMASGSGKNGGFGFGRNRASGFAGSIFGSVALGPVCPTVCPPGGIHQVTVNESLLAPLNVELDPEIQKVRAQEREQIKALNNKFASFIDKVRFLEQQNQVLETKWELLQQLDLNNCKNNLEPILEGYISNMRKQLETLSGDRVRLDSELRNVRDVVEDYKKKYEEEINRRTAAENEFVLLKKDVDAAYANKVELQAKVDTMDQDIKFFKCLFEAEMAQIQSHISDMSVILSMDNNRNLDLDSIIDEVRAQYEEIALKSKAEAEALYQTKFQELQLAAGRHGDDLKNTKNEITELTRFIQRLRSEIENAKKQASNLETAIADAEQRGDSALKDARAKLDELE…	206	2452	2	0	0	414.219	826.423	2	826.423	0	0	22.13	0.18	K	FASFIDK	V
2	2::tr|D3ZXB7|D3ZXB7_RAT	Keratin 71 OS=Rattus norvegicus OX=10116 GN=Krt71 PE=2 SV=2	87	57913	6	6	2	2	1.7	524	MSRQFTCKSGAGNRGFSGCSAVLSGGSSSSYRAGGKGLSGGFGSRSLYSLGGPRSITLNMASGSGKNGGFGFGRNRASGFAGSIFGSVALGPVCPTVCPPGGIHQVTVNESLLAPLNVELDPEIQKVRAQEREQIKALNNKFASFIDKVRFLEQQNQVLETKWELLQQLDLNNCKNNLEPILEGYISNMRKQLETLSGDRVRLDSELRNVRDVVEDYKKKYEEEINRRTAAENEFVLLKKDVDAAYANKVELQAKVDTMDQDIKFFKCLFEAEMAQIQSHISDMSVILSMDNNRNLDLDSIIDEVRAQYEEIALKSKAEAEALYQTKFQELQLAAGRHGDDLKNTKNEITELTRFIQRLRSEIENAKKQASNLETAIADAEQRGDSALKDARAKLDELE…	207	2382	1	0	0	414.219	826.423	2	826.423	0	0	39.6	0.0032	K	FASFIDK	V
2	2::tr|D3ZXB7|D3ZXB7_RAT	Keratin 71 OS=Rattus norvegicus OX=10116 GN=Krt71 PE=2 SV=2	87	57913	6	6	2	2	1.7	524	MSRQFTCKSGAGNRGFSGCSAVLSGGSSSSYRAGGKGLSGGFGSRSLYSLGGPRSITLNMASGSGKNGGFGFGRNRASGFAGSIFGSVALGPVCPTVCPPGGIHQVTVNESLLAPLNVELDPEIQKVRAQEREQIKALNNKFASFIDKVRFLEQQNQVLETKWELLQQLDLNNCKNNLEPILEGYISNMRKQLETLSGDRVRLDSELRNVRDVVEDYKKKYEEEINRRTAAENEFVLLKKDVDAAYANKVELQAKVDTMDQDIKFFKCLFEAEMAQIQSHISDMSVILSMDNNRNLDLDSIIDEVRAQYEEIALKSKAEAEALYQTKFQELQLAAGRHGDDLKNTKNEITELTRFIQRLRSEIENAKKQASNLETAIADAEQRGDSALKDARAKLDELE…	1110	2394	1	0	0	541.803	1081.59	2	1081.59	-0.0014	1	46.8	0.001	K	FASFIDKVR	F
2	2::tr|D3ZXB7|D3ZXB7_RAT	Keratin 71 OS=Rattus norvegicus OX=10116 GN=Krt71 PE=2 SV=2	87	57913	6	6	2	2	1.7	524	MSRQFTCKSGAGNRGFSGCSAVLSGGSSSSYRAGGKGLSGGFGSRSLYSLGGPRSITLNMASGSGKNGGFGFGRNRASGFAGSIFGSVALGPVCPTVCPPGGIHQVTVNESLLAPLNVELDPEIQKVRAQEREQIKALNNKFASFIDKVRFLEQQNQVLETKWELLQQLDLNNCKNNLEPILEGYISNMRKQLETLSGDRVRLDSELRNVRDVVEDYKKKYEEEINRRTAAENEFVLLKKDVDAAYANKVELQAKVDTMDQDIKFFKCLFEAEMAQIQSHISDMSVILSMDNNRNLDLDSIIDEVRAQYEEIALKSKAEAEALYQTKFQELQLAAGRHGDDLKNTKNEITELTRFIQRLRSEIENAKKQASNLETAIADAEQRGDSALKDARAKLDELE…	1111	2553	1	0	0	541.803	1081.59	2	1081.59	0	1	47.38	0.00092	K	FASFIDKVR	F
2	2::tr|D3ZXB7|D3ZXB7_RAT	Keratin 71 OS=Rattus norvegicus OX=10116 GN=Krt71 PE=2 SV=2	87	57913	6	6	2	2	1.7	524	MSRQFTCKSGAGNRGFSGCSAVLSGGSSSSYRAGGKGLSGGFGSRSLYSLGGPRSITLNMASGSGKNGGFGFGRNRASGFAGSIFGSVALGPVCPTVCPPGGIHQVTVNESLLAPLNVELDPEIQKVRAQEREQIKALNNKFASFIDKVRFLEQQNQVLETKWELLQQLDLNNCKNNLEPILEGYISNMRKQLETLSGDRVRLDSELRNVRDVVEDYKKKYEEEINRRTAAENEFVLLKKDVDAAYANKVELQAKVDTMDQDIKFFKCLFEAEMAQIQSHISDMSVILSMDNNRNLDLDSIIDEVRAQYEEIALKSKAEAEALYQTKFQELQLAAGRHGDDLKNTKNEITELTRFIQRLRSEIENAKKQASNLETAIADAEQRGDSALKDARAKLDELE…	1112	2466	1	0	0	541.803	1081.59	2	1081.59	0.0004	1	45.62	0.0014	K	FASFIDKVR	F
2	2::tr|G3V712|G3V712_RAT	Keratin complex 2, basic, gene 7, isoform CRA_a OS=Rattus norvegicus OX=10116 GN=Krt7 PE=1 SV=1	87	50832	6	6	2	2	2	457	MSIHFSSRSTAYPGRGAQVRLSSGRAGFGSRSLYGLGTSRPRVAVRSAYGGPVGAGIREITINQNLLAPLSVDIDPTIQQVRQEEREQIKTLNNKFASFIDKVRFLEQQNKMLETKWALLQDQKSAKSSQLPRIFEAQIAGLRQQLEALQLDGGRLEVELRSMQDVVEDFKNKYEEEINRRTAAENEFVLLKKDVDAAYTNKVELEAKADSLQDKINFLKTLHETELAELQSQISDTCVVLSMDNSRSLDLDGIIADVKAQYEEMANHSQAEAEAWYQTKFETLQAQAGKHGDDLRNTRNEIAEMNRSIQKLQAEIDTVKNQRAKLESSIAEAEEQGELALKDARAKLAEVEEALQKAKQDLARLLREYQELMNVKLGLDIEIATYRKLLEGEESRLSG…	205	2316	1	0	0	414.219	826.422	2	826.423	-0.0001	0	36.55	0.0065	K	FASFIDK	V
2	2::tr|G3V712|G3V712_RAT	Keratin complex 2, basic, gene 7, isoform CRA_a OS=Rattus norvegicus OX=10116 GN=Krt7 PE=1 SV=1	87	50832	6	6	2	2	2	457	MSIHFSSRSTAYPGRGAQVRLSSGRAGFGSRSLYGLGTSRPRVAVRSAYGGPVGAGIREITINQNLLAPLSVDIDPTIQQVRQEEREQIKTLNNKFASFIDKVRFLEQQNKMLETKWALLQDQKSAKSSQLPRIFEAQIAGLRQQLEALQLDGGRLEVELRSMQDVVEDFKNKYEEEINRRTAAENEFVLLKKDVDAAYTNKVELEAKADSLQDKINFLKTLHETELAELQSQISDTCVVLSMDNSRSLDLDGIIADVKAQYEEMANHSQAEAEAWYQTKFETLQAQAGKHGDDLRNTRNEIAEMNRSIQKLQAEIDTVKNQRAKLESSIAEAEEQGELALKDARAKLAEVEEALQKAKQDLARLLREYQELMNVKLGLDIEIATYRKLLEGEESRLSG…	206	2452	2	0	0	414.219	826.423	2	826.423	0	0	22.13	0.18	K	FASFIDK	V
2	2::tr|G3V712|G3V712_RAT	Keratin complex 2, basic, gene 7, isoform CRA_a OS=Rattus norvegicus OX=10116 GN=Krt7 PE=1 SV=1	87	50832	6	6	2	2	2	457	MSIHFSSRSTAYPGRGAQVRLSSGRAGFGSRSLYGLGTSRPRVAVRSAYGGPVGAGIREITINQNLLAPLSVDIDPTIQQVRQEEREQIKTLNNKFASFIDKVRFLEQQNKMLETKWALLQDQKSAKSSQLPRIFEAQIAGLRQQLEALQLDGGRLEVELRSMQDVVEDFKNKYEEEINRRTAAENEFVLLKKDVDAAYTNKVELEAKADSLQDKINFLKTLHETELAELQSQISDTCVVLSMDNSRSLDLDGIIADVKAQYEEMANHSQAEAEAWYQTKFETLQAQAGKHGDDLRNTRNEIAEMNRSIQKLQAEIDTVKNQRAKLESSIAEAEEQGELALKDARAKLAEVEEALQKAKQDLARLLREYQELMNVKLGLDIEIATYRKLLEGEESRLSG…	207	2382	1	0	0	414.219	826.423	2	826.423	0	0	39.6	0.0032	K	FASFIDK	V
2	2::tr|G3V712|G3V712_RAT	Keratin complex 2, basic, gene 7, isoform CRA_a OS=Rattus norvegicus OX=10116 GN=Krt7 PE=1 SV=1	87	50832	6	6	2	2	2	457	MSIHFSSRSTAYPGRGAQVRLSSGRAGFGSRSLYGLGTSRPRVAVRSAYGGPVGAGIREITINQNLLAPLSVDIDPTIQQVRQEEREQIKTLNNKFASFIDKVRFLEQQNKMLETKWALLQDQKSAKSSQLPRIFEAQIAGLRQQLEALQLDGGRLEVELRSMQDVVEDFKNKYEEEINRRTAAENEFVLLKKDVDAAYTNKVELEAKADSLQDKINFLKTLHETELAELQSQISDTCVVLSMDNSRSLDLDGIIADVKAQYEEMANHSQAEAEAWYQTKFETLQAQAGKHGDDLRNTRNEIAEMNRSIQKLQAEIDTVKNQRAKLESSIAEAEEQGELALKDARAKLAEVEEALQKAKQDLARLLREYQELMNVKLGLDIEIATYRKLLEGEESRLSG…	1110	2394	1	0	0	541.803	1081.59	2	1081.59	-0.0014	1	46.8	0.001	K	FASFIDKVR	F
2	2::tr|G3V712|G3V712_RAT	Keratin complex 2, basic, gene 7, isoform CRA_a OS=Rattus norvegicus OX=10116 GN=Krt7 PE=1 SV=1	87	50832	6	6	2	2	2	457	MSIHFSSRSTAYPGRGAQVRLSSGRAGFGSRSLYGLGTSRPRVAVRSAYGGPVGAGIREITINQNLLAPLSVDIDPTIQQVRQEEREQIKTLNNKFASFIDKVRFLEQQNKMLETKWALLQDQKSAKSSQLPRIFEAQIAGLRQQLEALQLDGGRLEVELRSMQDVVEDFKNKYEEEINRRTAAENEFVLLKKDVDAAYTNKVELEAKADSLQDKINFLKTLHETELAELQSQISDTCVVLSMDNSRSLDLDGIIADVKAQYEEMANHSQAEAEAWYQTKFETLQAQAGKHGDDLRNTRNEIAEMNRSIQKLQAEIDTVKNQRAKLESSIAEAEEQGELALKDARAKLAEVEEALQKAKQDLARLLREYQELMNVKLGLDIEIATYRKLLEGEESRLSG…	1111	2553	1	0	0	541.803	1081.59	2	1081.59	0	1	47.38	0.00092	K	FASFIDKVR	F
2	2::tr|G3V712|G3V712_RAT	Keratin complex 2, basic, gene 7, isoform CRA_a OS=Rattus norvegicus OX=10116 GN=Krt7 PE=1 SV=1	87	50832	6	6	2	2	2	457	MSIHFSSRSTAYPGRGAQVRLSSGRAGFGSRSLYGLGTSRPRVAVRSAYGGPVGAGIREITINQNLLAPLSVDIDPTIQQVRQEEREQIKTLNNKFASFIDKVRFLEQQNKMLETKWALLQDQKSAKSSQLPRIFEAQIAGLRQQLEALQLDGGRLEVELRSMQDVVEDFKNKYEEEINRRTAAENEFVLLKKDVDAAYTNKVELEAKADSLQDKINFLKTLHETELAELQSQISDTCVVLSMDNSRSLDLDGIIADVKAQYEEMANHSQAEAEAWYQTKFETLQAQAGKHGDDLRNTRNEIAEMNRSIQKLQAEIDTVKNQRAKLESSIAEAEEQGELALKDARAKLAEVEEALQKAKQDLARLLREYQELMNVKLGLDIEIATYRKLLEGEESRLSG…	1112	2466	1	0	0	541.803	1081.59	2	1081.59	0.0004	1	45.62	0.0014	K	FASFIDKVR	F
2	2::sp|Q6IG04|K2C72_RAT	Keratin, type II cytoskeletal 72 OS=Rattus norvegicus OX=10116 GN=Krt72 PE=3 SV=2	87	57386	6	6	2	2	1.7	520	MSRQLTLYPGAERLGFSGCSAVISGRFSGSHASVRAGVKGAAFGSRSLFCVGGGRRLALSSGGRSGGFTLGHGGASGGRPGGFVGTVFGSAGLGPTCPSVCPPGGIPQVVVNKSLLAPLNVELDPEIQKVRAQEREQIKALNNKFASFIDKVRFLEQQNQVLETKWELLQQLDQNNSRRSLEPVHESYISNLQKQLEILSGDRVRLDSELRNMREVVEDCKKRYEVEINRRTAAENEFVVLKKDVDAAYMNKVELQAKVDSMTDDIKFFKVLFEGEIAQMQSHISDTSVILSMDNNRQLDLDSILAEVRAQYEEIAVKSKAETENMYQCKIQELQATAGQHGDDLKLTKSEITEINRLIQRIHSEIGNMKKQCSNLETAIADAEQRGDCALKDARAKLD…	205	2316	1	0	0	414.219	826.422	2	826.423	-0.0001	0	36.55	0.0065	K	FASFIDK	V
2	2::sp|Q6IG04|K2C72_RAT	Keratin, type II cytoskeletal 72 OS=Rattus norvegicus OX=10116 GN=Krt72 PE=3 SV=2	87	57386	6	6	2	2	1.7	520	MSRQLTLYPGAERLGFSGCSAVISGRFSGSHASVRAGVKGAAFGSRSLFCVGGGRRLALSSGGRSGGFTLGHGGASGGRPGGFVGTVFGSAGLGPTCPSVCPPGGIPQVVVNKSLLAPLNVELDPEIQKVRAQEREQIKALNNKFASFIDKVRFLEQQNQVLETKWELLQQLDQNNSRRSLEPVHESYISNLQKQLEILSGDRVRLDSELRNMREVVEDCKKRYEVEINRRTAAENEFVVLKKDVDAAYMNKVELQAKVDSMTDDIKFFKVLFEGEIAQMQSHISDTSVILSMDNNRQLDLDSILAEVRAQYEEIAVKSKAETENMYQCKIQELQATAGQHGDDLKLTKSEITEINRLIQRIHSEIGNMKKQCSNLETAIADAEQRGDCALKDARAKLD…	206	2452	2	0	0	414.219	826.423	2	826.423	0	0	22.13	0.18	K	FASFIDK	V
2	2::sp|Q6IG04|K2C72_RAT	Keratin, type II cytoskeletal 72 OS=Rattus norvegicus OX=10116 GN=Krt72 PE=3 SV=2	87	57386	6	6	2	2	1.7	520	MSRQLTLYPGAERLGFSGCSAVISGRFSGSHASVRAGVKGAAFGSRSLFCVGGGRRLALSSGGRSGGFTLGHGGASGGRPGGFVGTVFGSAGLGPTCPSVCPPGGIPQVVVNKSLLAPLNVELDPEIQKVRAQEREQIKALNNKFASFIDKVRFLEQQNQVLETKWELLQQLDQNNSRRSLEPVHESYISNLQKQLEILSGDRVRLDSELRNMREVVEDCKKRYEVEINRRTAAENEFVVLKKDVDAAYMNKVELQAKVDSMTDDIKFFKVLFEGEIAQMQSHISDTSVILSMDNNRQLDLDSILAEVRAQYEEIAVKSKAETENMYQCKIQELQATAGQHGDDLKLTKSEITEINRLIQRIHSEIGNMKKQCSNLETAIADAEQRGDCALKDARAKLD…	207	2382	1	0	0	414.219	826.423	2	826.423	0	0	39.6	0.0032	K	FASFIDK	V
2	2::sp|Q6IG04|K2C72_RAT	Keratin, type II cytoskeletal 72 OS=Rattus norvegicus OX=10116 GN=Krt72 PE=3 SV=2	87	57386	6	6	2	2	1.7	520	MSRQLTLYPGAERLGFSGCSAVISGRFSGSHASVRAGVKGAAFGSRSLFCVGGGRRLALSSGGRSGGFTLGHGGASGGRPGGFVGTVFGSAGLGPTCPSVCPPGGIPQVVVNKSLLAPLNVELDPEIQKVRAQEREQIKALNNKFASFIDKVRFLEQQNQVLETKWELLQQLDQNNSRRSLEPVHESYISNLQKQLEILSGDRVRLDSELRNMREVVEDCKKRYEVEINRRTAAENEFVVLKKDVDAAYMNKVELQAKVDSMTDDIKFFKVLFEGEIAQMQSHISDTSVILSMDNNRQLDLDSILAEVRAQYEEIAVKSKAETENMYQCKIQELQATAGQHGDDLKLTKSEITEINRLIQRIHSEIGNMKKQCSNLETAIADAEQRGDCALKDARAKLD…	1110	2394	1	0	0	541.803	1081.59	2	1081.59	-0.0014	1	46.8	0.001	K	FASFIDKVR	F
2	2::sp|Q6IG04|K2C72_RAT	Keratin, type II cytoskeletal 72 OS=Rattus norvegicus OX=10116 GN=Krt72 PE=3 SV=2	87	57386	6	6	2	2	1.7	520	MSRQLTLYPGAERLGFSGCSAVISGRFSGSHASVRAGVKGAAFGSRSLFCVGGGRRLALSSGGRSGGFTLGHGGASGGRPGGFVGTVFGSAGLGPTCPSVCPPGGIPQVVVNKSLLAPLNVELDPEIQKVRAQEREQIKALNNKFASFIDKVRFLEQQNQVLETKWELLQQLDQNNSRRSLEPVHESYISNLQKQLEILSGDRVRLDSELRNMREVVEDCKKRYEVEINRRTAAENEFVVLKKDVDAAYMNKVELQAKVDSMTDDIKFFKVLFEGEIAQMQSHISDTSVILSMDNNRQLDLDSILAEVRAQYEEIAVKSKAETENMYQCKIQELQATAGQHGDDLKLTKSEITEINRLIQRIHSEIGNMKKQCSNLETAIADAEQRGDCALKDARAKLD…	1111	2553	1	0	0	541.803	1081.59	2	1081.59	0	1	47.38	0.00092	K	FASFIDKVR	F
2	2::sp|Q6IG04|K2C72_RAT	Keratin, type II cytoskeletal 72 OS=Rattus norvegicus OX=10116 GN=Krt72 PE=3 SV=2	87	57386	6	6	2	2	1.7	520	MSRQLTLYPGAERLGFSGCSAVISGRFSGSHASVRAGVKGAAFGSRSLFCVGGGRRLALSSGGRSGGFTLGHGGASGGRPGGFVGTVFGSAGLGPTCPSVCPPGGIPQVVVNKSLLAPLNVELDPEIQKVRAQEREQIKALNNKFASFIDKVRFLEQQNQVLETKWELLQQLDQNNSRRSLEPVHESYISNLQKQLEILSGDRVRLDSELRNMREVVEDCKKRYEVEINRRTAAENEFVVLKKDVDAAYMNKVELQAKVDSMTDDIKFFKVLFEGEIAQMQSHISDTSVILSMDNNRQLDLDSILAEVRAQYEEIAVKSKAETENMYQCKIQELQATAGQHGDDLKLTKSEITEINRLIQRIHSEIGNMKKQCSNLETAIADAEQRGDCALKDARAKLD…	1112	2466	1	0	0	541.803	1081.59	2	1081.59	0.0004	1	45.62	0.0014	K	FASFIDKVR	F
2	1::sp|cRAP071|Q9NSB2|KRT84_HUMAN	Keratin, type II cuticular Hb4 OS=Homo sapiens GN=KRT84 PE=2 SV=2	87	65942	6	6	2	2	1.5	600	MSCRSYRVSSGHRVGNFSSCSAMTPQNLNRFRANSVSCWSGPGFRGLGSFGSRSVITFGSYSPRIAAVGSRPIHCGVRFGAGCGMGFGDGRGVGLGPRADSCVGLGFGAGSGIGYGFGGPGFGYRVGGVGVPAAPSITAVTVNKSLLTPLNLEIDPNAQRVKKDEKEQIKTLNNKFASFIDKVRFLEQQNKLLETKWSFLQEQKCIRSNLEPLFESYITNLRRQLEVLVSDQARLQAERNHLQDVLEGFKKKYEEEVVCRANAENEFVALKKDVDAAFMNKSDLEANVDTLTQEIDFLKTLYMEEIQLLQSHISETSVIVKMDNSRDLNLDGIIAEVKAQYEEVARRSRADAEAWYQTKYEEMQVTAGQHCDNLRNIRNEINELTRLIQRLKAEIEHAK…	205	2316	1	0	0	414.219	826.422	2	826.423	-0.0001	0	36.55	0.0065	K	FASFIDK	V
2	1::sp|cRAP071|Q9NSB2|KRT84_HUMAN	Keratin, type II cuticular Hb4 OS=Homo sapiens GN=KRT84 PE=2 SV=2	87	65942	6	6	2	2	1.5	600	MSCRSYRVSSGHRVGNFSSCSAMTPQNLNRFRANSVSCWSGPGFRGLGSFGSRSVITFGSYSPRIAAVGSRPIHCGVRFGAGCGMGFGDGRGVGLGPRADSCVGLGFGAGSGIGYGFGGPGFGYRVGGVGVPAAPSITAVTVNKSLLTPLNLEIDPNAQRVKKDEKEQIKTLNNKFASFIDKVRFLEQQNKLLETKWSFLQEQKCIRSNLEPLFESYITNLRRQLEVLVSDQARLQAERNHLQDVLEGFKKKYEEEVVCRANAENEFVALKKDVDAAFMNKSDLEANVDTLTQEIDFLKTLYMEEIQLLQSHISETSVIVKMDNSRDLNLDGIIAEVKAQYEEVARRSRADAEAWYQTKYEEMQVTAGQHCDNLRNIRNEINELTRLIQRLKAEIEHAK…	206	2452	2	0	0	414.219	826.423	2	826.423	0	0	22.13	0.18	K	FASFIDK	V
2	1::sp|cRAP071|Q9NSB2|KRT84_HUMAN	Keratin, type II cuticular Hb4 OS=Homo sapiens GN=KRT84 PE=2 SV=2	87	65942	6	6	2	2	1.5	600	MSCRSYRVSSGHRVGNFSSCSAMTPQNLNRFRANSVSCWSGPGFRGLGSFGSRSVITFGSYSPRIAAVGSRPIHCGVRFGAGCGMGFGDGRGVGLGPRADSCVGLGFGAGSGIGYGFGGPGFGYRVGGVGVPAAPSITAVTVNKSLLTPLNLEIDPNAQRVKKDEKEQIKTLNNKFASFIDKVRFLEQQNKLLETKWSFLQEQKCIRSNLEPLFESYITNLRRQLEVLVSDQARLQAERNHLQDVLEGFKKKYEEEVVCRANAENEFVALKKDVDAAFMNKSDLEANVDTLTQEIDFLKTLYMEEIQLLQSHISETSVIVKMDNSRDLNLDGIIAEVKAQYEEVARRSRADAEAWYQTKYEEMQVTAGQHCDNLRNIRNEINELTRLIQRLKAEIEHAK…	207	2382	1	0	0	414.219	826.423	2	826.423	0	0	39.6	0.0032	K	FASFIDK	V
2	1::sp|cRAP071|Q9NSB2|KRT84_HUMAN	Keratin, type II cuticular Hb4 OS=Homo sapiens GN=KRT84 PE=2 SV=2	87	65942	6	6	2	2	1.5	600	MSCRSYRVSSGHRVGNFSSCSAMTPQNLNRFRANSVSCWSGPGFRGLGSFGSRSVITFGSYSPRIAAVGSRPIHCGVRFGAGCGMGFGDGRGVGLGPRADSCVGLGFGAGSGIGYGFGGPGFGYRVGGVGVPAAPSITAVTVNKSLLTPLNLEIDPNAQRVKKDEKEQIKTLNNKFASFIDKVRFLEQQNKLLETKWSFLQEQKCIRSNLEPLFESYITNLRRQLEVLVSDQARLQAERNHLQDVLEGFKKKYEEEVVCRANAENEFVALKKDVDAAFMNKSDLEANVDTLTQEIDFLKTLYMEEIQLLQSHISETSVIVKMDNSRDLNLDGIIAEVKAQYEEVARRSRADAEAWYQTKYEEMQVTAGQHCDNLRNIRNEINELTRLIQRLKAEIEHAK…	1110	2394	1	0	0	541.803	1081.59	2	1081.59	-0.0014	1	46.8	0.001	K	FASFIDKVR	F
2	1::sp|cRAP071|Q9NSB2|KRT84_HUMAN	Keratin, type II cuticular Hb4 OS=Homo sapiens GN=KRT84 PE=2 SV=2	87	65942	6	6	2	2	1.5	600	MSCRSYRVSSGHRVGNFSSCSAMTPQNLNRFRANSVSCWSGPGFRGLGSFGSRSVITFGSYSPRIAAVGSRPIHCGVRFGAGCGMGFGDGRGVGLGPRADSCVGLGFGAGSGIGYGFGGPGFGYRVGGVGVPAAPSITAVTVNKSLLTPLNLEIDPNAQRVKKDEKEQIKTLNNKFASFIDKVRFLEQQNKLLETKWSFLQEQKCIRSNLEPLFESYITNLRRQLEVLVSDQARLQAERNHLQDVLEGFKKKYEEEVVCRANAENEFVALKKDVDAAFMNKSDLEANVDTLTQEIDFLKTLYMEEIQLLQSHISETSVIVKMDNSRDLNLDGIIAEVKAQYEEVARRSRADAEAWYQTKYEEMQVTAGQHCDNLRNIRNEINELTRLIQRLKAEIEHAK…	1111	2553	1	0	0	541.803	1081.59	2	1081.59	0	1	47.38	0.00092	K	FASFIDKVR	F
2	1::sp|cRAP071|Q9NSB2|KRT84_HUMAN	Keratin, type II cuticular Hb4 OS=Homo sapiens GN=KRT84 PE=2 SV=2	87	65942	6	6	2	2	1.5	600	MSCRSYRVSSGHRVGNFSSCSAMTPQNLNRFRANSVSCWSGPGFRGLGSFGSRSVITFGSYSPRIAAVGSRPIHCGVRFGAGCGMGFGDGRGVGLGPRADSCVGLGFGAGSGIGYGFGGPGFGYRVGGVGVPAAPSITAVTVNKSLLTPLNLEIDPNAQRVKKDEKEQIKTLNNKFASFIDKVRFLEQQNKLLETKWSFLQEQKCIRSNLEPLFESYITNLRRQLEVLVSDQARLQAERNHLQDVLEGFKKKYEEEVVCRANAENEFVALKKDVDAAFMNKSDLEANVDTLTQEIDFLKTLYMEEIQLLQSHISETSVIVKMDNSRDLNLDGIIAEVKAQYEEVARRSRADAEAWYQTKYEEMQVTAGQHCDNLRNIRNEINELTRLIQRLKAEIEHAK…	1112	2466	1	0	0	541.803	1081.59	2	1081.59	0.0004	1	45.62	0.0014	K	FASFIDKVR	F
2	2::sp|P22509|FBRL_RAT	rRNA 2~-O-methyltransferase fibrillarin OS=Rattus norvegicus OX=10116 GN=Fbl PE=1 SV=2	49	34315	1	1	1	1	3.1	327	MKPGFSPRGGGFGGRGGFGDRGGRGGGRGGRGGFGGGRGGFGGGGRGRGGGGGGFRGRGGGGGRGGGFQSGGGRGRGGGRGGKRGNQSGKNVMVEPHRHEGVFICRGKEDALVTKNLVPGESVYGEKRVSISEGDDKIEYRAWNPFRSKLAAAILGGVDQIHIKPGAKVLYLGAASGTTVSHVSDIVGPDGLVYAVEFSHRSGRDLINLAKKRTNIIPVIEDARHPHKYRMLIAMVDVIFADVAQPDQTRIVALNAHTFLRNGGHFVISIKANCIDSTASAEAVFASEVKKMQQENMKPQEQLTLEPYERDHAVVVGVYRPPPKAKN	422	285	1	0	1	439.715	877.415	2	877.415	-0.0001	1	50.89	0.00074	R	GRGGGGGGFR	G
2	2::tr|F1LRZ7|F1LRZ7_RAT	Neurofilament heavy polypeptide OS=Rattus norvegicus OX=10116 GN=Nefh PE=1 SV=1	32	114628	1	1	1	1	0.8	1064	MMSFGGADALLGAPFAPLHGGGSLHYALSRKAGAGGTRSAAGSSSGFHSWARTSVSSVSASPSRFRGAGAASSTDSLDTLSNGPEGCVVAAVAARSEKEQLQALNDRFAGYIDKVRQLEAHNRSLEGEAAALRQQQAGRAAMGELYEREVREMRGAVLRLGAARGQLRLEQEHLLEDIAHVRQRLDEEARQREEAEAAARALARFAQEAEAARVELQKKAQALQEECGYLRRHHQEEVGELLGQIQGCGAAQAQAQAEARDALKCDVTSALREIRAQLEGHTVQSTLQSEEWFRVRLDRLSEAAKVNTDAMRSAQEEITEYRRQLQARTTELEALKSTKESLERQRSELEDRHQVDMASYQDAIQQLDNELRNTKWEMAAQLREYQDLLNVKMALDIEI…	829	701	1	0	0	503.237	1004.46	2	1004.46	0.0002	0	33.13	0.046	K	LLEGEECR	I
2	2::sp|P16884|NFH_RAT	Neurofilament heavy polypeptide OS=Rattus norvegicus OX=10116 GN=Nefh PE=1 SV=4	32	115593	1	1	1	1	0.7	1072	MMSFGSADALLGAPFAPLHGGGSLHYALSRKAGAGGTRSAAGSSSGFHSWARTSVSSVSASPSRFRGAASSTDSLDTLSNGPEGCVAAVAARSEKEQLQALNDRFAGYIDKVRQLEAHNRTLEGEAAALRQQKGRAAMGELYEREVREMRGAVLRLGAARGHVRLEQEHLLEDIAHVRQRLDEEARQREEAEAAARALARFAQEAEAARVELQKKAQALQEECGYLRRHHQEEVGELLGQIQGCGAAQAQAQAEARDALKCDVTSALREIRAQLEGHTVQSTLQSEEWFRVRLDRLSEAAKVNTDAMRSAQEEITEYRRQLQARTTELEALKSTKESLERQRSELEDRHQVDMASYQDAIQQLDNELRNTKWEMAAQLREYQDLLNVKMALDIEIAAYR…	829	701	1	0	0	503.237	1004.46	2	1004.46	0.0002	0	33.13	0.046	K	LLEGEECR	I
3	1::sp|cRAP041|P35527|K1C9_HUMAN	Keratin, type I cytoskeletal 9 OS=Homo sapiens GN=KRT9 PE=1 SV=3	1689	62255	104	104	26	26	54.4	623	MSCRQFSSSYLSRSGGGGGGGLGSGGSIRSSYSRFSSSGGGGGGGRFSSSSGYGGGSSRVCGRGGGGSFGYSYGGGSGGGFSASSLGGGFGGGSRGFGGASGGGYSSSGGFGGGFGGGSGGGFGGGYGSGFGGFGGFGGGAGGGDGGILTANEKSTMQELNSRLASYLDKVQALEEANNDLENKIQDWYDKKGPAAIQKNYSPYYNTIDDLKDQIVDLTVGNNKTLLDIDNTRMTLDDFRIKFEMEQNLRQGVDADINGLRQVLDNLTMEKSDLEMQYETLQEELMALKKNHKEEMSQLTGQNSGDVNVEINVAPGKDLTKTLNDMRQEYEQLIAKNRKDIENQYETQITQIEHEVSSSGQEVQSSAKEVTQLRHGVQELEIELQSQLSKKAALEKSLE…	126	1133	1	1	0	405.223	808.432	2	808.433	-0.0007	0	34.21	0.0068	R	LASYLDK	V
3	1::sp|cRAP041|P35527|K1C9_HUMAN	Keratin, type I cytoskeletal 9 OS=Homo sapiens GN=KRT9 PE=1 SV=3	1689	62255	104	104	26	26	54.4	623	MSCRQFSSSYLSRSGGGGGGGLGSGGSIRSSYSRFSSSGGGGGGGRFSSSSGYGGGSSRVCGRGGGGSFGYSYGGGSGGGFSASSLGGGFGGGSRGFGGASGGGYSSSGGFGGGFGGGSGGGFGGGYGSGFGGFGGFGGGAGGGDGGILTANEKSTMQELNSRLASYLDKVQALEEANNDLENKIQDWYDKKGPAAIQKNYSPYYNTIDDLKDQIVDLTVGNNKTLLDIDNTRMTLDDFRIKFEMEQNLRQGVDADINGLRQVLDNLTMEKSDLEMQYETLQEELMALKKNHKEEMSQLTGQNSGDVNVEINVAPGKDLTKTLNDMRQEYEQLIAKNRKDIENQYETQITQIEHEVSSSGQEVQSSAKEVTQLRHGVQELEIELQSQLSKKAALEKSLE…	127	1202	1	1	0	405.224	808.433	2	808.433	0	0	38.83	0.0024	R	LASYLDK	V
3	1::sp|cRAP041|P35527|K1C9_HUMAN	Keratin, type I cytoskeletal 9 OS=Homo sapiens GN=KRT9 PE=1 SV=3	1689	62255	104	104	26	26	54.4	623	MSCRQFSSSYLSRSGGGGGGGLGSGGSIRSSYSRFSSSGGGGGGGRFSSSSGYGGGSSRVCGRGGGGSFGYSYGGGSGGGFSASSLGGGFGGGSRGFGGASGGGYSSSGGFGGGFGGGSGGGFGGGYGSGFGGFGGFGGGAGGGDGGILTANEKSTMQELNSRLASYLDKVQALEEANNDLENKIQDWYDKKGPAAIQKNYSPYYNTIDDLKDQIVDLTVGNNKTLLDIDNTRMTLDDFRIKFEMEQNLRQGVDADINGLRQVLDNLTMEKSDLEMQYETLQEELMALKKNHKEEMSQLTGQNSGDVNVEINVAPGKDLTKTLNDMRQEYEQLIAKNRKDIENQYETQITQIEHEVSSSGQEVQSSAKEVTQLRHGVQELEIELQSQLSKKAALEKSLE…	146	220	1	1	1	406.753	811.491	2	811.492	-0.0003	1	31.44	0.011	K	KGPAAIQK	N
3	1::sp|cRAP041|P35527|K1C9_HUMAN	Keratin, type I cytoskeletal 9 OS=Homo sapiens GN=KRT9 PE=1 SV=3	1689	62255	104	104	26	26	54.4	623	MSCRQFSSSYLSRSGGGGGGGLGSGGSIRSSYSRFSSSGGGGGGGRFSSSSGYGGGSSRVCGRGGGGSFGYSYGGGSGGGFSASSLGGGFGGGSRGFGGASGGGYSSSGGFGGGFGGGSGGGFGGGYGSGFGGFGGFGGGAGGGDGGILTANEKSTMQELNSRLASYLDKVQALEEANNDLENKIQDWYDKKGPAAIQKNYSPYYNTIDDLKDQIVDLTVGNNKTLLDIDNTRMTLDDFRIKFEMEQNLRQGVDADINGLRQVLDNLTMEKSDLEMQYETLQEELMALKKNHKEEMSQLTGQNSGDVNVEINVAPGKDLTKTLNDMRQEYEQLIAKNRKDIENQYETQITQIEHEVSSSGQEVQSSAKEVTQLRHGVQELEIELQSQLSKKAALEKSLE…	148	237	1	1	1	406.753	811.492	2	811.492	0.0001	1	46.78	0.00033	K	KGPAAIQK	N
3	1::sp|cRAP041|P35527|K1C9_HUMAN	Keratin, type I cytoskeletal 9 OS=Homo sapiens GN=KRT9 PE=1 SV=3	1689	62255	104	104	26	26	54.4	623	MSCRQFSSSYLSRSGGGGGGGLGSGGSIRSSYSRFSSSGGGGGGGRFSSSSGYGGGSSRVCGRGGGGSFGYSYGGGSGGGFSASSLGGGFGGGSRGFGGASGGGYSSSGGFGGGFGGGSGGGFGGGYGSGFGGFGGFGGGAGGGDGGILTANEKSTMQELNSRLASYLDKVQALEEANNDLENKIQDWYDKKGPAAIQKNYSPYYNTIDDLKDQIVDLTVGNNKTLLDIDNTRMTLDDFRIKFEMEQNLRQGVDADINGLRQVLDNLTMEKSDLEMQYETLQEELMALKKNHKEEMSQLTGQNSGDVNVEINVAPGKDLTKTLNDMRQEYEQLIAKNRKDIENQYETQITQIEHEVSSSGQEVQSSAKEVTQLRHGVQELEIELQSQLSKKAALEKSLE…	456	2738	1	1	1	449.21	896.406	2	896.406	-0.0005	0	48.1	0.00045	R	MTLDDFR	I
3	1::sp|cRAP041|P35527|K1C9_HUMAN	Keratin, type I cytoskeletal 9 OS=Homo sapiens GN=KRT9 PE=1 SV=3	1689	62255	104	104	26	26	54.4	623	MSCRQFSSSYLSRSGGGGGGGLGSGGSIRSSYSRFSSSGGGGGGGRFSSSSGYGGGSSRVCGRGGGGSFGYSYGGGSGGGFSASSLGGGFGGGSRGFGGASGGGYSSSGGFGGGFGGGSGGGFGGGYGSGFGGFGGFGGGAGGGDGGILTANEKSTMQELNSRLASYLDKVQALEEANNDLENKIQDWYDKKGPAAIQKNYSPYYNTIDDLKDQIVDLTVGNNKTLLDIDNTRMTLDDFRIKFEMEQNLRQGVDADINGLRQVLDNLTMEKSDLEMQYETLQEELMALKKNHKEEMSQLTGQNSGDVNVEINVAPGKDLTKTLNDMRQEYEQLIAKNRKDIENQYETQITQIEHEVSSSGQEVQSSAKEVTQLRHGVQELEIELQSQLSKKAALEKSLE…	457	2563	1	1	1	449.21	896.406	2	896.406	-0.0002	0	47.44	0.00066	R	MTLDDFR	I
3	1::sp|cRAP041|P35527|K1C9_HUMAN	Keratin, type I cytoskeletal 9 OS=Homo sapiens GN=KRT9 PE=1 SV=3	1689	62255	104	104	26	26	54.4	623	MSCRQFSSSYLSRSGGGGGGGLGSGGSIRSSYSRFSSSGGGGGGGRFSSSSGYGGGSSRVCGRGGGGSFGYSYGGGSGGGFSASSLGGGFGGGSRGFGGASGGGYSSSGGFGGGFGGGSGGGFGGGYGSGFGGFGGFGGGAGGGDGGILTANEKSTMQELNSRLASYLDKVQALEEANNDLENKIQDWYDKKGPAAIQKNYSPYYNTIDDLKDQIVDLTVGNNKTLLDIDNTRMTLDDFRIKFEMEQNLRQGVDADINGLRQVLDNLTMEKSDLEMQYETLQEELMALKKNHKEEMSQLTGQNSGDVNVEINVAPGKDLTKTLNDMRQEYEQLIAKNRKDIENQYETQITQIEHEVSSSGQEVQSSAKEVTQLRHGVQELEIELQSQLSKKAALEKSLE…	458	2485	1	1	1	449.21	896.406	2	896.406	0	0	45.02	0.0012	R	MTLDDFR	I
3	1::sp|cRAP041|P35527|K1C9_HUMAN	Keratin, type I cytoskeletal 9 OS=Homo sapiens GN=KRT9 PE=1 SV=3	1689	62255	104	104	26	26	54.4	623	MSCRQFSSSYLSRSGGGGGGGLGSGGSIRSSYSRFSSSGGGGGGGRFSSSSGYGGGSSRVCGRGGGGSFGYSYGGGSGGGFSASSLGGGFGGGSRGFGGASGGGYSSSGGFGGGFGGGSGGGFGGGYGSGFGGFGGFGGGAGGGDGGILTANEKSTMQELNSRLASYLDKVQALEEANNDLENKIQDWYDKKGPAAIQKNYSPYYNTIDDLKDQIVDLTVGNNKTLLDIDNTRMTLDDFRIKFEMEQNLRQGVDADINGLRQVLDNLTMEKSDLEMQYETLQEELMALKKNHKEEMSQLTGQNSGDVNVEINVAPGKDLTKTLNDMRQEYEQLIAKNRKDIENQYETQITQIEHEVSSSGQEVQSSAKEVTQLRHGVQELEIELQSQLSKKAALEKSLE…	459	2649	1	1	1	449.211	896.406	2	896.406	0.0002	0	45.79	0.00096	R	MTLDDFR	I
3	1::sp|cRAP041|P35527|K1C9_HUMAN	Keratin, type I cytoskeletal 9 OS=Homo sapiens GN=KRT9 PE=1 SV=3	1689	62255	104	104	26	26	54.4	623	MSCRQFSSSYLSRSGGGGGGGLGSGGSIRSSYSRFSSSGGGGGGGRFSSSSGYGGGSSRVCGRGGGGSFGYSYGGGSGGGFSASSLGGGFGGGSRGFGGASGGGYSSSGGFGGGFGGGSGGGFGGGYGSGFGGFGGFGGGAGGGDGGILTANEKSTMQELNSRLASYLDKVQALEEANNDLENKIQDWYDKKGPAAIQKNYSPYYNTIDDLKDQIVDLTVGNNKTLLDIDNTRMTLDDFRIKFEMEQNLRQGVDADINGLRQVLDNLTMEKSDLEMQYETLQEELMALKKNHKEEMSQLTGQNSGDVNVEINVAPGKDLTKTLNDMRQEYEQLIAKNRKDIENQYETQITQIEHEVSSSGQEVQSSAKEVTQLRHGVQELEIELQSQLSKKAALEKSLE…	531	1467	1	1	1	457.208	912.4	2	912.401	-0.0006	0	46.66	0.00056	R	MTLDDFR	I
3	1::sp|cRAP041|P35527|K1C9_HUMAN	Keratin, type I cytoskeletal 9 OS=Homo sapiens GN=KRT9 PE=1 SV=3	1689	62255	104	104	26	26	54.4	623	MSCRQFSSSYLSRSGGGGGGGLGSGGSIRSSYSRFSSSGGGGGGGRFSSSSGYGGGSSRVCGRGGGGSFGYSYGGGSGGGFSASSLGGGFGGGSRGFGGASGGGYSSSGGFGGGFGGGSGGGFGGGYGSGFGGFGGFGGGAGGGDGGILTANEKSTMQELNSRLASYLDKVQALEEANNDLENKIQDWYDKKGPAAIQKNYSPYYNTIDDLKDQIVDLTVGNNKTLLDIDNTRMTLDDFRIKFEMEQNLRQGVDADINGLRQVLDNLTMEKSDLEMQYETLQEELMALKKNHKEEMSQLTGQNSGDVNVEINVAPGKDLTKTLNDMRQEYEQLIAKNRKDIENQYETQITQIEHEVSSSGQEVQSSAKEVTQLRHGVQELEIELQSQLSKKAALEKSLE…	532	2517	1	1	1	457.208	912.401	2	912.401	-0.0003	0	37.19	0.0049	R	MTLDDFR	I
3	1::sp|cRAP041|P35527|K1C9_HUMAN	Keratin, type I cytoskeletal 9 OS=Homo sapiens GN=KRT9 PE=1 SV=3	1689	62255	104	104	26	26	54.4	623	MSCRQFSSSYLSRSGGGGGGGLGSGGSIRSSYSRFSSSGGGGGGGRFSSSSGYGGGSSRVCGRGGGGSFGYSYGGGSGGGFSASSLGGGFGGGSRGFGGASGGGYSSSGGFGGGFGGGSGGGFGGGYGSGFGGFGGFGGGAGGGDGGILTANEKSTMQELNSRLASYLDKVQALEEANNDLENKIQDWYDKKGPAAIQKNYSPYYNTIDDLKDQIVDLTVGNNKTLLDIDNTRMTLDDFRIKFEMEQNLRQGVDADINGLRQVLDNLTMEKSDLEMQYETLQEELMALKKNHKEEMSQLTGQNSGDVNVEINVAPGKDLTKTLNDMRQEYEQLIAKNRKDIENQYETQITQIEHEVSSSGQEVQSSAKEVTQLRHGVQELEIELQSQLSKKAALEKSLE…	533	1818	1	1	1	457.208	912.401	2	912.401	-0.0003	0	41.37	0.0019	R	MTLDDFR	I
3	1::sp|cRAP041|P35527|K1C9_HUMAN	Keratin, type I cytoskeletal 9 OS=Homo sapiens GN=KRT9 PE=1 SV=3	1689	62255	104	104	26	26	54.4	623	MSCRQFSSSYLSRSGGGGGGGLGSGGSIRSSYSRFSSSGGGGGGGRFSSSSGYGGGSSRVCGRGGGGSFGYSYGGGSGGGFSASSLGGGFGGGSRGFGGASGGGYSSSGGFGGGFGGGSGGGFGGGYGSGFGGFGGFGGGAGGGDGGILTANEKSTMQELNSRLASYLDKVQALEEANNDLENKIQDWYDKKGPAAIQKNYSPYYNTIDDLKDQIVDLTVGNNKTLLDIDNTRMTLDDFRIKFEMEQNLRQGVDADINGLRQVLDNLTMEKSDLEMQYETLQEELMALKKNHKEEMSQLTGQNSGDVNVEINVAPGKDLTKTLNDMRQEYEQLIAKNRKDIENQYETQITQIEHEVSSSGQEVQSSAKEVTQLRHGVQELEIELQSQLSKKAALEKSLE…	534	1912	1	1	1	457.208	912.401	2	912.401	0	0	21.06	0.2	R	MTLDDFR	I
3	1::sp|cRAP041|P35527|K1C9_HUMAN	Keratin, type I cytoskeletal 9 OS=Homo sapiens GN=KRT9 PE=1 SV=3	1689	62255	104	104	26	26	54.4	623	MSCRQFSSSYLSRSGGGGGGGLGSGGSIRSSYSRFSSSGGGGGGGRFSSSSGYGGGSSRVCGRGGGGSFGYSYGGGSGGGFSASSLGGGFGGGSRGFGGASGGGYSSSGGFGGGFGGGSGGGFGGGYGSGFGGFGGFGGGAGGGDGGILTANEKSTMQELNSRLASYLDKVQALEEANNDLENKIQDWYDKKGPAAIQKNYSPYYNTIDDLKDQIVDLTVGNNKTLLDIDNTRMTLDDFRIKFEMEQNLRQGVDADINGLRQVLDNLTMEKSDLEMQYETLQEELMALKKNHKEEMSQLTGQNSGDVNVEINVAPGKDLTKTLNDMRQEYEQLIAKNRKDIENQYETQITQIEHEVSSSGQEVQSSAKEVTQLRHGVQELEIELQSQLSKKAALEKSLE…	535	1570	1	1	1	457.208	912.401	2	912.401	0.0002	0	46.95	0.00051	R	MTLDDFR	I
3	1::sp|cRAP041|P35527|K1C9_HUMAN	Keratin, type I cytoskeletal 9 OS=Homo sapiens GN=KRT9 PE=1 SV=3	1689	62255	104	104	26	26	54.4	623	MSCRQFSSSYLSRSGGGGGGGLGSGGSIRSSYSRFSSSGGGGGGGRFSSSSGYGGGSSRVCGRGGGGSFGYSYGGGSGGGFSASSLGGGFGGGSRGFGGASGGGYSSSGGFGGGFGGGSGGGFGGGYGSGFGGFGGFGGGAGGGDGGILTANEKSTMQELNSRLASYLDKVQALEEANNDLENKIQDWYDKKGPAAIQKNYSPYYNTIDDLKDQIVDLTVGNNKTLLDIDNTRMTLDDFRIKFEMEQNLRQGVDADINGLRQVLDNLTMEKSDLEMQYETLQEELMALKKNHKEEMSQLTGQNSGDVNVEINVAPGKDLTKTLNDMRQEYEQLIAKNRKDIENQYETQITQIEHEVSSSGQEVQSSAKEVTQLRHGVQELEIELQSQLSKKAALEKSLE…	536	1674	1	1	1	457.208	912.401	2	912.401	0.0002	0	41.77	0.0017	R	MTLDDFR	I
3	1::sp|cRAP041|P35527|K1C9_HUMAN	Keratin, type I cytoskeletal 9 OS=Homo sapiens GN=KRT9 PE=1 SV=3	1689	62255	104	104	26	26	54.4	623	MSCRQFSSSYLSRSGGGGGGGLGSGGSIRSSYSRFSSSGGGGGGGRFSSSSGYGGGSSRVCGRGGGGSFGYSYGGGSGGGFSASSLGGGFGGGSRGFGGASGGGYSSSGGFGGGFGGGSGGGFGGGYGSGFGGFGGFGGGAGGGDGGILTANEKSTMQELNSRLASYLDKVQALEEANNDLENKIQDWYDKKGPAAIQKNYSPYYNTIDDLKDQIVDLTVGNNKTLLDIDNTRMTLDDFRIKFEMEQNLRQGVDADINGLRQVLDNLTMEKSDLEMQYETLQEELMALKKNHKEEMSQLTGQNSGDVNVEINVAPGKDLTKTLNDMRQEYEQLIAKNRKDIENQYETQITQIEHEVSSSGQEVQSSAKEVTQLRHGVQELEIELQSQLSKKAALEKSLE…	714	1582	1	1	1	484.229	966.443	2	966.445	-0.0015	0	28.78	0.07	K	IQDWYDK	K
3	1::sp|cRAP041|P35527|K1C9_HUMAN	Keratin, type I cytoskeletal 9 OS=Homo sapiens GN=KRT9 PE=1 SV=3	1689	62255	104	104	26	26	54.4	623	MSCRQFSSSYLSRSGGGGGGGLGSGGSIRSSYSRFSSSGGGGGGGRFSSSSGYGGGSSRVCGRGGGGSFGYSYGGGSGGGFSASSLGGGFGGGSRGFGGASGGGYSSSGGFGGGFGGGSGGGFGGGYGSGFGGFGGFGGGAGGGDGGILTANEKSTMQELNSRLASYLDKVQALEEANNDLENKIQDWYDKKGPAAIQKNYSPYYNTIDDLKDQIVDLTVGNNKTLLDIDNTRMTLDDFRIKFEMEQNLRQGVDADINGLRQVLDNLTMEKSDLEMQYETLQEELMALKKNHKEEMSQLTGQNSGDVNVEINVAPGKDLTKTLNDMRQEYEQLIAKNRKDIENQYETQITQIEHEVSSSGQEVQSSAKEVTQLRHGVQELEIELQSQLSKKAALEKSLE…	715	1684	1	1	1	484.229	966.443	2	966.445	-0.0012	0	22.96	0.28	K	IQDWYDK	K
3	1::sp|cRAP041|P35527|K1C9_HUMAN	Keratin, type I cytoskeletal 9 OS=Homo sapiens GN=KRT9 PE=1 SV=3	1689	62255	104	104	26	26	54.4	623	MSCRQFSSSYLSRSGGGGGGGLGSGGSIRSSYSRFSSSGGGGGGGRFSSSSGYGGGSSRVCGRGGGGSFGYSYGGGSGGGFSASSLGGGFGGGSRGFGGASGGGYSSSGGFGGGFGGGSGGGFGGGYGSGFGGFGGFGGGAGGGDGGILTANEKSTMQELNSRLASYLDKVQALEEANNDLENKIQDWYDKKGPAAIQKNYSPYYNTIDDLKDQIVDLTVGNNKTLLDIDNTRMTLDDFRIKFEMEQNLRQGVDADINGLRQVLDNLTMEKSDLEMQYETLQEELMALKKNHKEEMSQLTGQNSGDVNVEINVAPGKDLTKTLNDMRQEYEQLIAKNRKDIENQYETQITQIEHEVSSSGQEVQSSAKEVTQLRHGVQELEIELQSQLSKKAALEKSLE…	763	172	1	1	1	491.721	981.427	2	981.427	0	0	67.42	7.7e-06	R	FSSSGGGGGGGR	F
3	1::sp|cRAP041|P35527|K1C9_HUMAN	Keratin, type I cytoskeletal 9 OS=Homo sapiens GN=KRT9 PE=1 SV=3	1689	62255	104	104	26	26	54.4	623	MSCRQFSSSYLSRSGGGGGGGLGSGGSIRSSYSRFSSSGGGGGGGRFSSSSGYGGGSSRVCGRGGGGSFGYSYGGGSGGGFSASSLGGGFGGGSRGFGGASGGGYSSSGGFGGGFGGGSGGGFGGGYGSGFGGFGGFGGGAGGGDGGILTANEKSTMQELNSRLASYLDKVQALEEANNDLENKIQDWYDKKGPAAIQKNYSPYYNTIDDLKDQIVDLTVGNNKTLLDIDNTRMTLDDFRIKFEMEQNLRQGVDADINGLRQVLDNLTMEKSDLEMQYETLQEELMALKKNHKEEMSQLTGQNSGDVNVEINVAPGKDLTKTLNDMRQEYEQLIAKNRKDIENQYETQITQIEHEVSSSGQEVQSSAKEVTQLRHGVQELEIELQSQLSKKAALEKSLE…	764	181	1	1	1	491.721	981.427	2	981.427	0.0002	0	65.12	1.3e-05	R	FSSSGGGGGGGR	F
3	1::sp|cRAP041|P35527|K1C9_HUMAN	Keratin, type I cytoskeletal 9 OS=Homo sapiens GN=KRT9 PE=1 SV=3	1689	62255	104	104	26	26	54.4	623	MSCRQFSSSYLSRSGGGGGGGLGSGGSIRSSYSRFSSSGGGGGGGRFSSSSGYGGGSSRVCGRGGGGSFGYSYGGGSGGGFSASSLGGGFGGGSRGFGGASGGGYSSSGGFGGGFGGGSGGGFGGGYGSGFGGFGGFGGGAGGGDGGILTANEKSTMQELNSRLASYLDKVQALEEANNDLENKIQDWYDKKGPAAIQKNYSPYYNTIDDLKDQIVDLTVGNNKTLLDIDNTRMTLDDFRIKFEMEQNLRQGVDADINGLRQVLDNLTMEKSDLEMQYETLQEELMALKKNHKEEMSQLTGQNSGDVNVEINVAPGKDLTKTLNDMRQEYEQLIAKNRKDIENQYETQITQIEHEVSSSGQEVQSSAKEVTQLRHGVQELEIELQSQLSKKAALEKSLE…	765	199	1	1	1	491.721	981.427	2	981.427	0.0003	0	67.49	7.5e-06	R	FSSSGGGGGGGR	F
3	1::sp|cRAP041|P35527|K1C9_HUMAN	Keratin, type I cytoskeletal 9 OS=Homo sapiens GN=KRT9 PE=1 SV=3	1689	62255	104	104	26	26	54.4	623	MSCRQFSSSYLSRSGGGGGGGLGSGGSIRSSYSRFSSSGGGGGGGRFSSSSGYGGGSSRVCGRGGGGSFGYSYGGGSGGGFSASSLGGGFGGGSRGFGGASGGGYSSSGGFGGGFGGGSGGGFGGGYGSGFGGFGGFGGGAGGGDGGILTANEKSTMQELNSRLASYLDKVQALEEANNDLENKIQDWYDKKGPAAIQKNYSPYYNTIDDLKDQIVDLTVGNNKTLLDIDNTRMTLDDFRIKFEMEQNLRQGVDADINGLRQVLDNLTMEKSDLEMQYETLQEELMALKKNHKEEMSQLTGQNSGDVNVEINVAPGKDLTKTLNDMRQEYEQLIAKNRKDIENQYETQITQIEHEVSSSGQEVQSSAKEVTQLRHGVQELEIELQSQLSKKAALEKSLE…	766	189	1	1	1	491.721	981.427	2	981.427	0.0005	0	70.82	3.5e-06	R	FSSSGGGGGGGR	F
3	1::sp|cRAP041|P35527|K1C9_HUMAN	Keratin, type I cytoskeletal 9 OS=Homo sapiens GN=KRT9 PE=1 SV=3	1689	62255	104	104	26	26	54.4	623	MSCRQFSSSYLSRSGGGGGGGLGSGGSIRSSYSRFSSSGGGGGGGRFSSSSGYGGGSSRVCGRGGGGSFGYSYGGGSGGGFSASSLGGGFGGGSRGFGGASGGGYSSSGGFGGGFGGGSGGGFGGGYGSGFGGFGGFGGGAGGGDGGILTANEKSTMQELNSRLASYLDKVQALEEANNDLENKIQDWYDKKGPAAIQKNYSPYYNTIDDLKDQIVDLTVGNNKTLLDIDNTRMTLDDFRIKFEMEQNLRQGVDADINGLRQVLDNLTMEKSDLEMQYETLQEELMALKKNHKEEMSQLTGQNSGDVNVEINVAPGKDLTKTLNDMRQEYEQLIAKNRKDIENQYETQITQIEHEVSSSGQEVQSSAKEVTQLRHGVQELEIELQSQLSKKAALEKSLE…	1017	2734	1	1	1	530.783	1059.55	2	1059.56	-0.0042	0	41.68	0.012	K	TLLDIDNTR	M
3	1::sp|cRAP041|P35527|K1C9_HUMAN	Keratin, type I cytoskeletal 9 OS=Homo sapiens GN=KRT9 PE=1 SV=3	1689	62255	104	104	26	26	54.4	623	MSCRQFSSSYLSRSGGGGGGGLGSGGSIRSSYSRFSSSGGGGGGGRFSSSSGYGGGSSRVCGRGGGGSFGYSYGGGSGGGFSASSLGGGFGGGSRGFGGASGGGYSSSGGFGGGFGGGSGGGFGGGYGSGFGGFGGFGGGAGGGDGGILTANEKSTMQELNSRLASYLDKVQALEEANNDLENKIQDWYDKKGPAAIQKNYSPYYNTIDDLKDQIVDLTVGNNKTLLDIDNTRMTLDDFRIKFEMEQNLRQGVDADINGLRQVLDNLTMEKSDLEMQYETLQEELMALKKNHKEEMSQLTGQNSGDVNVEINVAPGKDLTKTLNDMRQEYEQLIAKNRKDIENQYETQITQIEHEVSSSGQEVQSSAKEVTQLRHGVQELEIELQSQLSKKAALEKSLE…	1018	2638	1	1	1	530.785	1059.56	2	1059.56	-0.0005	0	57.55	0.00028	K	TLLDIDNTR	M
3	1::sp|cRAP041|P35527|K1C9_HUMAN	Keratin, type I cytoskeletal 9 OS=Homo sapiens GN=KRT9 PE=1 SV=3	1689	62255	104	104	26	26	54.4	623	MSCRQFSSSYLSRSGGGGGGGLGSGGSIRSSYSRFSSSGGGGGGGRFSSSSGYGGGSSRVCGRGGGGSFGYSYGGGSGGGFSASSLGGGFGGGSRGFGGASGGGYSSSGGFGGGFGGGSGGGFGGGYGSGFGGFGGFGGGAGGGDGGILTANEKSTMQELNSRLASYLDKVQALEEANNDLENKIQDWYDKKGPAAIQKNYSPYYNTIDDLKDQIVDLTVGNNKTLLDIDNTRMTLDDFRIKFEMEQNLRQGVDADINGLRQVLDNLTMEKSDLEMQYETLQEELMALKKNHKEEMSQLTGQNSGDVNVEINVAPGKDLTKTLNDMRQEYEQLIAKNRKDIENQYETQITQIEHEVSSSGQEVQSSAKEVTQLRHGVQELEIELQSQLSKKAALEKSLE…	1019	2403	1	1	1	530.785	1059.56	2	1059.56	0	0	59.17	0.0002	K	TLLDIDNTR	M
3	1::sp|cRAP041|P35527|K1C9_HUMAN	Keratin, type I cytoskeletal 9 OS=Homo sapiens GN=KRT9 PE=1 SV=3	1689	62255	104	104	26	26	54.4	623	MSCRQFSSSYLSRSGGGGGGGLGSGGSIRSSYSRFSSSGGGGGGGRFSSSSGYGGGSSRVCGRGGGGSFGYSYGGGSGGGFSASSLGGGFGGGSRGFGGASGGGYSSSGGFGGGFGGGSGGGFGGGYGSGFGGFGGFGGGAGGGDGGILTANEKSTMQELNSRLASYLDKVQALEEANNDLENKIQDWYDKKGPAAIQKNYSPYYNTIDDLKDQIVDLTVGNNKTLLDIDNTRMTLDDFRIKFEMEQNLRQGVDADINGLRQVLDNLTMEKSDLEMQYETLQEELMALKKNHKEEMSQLTGQNSGDVNVEINVAPGKDLTKTLNDMRQEYEQLIAKNRKDIENQYETQITQIEHEVSSSGQEVQSSAKEVTQLRHGVQELEIELQSQLSKKAALEKSLE…	1020	2469	1	1	1	530.785	1059.56	2	1059.56	0.0003	0	65.22	4.5e-05	K	TLLDIDNTR	M
3	1::sp|cRAP041|P35527|K1C9_HUMAN	Keratin, type I cytoskeletal 9 OS=Homo sapiens GN=KRT9 PE=1 SV=3	1689	62255	104	104	26	26	54.4	623	MSCRQFSSSYLSRSGGGGGGGLGSGGSIRSSYSRFSSSGGGGGGGRFSSSSGYGGGSSRVCGRGGGGSFGYSYGGGSGGGFSASSLGGGFGGGSRGFGGASGGGYSSSGGFGGGFGGGSGGGFGGGYGSGFGGFGGFGGGAGGGDGGILTANEKSTMQELNSRLASYLDKVQALEEANNDLENKIQDWYDKKGPAAIQKNYSPYYNTIDDLKDQIVDLTVGNNKTLLDIDNTRMTLDDFRIKFEMEQNLRQGVDADINGLRQVLDNLTMEKSDLEMQYETLQEELMALKKNHKEEMSQLTGQNSGDVNVEINVAPGKDLTKTLNDMRQEYEQLIAKNRKDIENQYETQITQIEHEVSSSGQEVQSSAKEVTQLRHGVQELEIELQSQLSKKAALEKSLE…	1021	2552	1	1	1	530.785	1059.56	2	1059.56	0.0005	0	65.14	4.6e-05	K	TLLDIDNTR	M
3	1::sp|cRAP041|P35527|K1C9_HUMAN	Keratin, type I cytoskeletal 9 OS=Homo sapiens GN=KRT9 PE=1 SV=3	1689	62255	104	104	26	26	54.4	623	MSCRQFSSSYLSRSGGGGGGGLGSGGSIRSSYSRFSSSGGGGGGGRFSSSSGYGGGSSRVCGRGGGGSFGYSYGGGSGGGFSASSLGGGFGGGSRGFGGASGGGYSSSGGFGGGFGGGSGGGFGGGYGSGFGGFGGFGGGAGGGDGGILTANEKSTMQELNSRLASYLDKVQALEEANNDLENKIQDWYDKKGPAAIQKNYSPYYNTIDDLKDQIVDLTVGNNKTLLDIDNTRMTLDDFRIKFEMEQNLRQGVDADINGLRQVLDNLTMEKSDLEMQYETLQEELMALKKNHKEEMSQLTGQNSGDVNVEINVAPGKDLTKTLNDMRQEYEQLIAKNRKDIENQYETQITQIEHEVSSSGQEVQSSAKEVTQLRHGVQELEIELQSQLSKKAALEKSLE…	1037	620	1	1	1	533.253	1064.49	2	1064.49	0.0003	0	40.86	0.0074	K	STMQELNSR	L
3	1::sp|cRAP041|P35527|K1C9_HUMAN	Keratin, type I cytoskeletal 9 OS=Homo sapiens GN=KRT9 PE=1 SV=3	1689	62255	104	104	26	26	54.4	623	MSCRQFSSSYLSRSGGGGGGGLGSGGSIRSSYSRFSSSGGGGGGGRFSSSSGYGGGSSRVCGRGGGGSFGYSYGGGSGGGFSASSLGGGFGGGSRGFGGASGGGYSSSGGFGGGFGGGSGGGFGGGYGSGFGGFGGFGGGAGGGDGGILTANEKSTMQELNSRLASYLDKVQALEEANNDLENKIQDWYDKKGPAAIQKNYSPYYNTIDDLKDQIVDLTVGNNKTLLDIDNTRMTLDDFRIKFEMEQNLRQGVDADINGLRQVLDNLTMEKSDLEMQYETLQEELMALKKNHKEEMSQLTGQNSGDVNVEINVAPGKDLTKTLNDMRQEYEQLIAKNRKDIENQYETQITQIEHEVSSSGQEVQSSAKEVTQLRHGVQELEIELQSQLSKKAALEKSLE…	1044	1667	1	1	1	533.753	1065.49	2	1065.49	0.0001	0	40.86	0.0075	K	FEMEQNLR	Q
3	1::sp|cRAP041|P35527|K1C9_HUMAN	Keratin, type I cytoskeletal 9 OS=Homo sapiens GN=KRT9 PE=1 SV=3	1689	62255	104	104	26	26	54.4	623	MSCRQFSSSYLSRSGGGGGGGLGSGGSIRSSYSRFSSSGGGGGGGRFSSSSGYGGGSSRVCGRGGGGSFGYSYGGGSGGGFSASSLGGGFGGGSRGFGGASGGGYSSSGGFGGGFGGGSGGGFGGGYGSGFGGFGGFGGGAGGGDGGILTANEKSTMQELNSRLASYLDKVQALEEANNDLENKIQDWYDKKGPAAIQKNYSPYYNTIDDLKDQIVDLTVGNNKTLLDIDNTRMTLDDFRIKFEMEQNLRQGVDADINGLRQVLDNLTMEKSDLEMQYETLQEELMALKKNHKEEMSQLTGQNSGDVNVEINVAPGKDLTKTLNDMRQEYEQLIAKNRKDIENQYETQITQIEHEVSSSGQEVQSSAKEVTQLRHGVQELEIELQSQLSKKAALEKSLE…	1045	1861	1	1	1	533.753	1065.49	2	1065.49	0.0001	0	28.57	0.13	K	FEMEQNLR	Q
3	1::sp|cRAP041|P35527|K1C9_HUMAN	Keratin, type I cytoskeletal 9 OS=Homo sapiens GN=KRT9 PE=1 SV=3	1689	62255	104	104	26	26	54.4	623	MSCRQFSSSYLSRSGGGGGGGLGSGGSIRSSYSRFSSSGGGGGGGRFSSSSGYGGGSSRVCGRGGGGSFGYSYGGGSGGGFSASSLGGGFGGGSRGFGGASGGGYSSSGGFGGGFGGGSGGGFGGGYGSGFGGFGGFGGGAGGGDGGILTANEKSTMQELNSRLASYLDKVQALEEANNDLENKIQDWYDKKGPAAIQKNYSPYYNTIDDLKDQIVDLTVGNNKTLLDIDNTRMTLDDFRIKFEMEQNLRQGVDADINGLRQVLDNLTMEKSDLEMQYETLQEELMALKKNHKEEMSQLTGQNSGDVNVEINVAPGKDLTKTLNDMRQEYEQLIAKNRKDIENQYETQITQIEHEVSSSGQEVQSSAKEVTQLRHGVQELEIELQSQLSKKAALEKSLE…	1046	1764	1	1	1	533.753	1065.49	2	1065.49	0.0009	0	41.64	0.0064	K	FEMEQNLR	Q
3	1::sp|cRAP041|P35527|K1C9_HUMAN	Keratin, type I cytoskeletal 9 OS=Homo sapiens GN=KRT9 PE=1 SV=3	1689	62255	104	104	26	26	54.4	623	MSCRQFSSSYLSRSGGGGGGGLGSGGSIRSSYSRFSSSGGGGGGGRFSSSSGYGGGSSRVCGRGGGGSFGYSYGGGSGGGFSASSLGGGFGGGSRGFGGASGGGYSSSGGFGGGFGGGSGGGFGGGYGSGFGGFGGFGGGAGGGDGGILTANEKSTMQELNSRLASYLDKVQALEEANNDLENKIQDWYDKKGPAAIQKNYSPYYNTIDDLKDQIVDLTVGNNKTLLDIDNTRMTLDDFRIKFEMEQNLRQGVDADINGLRQVLDNLTMEKSDLEMQYETLQEELMALKKNHKEEMSQLTGQNSGDVNVEINVAPGKDLTKTLNDMRQEYEQLIAKNRKDIENQYETQITQIEHEVSSSGQEVQSSAKEVTQLRHGVQELEIELQSQLSKKAALEKSLE…	1093	242	1	1	1	541.251	1080.49	2	1080.49	0	0	58.04	0.0001	K	STMQELNSR	L
3	1::sp|cRAP041|P35527|K1C9_HUMAN	Keratin, type I cytoskeletal 9 OS=Homo sapiens GN=KRT9 PE=1 SV=3	1689	62255	104	104	26	26	54.4	623	MSCRQFSSSYLSRSGGGGGGGLGSGGSIRSSYSRFSSSGGGGGGGRFSSSSGYGGGSSRVCGRGGGGSFGYSYGGGSGGGFSASSLGGGFGGGSRGFGGASGGGYSSSGGFGGGFGGGSGGGFGGGYGSGFGGFGGFGGGAGGGDGGILTANEKSTMQELNSRLASYLDKVQALEEANNDLENKIQDWYDKKGPAAIQKNYSPYYNTIDDLKDQIVDLTVGNNKTLLDIDNTRMTLDDFRIKFEMEQNLRQGVDADINGLRQVLDNLTMEKSDLEMQYETLQEELMALKKNHKEEMSQLTGQNSGDVNVEINVAPGKDLTKTLNDMRQEYEQLIAKNRKDIENQYETQITQIEHEVSSSGQEVQSSAKEVTQLRHGVQELEIELQSQLSKKAALEKSLE…	1094	315	1	1	1	541.251	1080.49	2	1080.49	0.0001	0	52.03	0.00041	K	STMQELNSR	L
3	1::sp|cRAP041|P35527|K1C9_HUMAN	Keratin, type I cytoskeletal 9 OS=Homo sapiens GN=KRT9 PE=1 SV=3	1689	62255	104	104	26	26	54.4	623	MSCRQFSSSYLSRSGGGGGGGLGSGGSIRSSYSRFSSSGGGGGGGRFSSSSGYGGGSSRVCGRGGGGSFGYSYGGGSGGGFSASSLGGGFGGGSRGFGGASGGGYSSSGGFGGGFGGGSGGGFGGGYGSGFGGFGGFGGGAGGGDGGILTANEKSTMQELNSRLASYLDKVQALEEANNDLENKIQDWYDKKGPAAIQKNYSPYYNTIDDLKDQIVDLTVGNNKTLLDIDNTRMTLDDFRIKFEMEQNLRQGVDADINGLRQVLDNLTMEKSDLEMQYETLQEELMALKKNHKEEMSQLTGQNSGDVNVEINVAPGKDLTKTLNDMRQEYEQLIAKNRKDIENQYETQITQIEHEVSSSGQEVQSSAKEVTQLRHGVQELEIELQSQLSKKAALEKSLE…	1095	284	1	1	1	541.251	1080.49	2	1080.49	0.0003	0	48.04	0.0012	K	STMQELNSR	L
3	1::sp|cRAP041|P35527|K1C9_HUMAN	Keratin, type I cytoskeletal 9 OS=Homo sapiens GN=KRT9 PE=1 SV=3	1689	62255	104	104	26	26	54.4	623	MSCRQFSSSYLSRSGGGGGGGLGSGGSIRSSYSRFSSSGGGGGGGRFSSSSGYGGGSSRVCGRGGGGSFGYSYGGGSGGGFSASSLGGGFGGGSRGFGGASGGGYSSSGGFGGGFGGGSGGGFGGGYGSGFGGFGGFGGGAGGGDGGILTANEKSTMQELNSRLASYLDKVQALEEANNDLENKIQDWYDKKGPAAIQKNYSPYYNTIDDLKDQIVDLTVGNNKTLLDIDNTRMTLDDFRIKFEMEQNLRQGVDADINGLRQVLDNLTMEKSDLEMQYETLQEELMALKKNHKEEMSQLTGQNSGDVNVEINVAPGKDLTKTLNDMRQEYEQLIAKNRKDIENQYETQITQIEHEVSSSGQEVQSSAKEVTQLRHGVQELEIELQSQLSKKAALEKSLE…	1096	263	1	1	1	541.251	1080.49	2	1080.49	0.0003	0	50.83	0.00063	K	STMQELNSR	L
3	1::sp|cRAP041|P35527|K1C9_HUMAN	Keratin, type I cytoskeletal 9 OS=Homo sapiens GN=KRT9 PE=1 SV=3	1689	62255	104	104	26	26	54.4	623	MSCRQFSSSYLSRSGGGGGGGLGSGGSIRSSYSRFSSSGGGGGGGRFSSSSGYGGGSSRVCGRGGGGSFGYSYGGGSGGGFSASSLGGGFGGGSRGFGGASGGGYSSSGGFGGGFGGGSGGGFGGGYGSGFGGFGGFGGGAGGGDGGILTANEKSTMQELNSRLASYLDKVQALEEANNDLENKIQDWYDKKGPAAIQKNYSPYYNTIDDLKDQIVDLTVGNNKTLLDIDNTRMTLDDFRIKFEMEQNLRQGVDADINGLRQVLDNLTMEKSDLEMQYETLQEELMALKKNHKEEMSQLTGQNSGDVNVEINVAPGKDLTKTLNDMRQEYEQLIAKNRKDIENQYETQITQIEHEVSSSGQEVQSSAKEVTQLRHGVQELEIELQSQLSKKAALEKSLE…	1097	344	1	1	1	541.251	1080.49	2	1080.49	0.0005	0	70.38	7e-06	K	STMQELNSR	L
3	1::sp|cRAP041|P35527|K1C9_HUMAN	Keratin, type I cytoskeletal 9 OS=Homo sapiens GN=KRT9 PE=1 SV=3	1689	62255	104	104	26	26	54.4	623	MSCRQFSSSYLSRSGGGGGGGLGSGGSIRSSYSRFSSSGGGGGGGRFSSSSGYGGGSSRVCGRGGGGSFGYSYGGGSGGGFSASSLGGGFGGGSRGFGGASGGGYSSSGGFGGGFGGGSGGGFGGGYGSGFGGFGGFGGGAGGGDGGILTANEKSTMQELNSRLASYLDKVQALEEANNDLENKIQDWYDKKGPAAIQKNYSPYYNTIDDLKDQIVDLTVGNNKTLLDIDNTRMTLDDFRIKFEMEQNLRQGVDADINGLRQVLDNLTMEKSDLEMQYETLQEELMALKKNHKEEMSQLTGQNSGDVNVEINVAPGKDLTKTLNDMRQEYEQLIAKNRKDIENQYETQITQIEHEVSSSGQEVQSSAKEVTQLRHGVQELEIELQSQLSKKAALEKSLE…	1098	420	1	1	1	541.251	1080.49	2	1080.49	0.0008	0	70.65	6.5e-06	K	STMQELNSR	L
3	1::sp|cRAP041|P35527|K1C9_HUMAN	Keratin, type I cytoskeletal 9 OS=Homo sapiens GN=KRT9 PE=1 SV=3	1689	62255	104	104	26	26	54.4	623	MSCRQFSSSYLSRSGGGGGGGLGSGGSIRSSYSRFSSSGGGGGGGRFSSSSGYGGGSSRVCGRGGGGSFGYSYGGGSGGGFSASSLGGGFGGGSRGFGGASGGGYSSSGGFGGGFGGGSGGGFGGGYGSGFGGFGGFGGGAGGGDGGILTANEKSTMQELNSRLASYLDKVQALEEANNDLENKIQDWYDKKGPAAIQKNYSPYYNTIDDLKDQIVDLTVGNNKTLLDIDNTRMTLDDFRIKFEMEQNLRQGVDADINGLRQVLDNLTMEKSDLEMQYETLQEELMALKKNHKEEMSQLTGQNSGDVNVEINVAPGKDLTKTLNDMRQEYEQLIAKNRKDIENQYETQITQIEHEVSSSGQEVQSSAKEVTQLRHGVQELEIELQSQLSKKAALEKSLE…	1099	626	1	1	1	541.251	1080.49	2	1080.49	0.0011	0	50.76	0.00063	K	STMQELNSR	L
3	1::sp|cRAP041|P35527|K1C9_HUMAN	Keratin, type I cytoskeletal 9 OS=Homo sapiens GN=KRT9 PE=1 SV=3	1689	62255	104	104	26	26	54.4	623	MSCRQFSSSYLSRSGGGGGGGLGSGGSIRSSYSRFSSSGGGGGGGRFSSSSGYGGGSSRVCGRGGGGSFGYSYGGGSGGGFSASSLGGGFGGGSRGFGGASGGGYSSSGGFGGGFGGGSGGGFGGGYGSGFGGFGGFGGGAGGGDGGILTANEKSTMQELNSRLASYLDKVQALEEANNDLENKIQDWYDKKGPAAIQKNYSPYYNTIDDLKDQIVDLTVGNNKTLLDIDNTRMTLDDFRIKFEMEQNLRQGVDADINGLRQVLDNLTMEKSDLEMQYETLQEELMALKKNHKEEMSQLTGQNSGDVNVEINVAPGKDLTKTLNDMRQEYEQLIAKNRKDIENQYETQITQIEHEVSSSGQEVQSSAKEVTQLRHGVQELEIELQSQLSKKAALEKSLE…	1100	378	1	1	1	541.253	1080.49	2	1080.49	0.0035	0	53.74	0.00032	K	STMQELNSR	L
3	1::sp|cRAP041|P35527|K1C9_HUMAN	Keratin, type I cytoskeletal 9 OS=Homo sapiens GN=KRT9 PE=1 SV=3	1689	62255	104	104	26	26	54.4	623	MSCRQFSSSYLSRSGGGGGGGLGSGGSIRSSYSRFSSSGGGGGGGRFSSSSGYGGGSSRVCGRGGGGSFGYSYGGGSGGGFSASSLGGGFGGGSRGFGGASGGGYSSSGGFGGGFGGGSGGGFGGGYGSGFGGFGGFGGGAGGGDGGILTANEKSTMQELNSRLASYLDKVQALEEANNDLENKIQDWYDKKGPAAIQKNYSPYYNTIDDLKDQIVDLTVGNNKTLLDIDNTRMTLDDFRIKFEMEQNLRQGVDADINGLRQVLDNLTMEKSDLEMQYETLQEELMALKKNHKEEMSQLTGQNSGDVNVEINVAPGKDLTKTLNDMRQEYEQLIAKNRKDIENQYETQITQIEHEVSSSGQEVQSSAKEVTQLRHGVQELEIELQSQLSKKAALEKSLE…	1103	693	1	1	1	541.751	1081.49	2	1081.49	0.0006	0	43.98	0.0024	K	FEMEQNLR	Q
3	1::sp|cRAP041|P35527|K1C9_HUMAN	Keratin, type I cytoskeletal 9 OS=Homo sapiens GN=KRT9 PE=1 SV=3	1689	62255	104	104	26	26	54.4	623	MSCRQFSSSYLSRSGGGGGGGLGSGGSIRSSYSRFSSSGGGGGGGRFSSSSGYGGGSSRVCGRGGGGSFGYSYGGGSGGGFSASSLGGGFGGGSRGFGGASGGGYSSSGGFGGGFGGGSGGGFGGGYGSGFGGFGGFGGGAGGGDGGILTANEKSTMQELNSRLASYLDKVQALEEANNDLENKIQDWYDKKGPAAIQKNYSPYYNTIDDLKDQIVDLTVGNNKTLLDIDNTRMTLDDFRIKFEMEQNLRQGVDADINGLRQVLDNLTMEKSDLEMQYETLQEELMALKKNHKEEMSQLTGQNSGDVNVEINVAPGKDLTKTLNDMRQEYEQLIAKNRKDIENQYETQITQIEHEVSSSGQEVQSSAKEVTQLRHGVQELEIELQSQLSKKAALEKSLE…	1104	741	1	1	1	541.751	1081.49	2	1081.49	0.0007	0	48.84	0.0008	K	FEMEQNLR	Q
3	1::sp|cRAP041|P35527|K1C9_HUMAN	Keratin, type I cytoskeletal 9 OS=Homo sapiens GN=KRT9 PE=1 SV=3	1689	62255	104	104	26	26	54.4	623	MSCRQFSSSYLSRSGGGGGGGLGSGGSIRSSYSRFSSSGGGGGGGRFSSSSGYGGGSSRVCGRGGGGSFGYSYGGGSGGGFSASSLGGGFGGGSRGFGGASGGGYSSSGGFGGGFGGGSGGGFGGGYGSGFGGFGGFGGGAGGGDGGILTANEKSTMQELNSRLASYLDKVQALEEANNDLENKIQDWYDKKGPAAIQKNYSPYYNTIDDLKDQIVDLTVGNNKTLLDIDNTRMTLDDFRIKFEMEQNLRQGVDADINGLRQVLDNLTMEKSDLEMQYETLQEELMALKKNHKEEMSQLTGQNSGDVNVEINVAPGKDLTKTLNDMRQEYEQLIAKNRKDIENQYETQITQIEHEVSSSGQEVQSSAKEVTQLRHGVQELEIELQSQLSKKAALEKSLE…	1219	1616	1	1	1	561.295	1120.58	2	1120.58	-0.0014	0	46.7	0.0025	R	QEYEQLIAK	N
3	1::sp|cRAP041|P35527|K1C9_HUMAN	Keratin, type I cytoskeletal 9 OS=Homo sapiens GN=KRT9 PE=1 SV=3	1689	62255	104	104	26	26	54.4	623	MSCRQFSSSYLSRSGGGGGGGLGSGGSIRSSYSRFSSSGGGGGGGRFSSSSGYGGGSSRVCGRGGGGSFGYSYGGGSGGGFSASSLGGGFGGGSRGFGGASGGGYSSSGGFGGGFGGGSGGGFGGGYGSGFGGFGGFGGGAGGGDGGILTANEKSTMQELNSRLASYLDKVQALEEANNDLENKIQDWYDKKGPAAIQKNYSPYYNTIDDLKDQIVDLTVGNNKTLLDIDNTRMTLDDFRIKFEMEQNLRQGVDADINGLRQVLDNLTMEKSDLEMQYETLQEELMALKKNHKEEMSQLTGQNSGDVNVEINVAPGKDLTKTLNDMRQEYEQLIAKNRKDIENQYETQITQIEHEVSSSGQEVQSSAKEVTQLRHGVQELEIELQSQLSKKAALEKSLE…	1220	1713	1	1	1	561.296	1120.58	2	1120.58	0.0017	0	64.61	3.6e-05	R	QEYEQLIAK	N
3	1::sp|cRAP041|P35527|K1C9_HUMAN	Keratin, type I cytoskeletal 9 OS=Homo sapiens GN=KRT9 PE=1 SV=3	1689	62255	104	104	26	26	54.4	623	MSCRQFSSSYLSRSGGGGGGGLGSGGSIRSSYSRFSSSGGGGGGGRFSSSSGYGGGSSRVCGRGGGGSFGYSYGGGSGGGFSASSLGGGFGGGSRGFGGASGGGYSSSGGFGGGFGGGSGGGFGGGYGSGFGGFGGFGGGAGGGDGGILTANEKSTMQELNSRLASYLDKVQALEEANNDLENKIQDWYDKKGPAAIQKNYSPYYNTIDDLKDQIVDLTVGNNKTLLDIDNTRMTLDDFRIKFEMEQNLRQGVDADINGLRQVLDNLTMEKSDLEMQYETLQEELMALKKNHKEEMSQLTGQNSGDVNVEINVAPGKDLTKTLNDMRQEYEQLIAKNRKDIENQYETQITQIEHEVSSSGQEVQSSAKEVTQLRHGVQELEIELQSQLSKKAALEKSLE…	1221	1817	1	1	1	561.298	1120.58	2	1120.58	0.0058	0	47.49	0.0018	R	QEYEQLIAK	N
3	1::sp|cRAP041|P35527|K1C9_HUMAN	Keratin, type I cytoskeletal 9 OS=Homo sapiens GN=KRT9 PE=1 SV=3	1689	62255	104	104	26	26	54.4	623	MSCRQFSSSYLSRSGGGGGGGLGSGGSIRSSYSRFSSSGGGGGGGRFSSSSGYGGGSSRVCGRGGGGSFGYSYGGGSGGGFSASSLGGGFGGGSRGFGGASGGGYSSSGGFGGGFGGGSGGGFGGGYGSGFGGFGGFGGGAGGGDGGILTANEKSTMQELNSRLASYLDKVQALEEANNDLENKIQDWYDKKGPAAIQKNYSPYYNTIDDLKDQIVDLTVGNNKTLLDIDNTRMTLDDFRIKFEMEQNLRQGVDADINGLRQVLDNLTMEKSDLEMQYETLQEELMALKKNHKEEMSQLTGQNSGDVNVEINVAPGKDLTKTLNDMRQEYEQLIAKNRKDIENQYETQITQIEHEVSSSGQEVQSSAKEVTQLRHGVQELEIELQSQLSKKAALEKSLE…	1335	1676	1	1	1	579.299	1156.58	2	1156.58	0.0002	0	76.69	1.7e-06	R	QGVDADINGLR	Q
3	1::sp|cRAP041|P35527|K1C9_HUMAN	Keratin, type I cytoskeletal 9 OS=Homo sapiens GN=KRT9 PE=1 SV=3	1689	62255	104	104	26	26	54.4	623	MSCRQFSSSYLSRSGGGGGGGLGSGGSIRSSYSRFSSSGGGGGGGRFSSSSGYGGGSSRVCGRGGGGSFGYSYGGGSGGGFSASSLGGGFGGGSRGFGGASGGGYSSSGGFGGGFGGGSGGGFGGGYGSGFGGFGGFGGGAGGGDGGILTANEKSTMQELNSRLASYLDKVQALEEANNDLENKIQDWYDKKGPAAIQKNYSPYYNTIDDLKDQIVDLTVGNNKTLLDIDNTRMTLDDFRIKFEMEQNLRQGVDADINGLRQVLDNLTMEKSDLEMQYETLQEELMALKKNHKEEMSQLTGQNSGDVNVEINVAPGKDLTKTLNDMRQEYEQLIAKNRKDIENQYETQITQIEHEVSSSGQEVQSSAKEVTQLRHGVQELEIELQSQLSKKAALEKSLE…	1336	1868	1	1	1	579.299	1156.58	2	1156.58	0.0004	0	76.28	1.8e-06	R	QGVDADINGLR	Q
3	1::sp|cRAP041|P35527|K1C9_HUMAN	Keratin, type I cytoskeletal 9 OS=Homo sapiens GN=KRT9 PE=1 SV=3	1689	62255	104	104	26	26	54.4	623	MSCRQFSSSYLSRSGGGGGGGLGSGGSIRSSYSRFSSSGGGGGGGRFSSSSGYGGGSSRVCGRGGGGSFGYSYGGGSGGGFSASSLGGGFGGGSRGFGGASGGGYSSSGGFGGGFGGGSGGGFGGGYGSGFGGFGGFGGGAGGGDGGILTANEKSTMQELNSRLASYLDKVQALEEANNDLENKIQDWYDKKGPAAIQKNYSPYYNTIDDLKDQIVDLTVGNNKTLLDIDNTRMTLDDFRIKFEMEQNLRQGVDADINGLRQVLDNLTMEKSDLEMQYETLQEELMALKKNHKEEMSQLTGQNSGDVNVEINVAPGKDLTKTLNDMRQEYEQLIAKNRKDIENQYETQITQIEHEVSSSGQEVQSSAKEVTQLRHGVQELEIELQSQLSKKAALEKSLE…	1337	1772	1	1	1	579.3	1156.59	2	1156.58	0.0019	0	74.55	2.7e-06	R	QGVDADINGLR	Q
3	1::sp|cRAP041|P35527|K1C9_HUMAN	Keratin, type I cytoskeletal 9 OS=Homo sapiens GN=KRT9 PE=1 SV=3	1689	62255	104	104	26	26	54.4	623	MSCRQFSSSYLSRSGGGGGGGLGSGGSIRSSYSRFSSSGGGGGGGRFSSSSGYGGGSSRVCGRGGGGSFGYSYGGGSGGGFSASSLGGGFGGGSRGFGGASGGGYSSSGGFGGGFGGGSGGGFGGGYGSGFGGFGGFGGGAGGGDGGILTANEKSTMQELNSRLASYLDKVQALEEANNDLENKIQDWYDKKGPAAIQKNYSPYYNTIDDLKDQIVDLTVGNNKTLLDIDNTRMTLDDFRIKFEMEQNLRQGVDADINGLRQVLDNLTMEKSDLEMQYETLQEELMALKKNHKEEMSQLTGQNSGDVNVEINVAPGKDLTKTLNDMRQEYEQLIAKNRKDIENQYETQITQIEHEVSSSGQEVQSSAKEVTQLRHGVQELEIELQSQLSKKAALEKSLE…	1338	1522	1	1	1	579.789	1157.56	2	1157.57	-0.0033	0	62.64	4.7e-05	R	QGVDADINGLR	Q
3	1::sp|cRAP041|P35527|K1C9_HUMAN	Keratin, type I cytoskeletal 9 OS=Homo sapiens GN=KRT9 PE=1 SV=3	1689	62255	104	104	26	26	54.4	623	MSCRQFSSSYLSRSGGGGGGGLGSGGSIRSSYSRFSSSGGGGGGGRFSSSSGYGGGSSRVCGRGGGGSFGYSYGGGSGGGFSASSLGGGFGGGSRGFGGASGGGYSSSGGFGGGFGGGSGGGFGGGYGSGFGGFGGFGGGAGGGDGGILTANEKSTMQELNSRLASYLDKVQALEEANNDLENKIQDWYDKKGPAAIQKNYSPYYNTIDDLKDQIVDLTVGNNKTLLDIDNTRMTLDDFRIKFEMEQNLRQGVDADINGLRQVLDNLTMEKSDLEMQYETLQEELMALKKNHKEEMSQLTGQNSGDVNVEINVAPGKDLTKTLNDMRQEYEQLIAKNRKDIENQYETQITQIEHEVSSSGQEVQSSAKEVTQLRHGVQELEIELQSQLSKKAALEKSLE…	1339	1958	1	1	1	579.79	1157.57	2	1157.57	-0.0025	0	77.25	1.6e-06	R	QGVDADINGLR	Q
3	1::sp|cRAP041|P35527|K1C9_HUMAN	Keratin, type I cytoskeletal 9 OS=Homo sapiens GN=KRT9 PE=1 SV=3	1689	62255	104	104	26	26	54.4	623	MSCRQFSSSYLSRSGGGGGGGLGSGGSIRSSYSRFSSSGGGGGGGRFSSSSGYGGGSSRVCGRGGGGSFGYSYGGGSGGGFSASSLGGGFGGGSRGFGGASGGGYSSSGGFGGGFGGGSGGGFGGGYGSGFGGFGGFGGGAGGGDGGILTANEKSTMQELNSRLASYLDKVQALEEANNDLENKIQDWYDKKGPAAIQKNYSPYYNTIDDLKDQIVDLTVGNNKTLLDIDNTRMTLDDFRIKFEMEQNLRQGVDADINGLRQVLDNLTMEKSDLEMQYETLQEELMALKKNHKEEMSQLTGQNSGDVNVEINVAPGKDLTKTLNDMRQEYEQLIAKNRKDIENQYETQITQIEHEVSSSGQEVQSSAKEVTQLRHGVQELEIELQSQLSKKAALEKSLE…	1340	2040	1	1	1	579.791	1157.57	2	1157.57	-0.0002	0	98.4	1.2e-08	R	QGVDADINGLR	Q
3	1::sp|cRAP041|P35527|K1C9_HUMAN	Keratin, type I cytoskeletal 9 OS=Homo sapiens GN=KRT9 PE=1 SV=3	1689	62255	104	104	26	26	54.4	623	MSCRQFSSSYLSRSGGGGGGGLGSGGSIRSSYSRFSSSGGGGGGGRFSSSSGYGGGSSRVCGRGGGGSFGYSYGGGSGGGFSASSLGGGFGGGSRGFGGASGGGYSSSGGFGGGFGGGSGGGFGGGYGSGFGGFGGFGGGAGGGDGGILTANEKSTMQELNSRLASYLDKVQALEEANNDLENKIQDWYDKKGPAAIQKNYSPYYNTIDDLKDQIVDLTVGNNKTLLDIDNTRMTLDDFRIKFEMEQNLRQGVDADINGLRQVLDNLTMEKSDLEMQYETLQEELMALKKNHKEEMSQLTGQNSGDVNVEINVAPGKDLTKTLNDMRQEYEQLIAKNRKDIENQYETQITQIEHEVSSSGQEVQSSAKEVTQLRHGVQELEIELQSQLSKKAALEKSLE…	1341	1625	1	1	1	579.791	1157.57	2	1157.57	0.0006	0	64.17	3.2e-05	R	QGVDADINGLR	Q
3	1::sp|cRAP041|P35527|K1C9_HUMAN	Keratin, type I cytoskeletal 9 OS=Homo sapiens GN=KRT9 PE=1 SV=3	1689	62255	104	104	26	26	54.4	623	MSCRQFSSSYLSRSGGGGGGGLGSGGSIRSSYSRFSSSGGGGGGGRFSSSSGYGGGSSRVCGRGGGGSFGYSYGGGSGGGFSASSLGGGFGGGSRGFGGASGGGYSSSGGFGGGFGGGSGGGFGGGYGSGFGGFGGFGGGAGGGDGGILTANEKSTMQELNSRLASYLDKVQALEEANNDLENKIQDWYDKKGPAAIQKNYSPYYNTIDDLKDQIVDLTVGNNKTLLDIDNTRMTLDDFRIKFEMEQNLRQGVDADINGLRQVLDNLTMEKSDLEMQYETLQEELMALKKNHKEEMSQLTGQNSGDVNVEINVAPGKDLTKTLNDMRQEYEQLIAKNRKDIENQYETQITQIEHEVSSSGQEVQSSAKEVTQLRHGVQELEIELQSQLSKKAALEKSLE…	1432	2328	1	1	1	595.808	1189.6	2	1189.6	-0.0002	0	42.52	0.0081	R	QVLDNLTMEK	S
3	1::sp|cRAP041|P35527|K1C9_HUMAN	Keratin, type I cytoskeletal 9 OS=Homo sapiens GN=KRT9 PE=1 SV=3	1689	62255	104	104	26	26	54.4	623	MSCRQFSSSYLSRSGGGGGGGLGSGGSIRSSYSRFSSSGGGGGGGRFSSSSGYGGGSSRVCGRGGGGSFGYSYGGGSGGGFSASSLGGGFGGGSRGFGGASGGGYSSSGGFGGGFGGGSGGGFGGGYGSGFGGFGGFGGGAGGGDGGILTANEKSTMQELNSRLASYLDKVQALEEANNDLENKIQDWYDKKGPAAIQKNYSPYYNTIDDLKDQIVDLTVGNNKTLLDIDNTRMTLDDFRIKFEMEQNLRQGVDADINGLRQVLDNLTMEKSDLEMQYETLQEELMALKKNHKEEMSQLTGQNSGDVNVEINVAPGKDLTKTLNDMRQEYEQLIAKNRKDIENQYETQITQIEHEVSSSGQEVQSSAKEVTQLRHGVQELEIELQSQLSKKAALEKSLE…	1433	2184	1	1	1	595.808	1189.6	2	1189.6	0.0003	0	47.21	0.0028	R	QVLDNLTMEK	S
3	1::sp|cRAP041|P35527|K1C9_HUMAN	Keratin, type I cytoskeletal 9 OS=Homo sapiens GN=KRT9 PE=1 SV=3	1689	62255	104	104	26	26	54.4	623	MSCRQFSSSYLSRSGGGGGGGLGSGGSIRSSYSRFSSSGGGGGGGRFSSSSGYGGGSSRVCGRGGGGSFGYSYGGGSGGGFSASSLGGGFGGGSRGFGGASGGGYSSSGGFGGGFGGGSGGGFGGGYGSGFGGFGGFGGGAGGGDGGILTANEKSTMQELNSRLASYLDKVQALEEANNDLENKIQDWYDKKGPAAIQKNYSPYYNTIDDLKDQIVDLTVGNNKTLLDIDNTRMTLDDFRIKFEMEQNLRQGVDADINGLRQVLDNLTMEKSDLEMQYETLQEELMALKKNHKEEMSQLTGQNSGDVNVEINVAPGKDLTKTLNDMRQEYEQLIAKNRKDIENQYETQITQIEHEVSSSGQEVQSSAKEVTQLRHGVQELEIELQSQLSKKAALEKSLE…	1434	2262	1	1	1	595.808	1189.6	2	1189.6	0.0003	0	45.27	0.0043	R	QVLDNLTMEK	S
3	1::sp|cRAP041|P35527|K1C9_HUMAN	Keratin, type I cytoskeletal 9 OS=Homo sapiens GN=KRT9 PE=1 SV=3	1689	62255	104	104	26	26	54.4	623	MSCRQFSSSYLSRSGGGGGGGLGSGGSIRSSYSRFSSSGGGGGGGRFSSSSGYGGGSSRVCGRGGGGSFGYSYGGGSGGGFSASSLGGGFGGGSRGFGGASGGGYSSSGGFGGGFGGGSGGGFGGGYGSGFGGFGGFGGGAGGGDGGILTANEKSTMQELNSRLASYLDKVQALEEANNDLENKIQDWYDKKGPAAIQKNYSPYYNTIDDLKDQIVDLTVGNNKTLLDIDNTRMTLDDFRIKFEMEQNLRQGVDADINGLRQVLDNLTMEKSDLEMQYETLQEELMALKKNHKEEMSQLTGQNSGDVNVEINVAPGKDLTKTLNDMRQEYEQLIAKNRKDIENQYETQITQIEHEVSSSGQEVQSSAKEVTQLRHGVQELEIELQSQLSKKAALEKSLE…	1501	1699	1	1	1	603.805	1205.6	2	1205.6	0.0001	0	57.96	0.0002	R	QVLDNLTMEK	S
3	1::sp|cRAP041|P35527|K1C9_HUMAN	Keratin, type I cytoskeletal 9 OS=Homo sapiens GN=KRT9 PE=1 SV=3	1689	62255	104	104	26	26	54.4	623	MSCRQFSSSYLSRSGGGGGGGLGSGGSIRSSYSRFSSSGGGGGGGRFSSSSGYGGGSSRVCGRGGGGSFGYSYGGGSGGGFSASSLGGGFGGGSRGFGGASGGGYSSSGGFGGGFGGGSGGGFGGGYGSGFGGFGGFGGGAGGGDGGILTANEKSTMQELNSRLASYLDKVQALEEANNDLENKIQDWYDKKGPAAIQKNYSPYYNTIDDLKDQIVDLTVGNNKTLLDIDNTRMTLDDFRIKFEMEQNLRQGVDADINGLRQVLDNLTMEKSDLEMQYETLQEELMALKKNHKEEMSQLTGQNSGDVNVEINVAPGKDLTKTLNDMRQEYEQLIAKNRKDIENQYETQITQIEHEVSSSGQEVQSSAKEVTQLRHGVQELEIELQSQLSKKAALEKSLE…	1502	1893	1	1	1	603.806	1205.6	2	1205.6	0.001	0	47.73	0.0021	R	QVLDNLTMEK	S
3	1::sp|cRAP041|P35527|K1C9_HUMAN	Keratin, type I cytoskeletal 9 OS=Homo sapiens GN=KRT9 PE=1 SV=3	1689	62255	104	104	26	26	54.4	623	MSCRQFSSSYLSRSGGGGGGGLGSGGSIRSSYSRFSSSGGGGGGGRFSSSSGYGGGSSRVCGRGGGGSFGYSYGGGSGGGFSASSLGGGFGGGSRGFGGASGGGYSSSGGFGGGFGGGSGGGFGGGYGSGFGGFGGFGGGAGGGDGGILTANEKSTMQELNSRLASYLDKVQALEEANNDLENKIQDWYDKKGPAAIQKNYSPYYNTIDDLKDQIVDLTVGNNKTLLDIDNTRMTLDDFRIKFEMEQNLRQGVDADINGLRQVLDNLTMEKSDLEMQYETLQEELMALKKNHKEEMSQLTGQNSGDVNVEINVAPGKDLTKTLNDMRQEYEQLIAKNRKDIENQYETQITQIEHEVSSSGQEVQSSAKEVTQLRHGVQELEIELQSQLSKKAALEKSLE…	1503	1597	1	1	1	603.806	1205.6	2	1205.6	0.0015	0	47.65	0.0022	R	QVLDNLTMEK	S
3	1::sp|cRAP041|P35527|K1C9_HUMAN	Keratin, type I cytoskeletal 9 OS=Homo sapiens GN=KRT9 PE=1 SV=3	1689	62255	104	104	26	26	54.4	623	MSCRQFSSSYLSRSGGGGGGGLGSGGSIRSSYSRFSSSGGGGGGGRFSSSSGYGGGSSRVCGRGGGGSFGYSYGGGSGGGFSASSLGGGFGGGSRGFGGASGGGYSSSGGFGGGFGGGSGGGFGGGYGSGFGGFGGFGGGAGGGDGGILTANEKSTMQELNSRLASYLDKVQALEEANNDLENKIQDWYDKKGPAAIQKNYSPYYNTIDDLKDQIVDLTVGNNKTLLDIDNTRMTLDDFRIKFEMEQNLRQGVDADINGLRQVLDNLTMEKSDLEMQYETLQEELMALKKNHKEEMSQLTGQNSGDVNVEINVAPGKDLTKTLNDMRQEYEQLIAKNRKDIENQYETQITQIEHEVSSSGQEVQSSAKEVTQLRHGVQELEIELQSQLSKKAALEKSLE…	1504	1799	1	1	1	603.806	1205.6	2	1205.6	0.0016	0	47.66	0.0022	R	QVLDNLTMEK	S
3	1::sp|cRAP041|P35527|K1C9_HUMAN	Keratin, type I cytoskeletal 9 OS=Homo sapiens GN=KRT9 PE=1 SV=3	1689	62255	104	104	26	26	54.4	623	MSCRQFSSSYLSRSGGGGGGGLGSGGSIRSSYSRFSSSGGGGGGGRFSSSSGYGGGSSRVCGRGGGGSFGYSYGGGSGGGFSASSLGGGFGGGSRGFGGASGGGYSSSGGFGGGFGGGSGGGFGGGYGSGFGGFGGFGGGAGGGDGGILTANEKSTMQELNSRLASYLDKVQALEEANNDLENKIQDWYDKKGPAAIQKNYSPYYNTIDDLKDQIVDLTVGNNKTLLDIDNTRMTLDDFRIKFEMEQNLRQGVDADINGLRQVLDNLTMEKSDLEMQYETLQEELMALKKNHKEEMSQLTGQNSGDVNVEINVAPGKDLTKTLNDMRQEYEQLIAKNRKDIENQYETQITQIEHEVSSSGQEVQSSAKEVTQLRHGVQELEIELQSQLSKKAALEKSLE…	1570	588	1	1	1	616.803	1231.59	2	1231.59	0.0001	0	84.6	4.4e-07	R	SGGGGGGGLGSGGSIR	S
3	1::sp|cRAP041|P35527|K1C9_HUMAN	Keratin, type I cytoskeletal 9 OS=Homo sapiens GN=KRT9 PE=1 SV=3	1689	62255	104	104	26	26	54.4	623	MSCRQFSSSYLSRSGGGGGGGLGSGGSIRSSYSRFSSSGGGGGGGRFSSSSGYGGGSSRVCGRGGGGSFGYSYGGGSGGGFSASSLGGGFGGGSRGFGGASGGGYSSSGGFGGGFGGGSGGGFGGGYGSGFGGFGGFGGGAGGGDGGILTANEKSTMQELNSRLASYLDKVQALEEANNDLENKIQDWYDKKGPAAIQKNYSPYYNTIDDLKDQIVDLTVGNNKTLLDIDNTRMTLDDFRIKFEMEQNLRQGVDADINGLRQVLDNLTMEKSDLEMQYETLQEELMALKKNHKEEMSQLTGQNSGDVNVEINVAPGKDLTKTLNDMRQEYEQLIAKNRKDIENQYETQITQIEHEVSSSGQEVQSSAKEVTQLRHGVQELEIELQSQLSKKAALEKSLE…	1571	743	1	1	1	616.803	1231.59	2	1231.59	0.0002	0	73.64	5.5e-06	R	SGGGGGGGLGSGGSIR	S
3	1::sp|cRAP041|P35527|K1C9_HUMAN	Keratin, type I cytoskeletal 9 OS=Homo sapiens GN=KRT9 PE=1 SV=3	1689	62255	104	104	26	26	54.4	623	MSCRQFSSSYLSRSGGGGGGGLGSGGSIRSSYSRFSSSGGGGGGGRFSSSSGYGGGSSRVCGRGGGGSFGYSYGGGSGGGFSASSLGGGFGGGSRGFGGASGGGYSSSGGFGGGFGGGSGGGFGGGYGSGFGGFGGFGGGAGGGDGGILTANEKSTMQELNSRLASYLDKVQALEEANNDLENKIQDWYDKKGPAAIQKNYSPYYNTIDDLKDQIVDLTVGNNKTLLDIDNTRMTLDDFRIKFEMEQNLRQGVDADINGLRQVLDNLTMEKSDLEMQYETLQEELMALKKNHKEEMSQLTGQNSGDVNVEINVAPGKDLTKTLNDMRQEYEQLIAKNRKDIENQYETQITQIEHEVSSSGQEVQSSAKEVTQLRHGVQELEIELQSQLSKKAALEKSLE…	1572	643	1	1	1	616.803	1231.59	2	1231.59	0.0003	0	108.62	1.7e-09	R	SGGGGGGGLGSGGSIR	S
3	1::sp|cRAP041|P35527|K1C9_HUMAN	Keratin, type I cytoskeletal 9 OS=Homo sapiens GN=KRT9 PE=1 SV=3	1689	62255	104	104	26	26	54.4	623	MSCRQFSSSYLSRSGGGGGGGLGSGGSIRSSYSRFSSSGGGGGGGRFSSSSGYGGGSSRVCGRGGGGSFGYSYGGGSGGGFSASSLGGGFGGGSRGFGGASGGGYSSSGGFGGGFGGGSGGGFGGGYGSGFGGFGGFGGGAGGGDGGILTANEKSTMQELNSRLASYLDKVQALEEANNDLENKIQDWYDKKGPAAIQKNYSPYYNTIDDLKDQIVDLTVGNNKTLLDIDNTRMTLDDFRIKFEMEQNLRQGVDADINGLRQVLDNLTMEKSDLEMQYETLQEELMALKKNHKEEMSQLTGQNSGDVNVEINVAPGKDLTKTLNDMRQEYEQLIAKNRKDIENQYETQITQIEHEVSSSGQEVQSSAKEVTQLRHGVQELEIELQSQLSKKAALEKSLE…	1573	695	1	1	1	616.803	1231.59	2	1231.59	0.0007	0	98.44	2e-08	R	SGGGGGGGLGSGGSIR	S
3	1::sp|cRAP041|P35527|K1C9_HUMAN	Keratin, type I cytoskeletal 9 OS=Homo sapiens GN=KRT9 PE=1 SV=3	1689	62255	104	104	26	26	54.4	623	MSCRQFSSSYLSRSGGGGGGGLGSGGSIRSSYSRFSSSGGGGGGGRFSSSSGYGGGSSRVCGRGGGGSFGYSYGGGSGGGFSASSLGGGFGGGSRGFGGASGGGYSSSGGFGGGFGGGSGGGFGGGYGSGFGGFGGFGGGAGGGDGGILTANEKSTMQELNSRLASYLDKVQALEEANNDLENKIQDWYDKKGPAAIQKNYSPYYNTIDDLKDQIVDLTVGNNKTLLDIDNTRMTLDDFRIKFEMEQNLRQGVDADINGLRQVLDNLTMEKSDLEMQYETLQEELMALKKNHKEEMSQLTGQNSGDVNVEINVAPGKDLTKTLNDMRQEYEQLIAKNRKDIENQYETQITQIEHEVSSSGQEVQSSAKEVTQLRHGVQELEIELQSQLSKKAALEKSLE…	1588	485	1	1	1	618.268	1234.52	2	1234.52	0.0001	0	73.12	1.8e-06	R	FSSSSGYGGGSSR	V
3	1::sp|cRAP041|P35527|K1C9_HUMAN	Keratin, type I cytoskeletal 9 OS=Homo sapiens GN=KRT9 PE=1 SV=3	1689	62255	104	104	26	26	54.4	623	MSCRQFSSSYLSRSGGGGGGGLGSGGSIRSSYSRFSSSGGGGGGGRFSSSSGYGGGSSRVCGRGGGGSFGYSYGGGSGGGFSASSLGGGFGGGSRGFGGASGGGYSSSGGFGGGFGGGSGGGFGGGYGSGFGGFGGFGGGAGGGDGGILTANEKSTMQELNSRLASYLDKVQALEEANNDLENKIQDWYDKKGPAAIQKNYSPYYNTIDDLKDQIVDLTVGNNKTLLDIDNTRMTLDDFRIKFEMEQNLRQGVDADINGLRQVLDNLTMEKSDLEMQYETLQEELMALKKNHKEEMSQLTGQNSGDVNVEINVAPGKDLTKTLNDMRQEYEQLIAKNRKDIENQYETQITQIEHEVSSSGQEVQSSAKEVTQLRHGVQELEIELQSQLSKKAALEKSLE…	1589	450	1	1	1	618.268	1234.52	2	1234.52	0.0004	0	86.33	8.7e-08	R	FSSSSGYGGGSSR	V
3	1::sp|cRAP041|P35527|K1C9_HUMAN	Keratin, type I cytoskeletal 9 OS=Homo sapiens GN=KRT9 PE=1 SV=3	1689	62255	104	104	26	26	54.4	623	MSCRQFSSSYLSRSGGGGGGGLGSGGSIRSSYSRFSSSGGGGGGGRFSSSSGYGGGSSRVCGRGGGGSFGYSYGGGSGGGFSASSLGGGFGGGSRGFGGASGGGYSSSGGFGGGFGGGSGGGFGGGYGSGFGGFGGFGGGAGGGDGGILTANEKSTMQELNSRLASYLDKVQALEEANNDLENKIQDWYDKKGPAAIQKNYSPYYNTIDDLKDQIVDLTVGNNKTLLDIDNTRMTLDDFRIKFEMEQNLRQGVDADINGLRQVLDNLTMEKSDLEMQYETLQEELMALKKNHKEEMSQLTGQNSGDVNVEINVAPGKDLTKTLNDMRQEYEQLIAKNRKDIENQYETQITQIEHEVSSSGQEVQSSAKEVTQLRHGVQELEIELQSQLSKKAALEKSLE…	1590	384	1	1	1	618.268	1234.52	2	1234.52	0.0005	0	84.41	1.4e-07	R	FSSSSGYGGGSSR	V
3	1::sp|cRAP041|P35527|K1C9_HUMAN	Keratin, type I cytoskeletal 9 OS=Homo sapiens GN=KRT9 PE=1 SV=3	1689	62255	104	104	26	26	54.4	623	MSCRQFSSSYLSRSGGGGGGGLGSGGSIRSSYSRFSSSGGGGGGGRFSSSSGYGGGSSRVCGRGGGGSFGYSYGGGSGGGFSASSLGGGFGGGSRGFGGASGGGYSSSGGFGGGFGGGSGGGFGGGYGSGFGGFGGFGGGAGGGDGGILTANEKSTMQELNSRLASYLDKVQALEEANNDLENKIQDWYDKKGPAAIQKNYSPYYNTIDDLKDQIVDLTVGNNKTLLDIDNTRMTLDDFRIKFEMEQNLRQGVDADINGLRQVLDNLTMEKSDLEMQYETLQEELMALKKNHKEEMSQLTGQNSGDVNVEINVAPGKDLTKTLNDMRQEYEQLIAKNRKDIENQYETQITQIEHEVSSSGQEVQSSAKEVTQLRHGVQELEIELQSQLSKKAALEKSLE…	1591	429	1	1	1	618.268	1234.52	2	1234.52	0.0005	0	79.44	4.4e-07	R	FSSSSGYGGGSSR	V
3	1::sp|cRAP041|P35527|K1C9_HUMAN	Keratin, type I cytoskeletal 9 OS=Homo sapiens GN=KRT9 PE=1 SV=3	1689	62255	104	104	26	26	54.4	623	MSCRQFSSSYLSRSGGGGGGGLGSGGSIRSSYSRFSSSGGGGGGGRFSSSSGYGGGSSRVCGRGGGGSFGYSYGGGSGGGFSASSLGGGFGGGSRGFGGASGGGYSSSGGFGGGFGGGSGGGFGGGYGSGFGGFGGFGGGAGGGDGGILTANEKSTMQELNSRLASYLDKVQALEEANNDLENKIQDWYDKKGPAAIQKNYSPYYNTIDDLKDQIVDLTVGNNKTLLDIDNTRMTLDDFRIKFEMEQNLRQGVDADINGLRQVLDNLTMEKSDLEMQYETLQEELMALKKNHKEEMSQLTGQNSGDVNVEINVAPGKDLTKTLNDMRQEYEQLIAKNRKDIENQYETQITQIEHEVSSSGQEVQSSAKEVTQLRHGVQELEIELQSQLSKKAALEKSLE…	1781	2351	1	1	1	436.564	1306.67	3	1306.67	-0.0001	1	41.06	0.0084	R	IKFEMEQNLR	Q
3	1::sp|cRAP041|P35527|K1C9_HUMAN	Keratin, type I cytoskeletal 9 OS=Homo sapiens GN=KRT9 PE=1 SV=3	1689	62255	104	104	26	26	54.4	623	MSCRQFSSSYLSRSGGGGGGGLGSGGSIRSSYSRFSSSGGGGGGGRFSSSSGYGGGSSRVCGRGGGGSFGYSYGGGSGGGFSASSLGGGFGGGSRGFGGASGGGYSSSGGFGGGFGGGSGGGFGGGYGSGFGGFGGFGGGAGGGDGGILTANEKSTMQELNSRLASYLDKVQALEEANNDLENKIQDWYDKKGPAAIQKNYSPYYNTIDDLKDQIVDLTVGNNKTLLDIDNTRMTLDDFRIKFEMEQNLRQGVDADINGLRQVLDNLTMEKSDLEMQYETLQEELMALKKNHKEEMSQLTGQNSGDVNVEINVAPGKDLTKTLNDMRQEYEQLIAKNRKDIENQYETQITQIEHEVSSSGQEVQSSAKEVTQLRHGVQELEIELQSQLSKKAALEKSLE…	1782	2256	1	1	1	654.342	1306.67	2	1306.67	0.0002	1	46.99	0.0021	R	IKFEMEQNLR	Q
3	1::sp|cRAP041|P35527|K1C9_HUMAN	Keratin, type I cytoskeletal 9 OS=Homo sapiens GN=KRT9 PE=1 SV=3	1689	62255	104	104	26	26	54.4	623	MSCRQFSSSYLSRSGGGGGGGLGSGGSIRSSYSRFSSSGGGGGGGRFSSSSGYGGGSSRVCGRGGGGSFGYSYGGGSGGGFSASSLGGGFGGGSRGFGGASGGGYSSSGGFGGGFGGGSGGGFGGGYGSGFGGFGGFGGGAGGGDGGILTANEKSTMQELNSRLASYLDKVQALEEANNDLENKIQDWYDKKGPAAIQKNYSPYYNTIDDLKDQIVDLTVGNNKTLLDIDNTRMTLDDFRIKFEMEQNLRQGVDADINGLRQVLDNLTMEKSDLEMQYETLQEELMALKKNHKEEMSQLTGQNSGDVNVEINVAPGKDLTKTLNDMRQEYEQLIAKNRKDIENQYETQITQIEHEVSSSGQEVQSSAKEVTQLRHGVQELEIELQSQLSKKAALEKSLE…	1819	2329	1	1	1	658.346	1314.68	2	1314.68	0	0	37.41	0.025	K	DQIVDLTVGNNK	T
3	1::sp|cRAP041|P35527|K1C9_HUMAN	Keratin, type I cytoskeletal 9 OS=Homo sapiens GN=KRT9 PE=1 SV=3	1689	62255	104	104	26	26	54.4	623	MSCRQFSSSYLSRSGGGGGGGLGSGGSIRSSYSRFSSSGGGGGGGRFSSSSGYGGGSSRVCGRGGGGSFGYSYGGGSGGGFSASSLGGGFGGGSRGFGGASGGGYSSSGGFGGGFGGGSGGGFGGGYGSGFGGFGGFGGGAGGGDGGILTANEKSTMQELNSRLASYLDKVQALEEANNDLENKIQDWYDKKGPAAIQKNYSPYYNTIDDLKDQIVDLTVGNNKTLLDIDNTRMTLDDFRIKFEMEQNLRQGVDADINGLRQVLDNLTMEKSDLEMQYETLQEELMALKKNHKEEMSQLTGQNSGDVNVEINVAPGKDLTKTLNDMRQEYEQLIAKNRKDIENQYETQITQIEHEVSSSGQEVQSSAKEVTQLRHGVQELEIELQSQLSKKAALEKSLE…	1853	1988	1	1	1	441.895	1322.66	3	1322.67	-0.0015	1	41.79	0.0069	R	IKFEMEQNLR	Q
3	1::sp|cRAP041|P35527|K1C9_HUMAN	Keratin, type I cytoskeletal 9 OS=Homo sapiens GN=KRT9 PE=1 SV=3	1689	62255	104	104	26	26	54.4	623	MSCRQFSSSYLSRSGGGGGGGLGSGGSIRSSYSRFSSSGGGGGGGRFSSSSGYGGGSSRVCGRGGGGSFGYSYGGGSGGGFSASSLGGGFGGGSRGFGGASGGGYSSSGGFGGGFGGGSGGGFGGGYGSGFGGFGGFGGGAGGGDGGILTANEKSTMQELNSRLASYLDKVQALEEANNDLENKIQDWYDKKGPAAIQKNYSPYYNTIDDLKDQIVDLTVGNNKTLLDIDNTRMTLDDFRIKFEMEQNLRQGVDADINGLRQVLDNLTMEKSDLEMQYETLQEELMALKKNHKEEMSQLTGQNSGDVNVEINVAPGKDLTKTLNDMRQEYEQLIAKNRKDIENQYETQITQIEHEVSSSGQEVQSSAKEVTQLRHGVQELEIELQSQLSKKAALEKSLE…	1854	1901	1	1	1	441.895	1322.66	3	1322.67	-0.0014	1	23.58	0.46	R	IKFEMEQNLR	Q
3	1::sp|cRAP041|P35527|K1C9_HUMAN	Keratin, type I cytoskeletal 9 OS=Homo sapiens GN=KRT9 PE=1 SV=3	1689	62255	104	104	26	26	54.4	623	MSCRQFSSSYLSRSGGGGGGGLGSGGSIRSSYSRFSSSGGGGGGGRFSSSSGYGGGSSRVCGRGGGGSFGYSYGGGSGGGFSASSLGGGFGGGSRGFGGASGGGYSSSGGFGGGFGGGSGGGFGGGYGSGFGGFGGFGGGAGGGDGGILTANEKSTMQELNSRLASYLDKVQALEEANNDLENKIQDWYDKKGPAAIQKNYSPYYNTIDDLKDQIVDLTVGNNKTLLDIDNTRMTLDDFRIKFEMEQNLRQGVDADINGLRQVLDNLTMEKSDLEMQYETLQEELMALKKNHKEEMSQLTGQNSGDVNVEINVAPGKDLTKTLNDMRQEYEQLIAKNRKDIENQYETQITQIEHEVSSSGQEVQSSAKEVTQLRHGVQELEIELQSQLSKKAALEKSLE…	1856	2224	1	1	1	441.895	1322.66	3	1322.67	-0.0011	1	26.41	0.25	R	IKFEMEQNLR	Q
3	1::sp|cRAP041|P35527|K1C9_HUMAN	Keratin, type I cytoskeletal 9 OS=Homo sapiens GN=KRT9 PE=1 SV=3	1689	62255	104	104	26	26	54.4	623	MSCRQFSSSYLSRSGGGGGGGLGSGGSIRSSYSRFSSSGGGGGGGRFSSSSGYGGGSSRVCGRGGGGSFGYSYGGGSGGGFSASSLGGGFGGGSRGFGGASGGGYSSSGGFGGGFGGGSGGGFGGGYGSGFGGFGGFGGGAGGGDGGILTANEKSTMQELNSRLASYLDKVQALEEANNDLENKIQDWYDKKGPAAIQKNYSPYYNTIDDLKDQIVDLTVGNNKTLLDIDNTRMTLDDFRIKFEMEQNLRQGVDADINGLRQVLDNLTMEKSDLEMQYETLQEELMALKKNHKEEMSQLTGQNSGDVNVEINVAPGKDLTKTLNDMRQEYEQLIAKNRKDIENQYETQITQIEHEVSSSGQEVQSSAKEVTQLRHGVQELEIELQSQLSKKAALEKSLE…	1857	2143	1	1	1	441.896	1322.67	3	1322.67	0.0001	1	28.66	0.15	R	IKFEMEQNLR	Q
3	1::sp|cRAP041|P35527|K1C9_HUMAN	Keratin, type I cytoskeletal 9 OS=Homo sapiens GN=KRT9 PE=1 SV=3	1689	62255	104	104	26	26	54.4	623	MSCRQFSSSYLSRSGGGGGGGLGSGGSIRSSYSRFSSSGGGGGGGRFSSSSGYGGGSSRVCGRGGGGSFGYSYGGGSGGGFSASSLGGGFGGGSRGFGGASGGGYSSSGGFGGGFGGGSGGGFGGGYGSGFGGFGGFGGGAGGGDGGILTANEKSTMQELNSRLASYLDKVQALEEANNDLENKIQDWYDKKGPAAIQKNYSPYYNTIDDLKDQIVDLTVGNNKTLLDIDNTRMTLDDFRIKFEMEQNLRQGVDADINGLRQVLDNLTMEKSDLEMQYETLQEELMALKKNHKEEMSQLTGQNSGDVNVEINVAPGKDLTKTLNDMRQEYEQLIAKNRKDIENQYETQITQIEHEVSSSGQEVQSSAKEVTQLRHGVQELEIELQSQLSKKAALEKSLE…	1858	1305	1	1	1	662.34	1322.67	2	1322.67	0.0003	1	34.41	0.039	R	IKFEMEQNLR	Q
3	1::sp|cRAP041|P35527|K1C9_HUMAN	Keratin, type I cytoskeletal 9 OS=Homo sapiens GN=KRT9 PE=1 SV=3	1689	62255	104	104	26	26	54.4	623	MSCRQFSSSYLSRSGGGGGGGLGSGGSIRSSYSRFSSSGGGGGGGRFSSSSGYGGGSSRVCGRGGGGSFGYSYGGGSGGGFSASSLGGGFGGGSRGFGGASGGGYSSSGGFGGGFGGGSGGGFGGGYGSGFGGFGGFGGGAGGGDGGILTANEKSTMQELNSRLASYLDKVQALEEANNDLENKIQDWYDKKGPAAIQKNYSPYYNTIDDLKDQIVDLTVGNNKTLLDIDNTRMTLDDFRIKFEMEQNLRQGVDADINGLRQVLDNLTMEKSDLEMQYETLQEELMALKKNHKEEMSQLTGQNSGDVNVEINVAPGKDLTKTLNDMRQEYEQLIAKNRKDIENQYETQITQIEHEVSSSGQEVQSSAKEVTQLRHGVQELEIELQSQLSKKAALEKSLE…	1860	1471	1	1	1	662.341	1322.67	2	1322.67	0.0025	1	38.19	0.016	R	IKFEMEQNLR	Q
3	1::sp|cRAP041|P35527|K1C9_HUMAN	Keratin, type I cytoskeletal 9 OS=Homo sapiens GN=KRT9 PE=1 SV=3	1689	62255	104	104	26	26	54.4	623	MSCRQFSSSYLSRSGGGGGGGLGSGGSIRSSYSRFSSSGGGGGGGRFSSSSGYGGGSSRVCGRGGGGSFGYSYGGGSGGGFSASSLGGGFGGGSRGFGGASGGGYSSSGGFGGGFGGGSGGGFGGGYGSGFGGFGGFGGGAGGGDGGILTANEKSTMQELNSRLASYLDKVQALEEANNDLENKIQDWYDKKGPAAIQKNYSPYYNTIDDLKDQIVDLTVGNNKTLLDIDNTRMTLDDFRIKFEMEQNLRQGVDADINGLRQVLDNLTMEKSDLEMQYETLQEELMALKKNHKEEMSQLTGQNSGDVNVEINVAPGKDLTKTLNDMRQEYEQLIAKNRKDIENQYETQITQIEHEVSSSGQEVQSSAKEVTQLRHGVQELEIELQSQLSKKAALEKSLE…	1861	1795	1	1	1	662.342	1322.67	2	1322.67	0.0038	1	23.62	0.47	R	IKFEMEQNLR	Q
3	1::sp|cRAP041|P35527|K1C9_HUMAN	Keratin, type I cytoskeletal 9 OS=Homo sapiens GN=KRT9 PE=1 SV=3	1689	62255	104	104	26	26	54.4	623	MSCRQFSSSYLSRSGGGGGGGLGSGGSIRSSYSRFSSSGGGGGGGRFSSSSGYGGGSSRVCGRGGGGSFGYSYGGGSGGGFSASSLGGGFGGGSRGFGGASGGGYSSSGGFGGGFGGGSGGGFGGGYGSGFGGFGGFGGGAGGGDGGILTANEKSTMQELNSRLASYLDKVQALEEANNDLENKIQDWYDKKGPAAIQKNYSPYYNTIDDLKDQIVDLTVGNNKTLLDIDNTRMTLDDFRIKFEMEQNLRQGVDADINGLRQVLDNLTMEKSDLEMQYETLQEELMALKKNHKEEMSQLTGQNSGDVNVEINVAPGKDLTKTLNDMRQEYEQLIAKNRKDIENQYETQITQIEHEVSSSGQEVQSSAKEVTQLRHGVQELEIELQSQLSKKAALEKSLE…	2433	1429	1	1	1	793.887	1585.76	2	1585.76	0.0009	0	69.25	1.4e-05	K	VQALEEANNDLENK	I
3	1::sp|cRAP041|P35527|K1C9_HUMAN	Keratin, type I cytoskeletal 9 OS=Homo sapiens GN=KRT9 PE=1 SV=3	1689	62255	104	104	26	26	54.4	623	MSCRQFSSSYLSRSGGGGGGGLGSGGSIRSSYSRFSSSGGGGGGGRFSSSSGYGGGSSRVCGRGGGGSFGYSYGGGSGGGFSASSLGGGFGGGSRGFGGASGGGYSSSGGFGGGFGGGSGGGFGGGYGSGFGGFGGFGGGAGGGDGGILTANEKSTMQELNSRLASYLDKVQALEEANNDLENKIQDWYDKKGPAAIQKNYSPYYNTIDDLKDQIVDLTVGNNKTLLDIDNTRMTLDDFRIKFEMEQNLRQGVDADINGLRQVLDNLTMEKSDLEMQYETLQEELMALKKNHKEEMSQLTGQNSGDVNVEINVAPGKDLTKTLNDMRQEYEQLIAKNRKDIENQYETQITQIEHEVSSSGQEVQSSAKEVTQLRHGVQELEIELQSQLSKKAALEKSLE…	2434	1350	1	1	1	793.887	1585.76	2	1585.76	0.0013	0	59.97	0.00012	K	VQALEEANNDLENK	I
3	1::sp|cRAP041|P35527|K1C9_HUMAN	Keratin, type I cytoskeletal 9 OS=Homo sapiens GN=KRT9 PE=1 SV=3	1689	62255	104	104	26	26	54.4	623	MSCRQFSSSYLSRSGGGGGGGLGSGGSIRSSYSRFSSSGGGGGGGRFSSSSGYGGGSSRVCGRGGGGSFGYSYGGGSGGGFSASSLGGGFGGGSRGFGGASGGGYSSSGGFGGGFGGGSGGGFGGGYGSGFGGFGGFGGGAGGGDGGILTANEKSTMQELNSRLASYLDKVQALEEANNDLENKIQDWYDKKGPAAIQKNYSPYYNTIDDLKDQIVDLTVGNNKTLLDIDNTRMTLDDFRIKFEMEQNLRQGVDADINGLRQVLDNLTMEKSDLEMQYETLQEELMALKKNHKEEMSQLTGQNSGDVNVEINVAPGKDLTKTLNDMRQEYEQLIAKNRKDIENQYETQITQIEHEVSSSGQEVQSSAKEVTQLRHGVQELEIELQSQLSKKAALEKSLE…	2730	327	1	1	1	896.368	1790.72	2	1790.72	0.0007	0	113.09	7.7e-11	R	GGSGGSYGGGGSGGGYGGGSGSR	G
3	1::sp|cRAP041|P35527|K1C9_HUMAN	Keratin, type I cytoskeletal 9 OS=Homo sapiens GN=KRT9 PE=1 SV=3	1689	62255	104	104	26	26	54.4	623	MSCRQFSSSYLSRSGGGGGGGLGSGGSIRSSYSRFSSSGGGGGGGRFSSSSGYGGGSSRVCGRGGGGSFGYSYGGGSGGGFSASSLGGGFGGGSRGFGGASGGGYSSSGGFGGGFGGGSGGGFGGGYGSGFGGFGGFGGGAGGGDGGILTANEKSTMQELNSRLASYLDKVQALEEANNDLENKIQDWYDKKGPAAIQKNYSPYYNTIDDLKDQIVDLTVGNNKTLLDIDNTRMTLDDFRIKFEMEQNLRQGVDADINGLRQVLDNLTMEKSDLEMQYETLQEELMALKKNHKEEMSQLTGQNSGDVNVEINVAPGKDLTKTLNDMRQEYEQLIAKNRKDIENQYETQITQIEHEVSSSGQEVQSSAKEVTQLRHGVQELEIELQSQLSKKAALEKSLE…	2731	298	1	1	1	896.368	1790.72	2	1790.72	0.0012	0	94.42	5.8e-09	R	GGSGGSYGGGGSGGGYGGGSGSR	G
3	1::sp|cRAP041|P35527|K1C9_HUMAN	Keratin, type I cytoskeletal 9 OS=Homo sapiens GN=KRT9 PE=1 SV=3	1689	62255	104	104	26	26	54.4	623	MSCRQFSSSYLSRSGGGGGGGLGSGGSIRSSYSRFSSSGGGGGGGRFSSSSGYGGGSSRVCGRGGGGSFGYSYGGGSGGGFSASSLGGGFGGGSRGFGGASGGGYSSSGGFGGGFGGGSGGGFGGGYGSGFGGFGGFGGGAGGGDGGILTANEKSTMQELNSRLASYLDKVQALEEANNDLENKIQDWYDKKGPAAIQKNYSPYYNTIDDLKDQIVDLTVGNNKTLLDIDNTRMTLDDFRIKFEMEQNLRQGVDADINGLRQVLDNLTMEKSDLEMQYETLQEELMALKKNHKEEMSQLTGQNSGDVNVEINVAPGKDLTKTLNDMRQEYEQLIAKNRKDIENQYETQITQIEHEVSSSGQEVQSSAKEVTQLRHGVQELEIELQSQLSKKAALEKSLE…	2779	3472	1	1	1	613.326	1836.96	3	1836.96	-0.0009	0	61.04	8.7e-05	R	HGVQELEIELQSQLSK	K
3	1::sp|cRAP041|P35527|K1C9_HUMAN	Keratin, type I cytoskeletal 9 OS=Homo sapiens GN=KRT9 PE=1 SV=3	1689	62255	104	104	26	26	54.4	623	MSCRQFSSSYLSRSGGGGGGGLGSGGSIRSSYSRFSSSGGGGGGGRFSSSSGYGGGSSRVCGRGGGGSFGYSYGGGSGGGFSASSLGGGFGGGSRGFGGASGGGYSSSGGFGGGFGGGSGGGFGGGYGSGFGGFGGFGGGAGGGDGGILTANEKSTMQELNSRLASYLDKVQALEEANNDLENKIQDWYDKKGPAAIQKNYSPYYNTIDDLKDQIVDLTVGNNKTLLDIDNTRMTLDDFRIKFEMEQNLRQGVDADINGLRQVLDNLTMEKSDLEMQYETLQEELMALKKNHKEEMSQLTGQNSGDVNVEINVAPGKDLTKTLNDMRQEYEQLIAKNRKDIENQYETQITQIEHEVSSSGQEVQSSAKEVTQLRHGVQELEIELQSQLSKKAALEKSLE…	2780	3736	1	1	1	613.327	1836.96	3	1836.96	0.0004	0	70.21	1e-05	R	HGVQELEIELQSQLSK	K
3	1::sp|cRAP041|P35527|K1C9_HUMAN	Keratin, type I cytoskeletal 9 OS=Homo sapiens GN=KRT9 PE=1 SV=3	1689	62255	104	104	26	26	54.4	623	MSCRQFSSSYLSRSGGGGGGGLGSGGSIRSSYSRFSSSGGGGGGGRFSSSSGYGGGSSRVCGRGGGGSFGYSYGGGSGGGFSASSLGGGFGGGSRGFGGASGGGYSSSGGFGGGFGGGSGGGFGGGYGSGFGGFGGFGGGAGGGDGGILTANEKSTMQELNSRLASYLDKVQALEEANNDLENKIQDWYDKKGPAAIQKNYSPYYNTIDDLKDQIVDLTVGNNKTLLDIDNTRMTLDDFRIKFEMEQNLRQGVDADINGLRQVLDNLTMEKSDLEMQYETLQEELMALKKNHKEEMSQLTGQNSGDVNVEINVAPGKDLTKTLNDMRQEYEQLIAKNRKDIENQYETQITQIEHEVSSSGQEVQSSAKEVTQLRHGVQELEIELQSQLSKKAALEKSLE…	2781	3598	1	1	1	613.327	1836.96	3	1836.96	0.0006	0	81.48	7.7e-07	R	HGVQELEIELQSQLSK	K
3	1::sp|cRAP041|P35527|K1C9_HUMAN	Keratin, type I cytoskeletal 9 OS=Homo sapiens GN=KRT9 PE=1 SV=3	1689	62255	104	104	26	26	54.4	623	MSCRQFSSSYLSRSGGGGGGGLGSGGSIRSSYSRFSSSGGGGGGGRFSSSSGYGGGSSRVCGRGGGGSFGYSYGGGSGGGFSASSLGGGFGGGSRGFGGASGGGYSSSGGFGGGFGGGSGGGFGGGYGSGFGGFGGFGGGAGGGDGGILTANEKSTMQELNSRLASYLDKVQALEEANNDLENKIQDWYDKKGPAAIQKNYSPYYNTIDDLKDQIVDLTVGNNKTLLDIDNTRMTLDDFRIKFEMEQNLRQGVDADINGLRQVLDNLTMEKSDLEMQYETLQEELMALKKNHKEEMSQLTGQNSGDVNVEINVAPGKDLTKTLNDMRQEYEQLIAKNRKDIENQYETQITQIEHEVSSSGQEVQSSAKEVTQLRHGVQELEIELQSQLSKKAALEKSLE…	2969	3141	1	1	1	656.025	1965.05	3	1965.05	0	1	56.59	0.00017	R	HGVQELEIELQSQLSKK	A
3	1::sp|cRAP041|P35527|K1C9_HUMAN	Keratin, type I cytoskeletal 9 OS=Homo sapiens GN=KRT9 PE=1 SV=3	1689	62255	104	104	26	26	54.4	623	MSCRQFSSSYLSRSGGGGGGGLGSGGSIRSSYSRFSSSGGGGGGGRFSSSSGYGGGSSRVCGRGGGGSFGYSYGGGSGGGFSASSLGGGFGGGSRGFGGASGGGYSSSGGFGGGFGGGSGGGFGGGYGSGFGGFGGFGGGAGGGDGGILTANEKSTMQELNSRLASYLDKVQALEEANNDLENKIQDWYDKKGPAAIQKNYSPYYNTIDDLKDQIVDLTVGNNKTLLDIDNTRMTLDDFRIKFEMEQNLRQGVDADINGLRQVLDNLTMEKSDLEMQYETLQEELMALKKNHKEEMSQLTGQNSGDVNVEINVAPGKDLTKTLNDMRQEYEQLIAKNRKDIENQYETQITQIEHEVSSSGQEVQSSAKEVTQLRHGVQELEIELQSQLSKKAALEKSLE…	2970	3265	1	1	1	656.026	1965.06	3	1965.05	0.0022	1	56.41	0.00017	R	HGVQELEIELQSQLSKK	A
3	1::sp|cRAP041|P35527|K1C9_HUMAN	Keratin, type I cytoskeletal 9 OS=Homo sapiens GN=KRT9 PE=1 SV=3	1689	62255	104	104	26	26	54.4	623	MSCRQFSSSYLSRSGGGGGGGLGSGGSIRSSYSRFSSSGGGGGGGRFSSSSGYGGGSSRVCGRGGGGSFGYSYGGGSGGGFSASSLGGGFGGGSRGFGGASGGGYSSSGGFGGGFGGGSGGGFGGGYGSGFGGFGGFGGGAGGGDGGILTANEKSTMQELNSRLASYLDKVQALEEANNDLENKIQDWYDKKGPAAIQKNYSPYYNTIDDLKDQIVDLTVGNNKTLLDIDNTRMTLDDFRIKFEMEQNLRQGVDADINGLRQVLDNLTMEKSDLEMQYETLQEELMALKKNHKEEMSQLTGQNSGDVNVEINVAPGKDLTKTLNDMRQEYEQLIAKNRKDIENQYETQITQIEHEVSSSGQEVQSSAKEVTQLRHGVQELEIELQSQLSKKAALEKSLE…	3093	4183	1	1	1	1048.02	2094.03	2	2094.03	0.0011	0	46.05	0.0041	R	QEIECQNQEYSLLLSIK	M
3	1::sp|cRAP041|P35527|K1C9_HUMAN	Keratin, type I cytoskeletal 9 OS=Homo sapiens GN=KRT9 PE=1 SV=3	1689	62255	104	104	26	26	54.4	623	MSCRQFSSSYLSRSGGGGGGGLGSGGSIRSSYSRFSSSGGGGGGGRFSSSSGYGGGSSRVCGRGGGGSFGYSYGGGSGGGFSASSLGGGFGGGSRGFGGASGGGYSSSGGFGGGFGGGSGGGFGGGYGSGFGGFGGFGGGAGGGDGGILTANEKSTMQELNSRLASYLDKVQALEEANNDLENKIQDWYDKKGPAAIQKNYSPYYNTIDDLKDQIVDLTVGNNKTLLDIDNTRMTLDDFRIKFEMEQNLRQGVDADINGLRQVLDNLTMEKSDLEMQYETLQEELMALKKNHKEEMSQLTGQNSGDVNVEINVAPGKDLTKTLNDMRQEYEQLIAKNRKDIENQYETQITQIEHEVSSSGQEVQSSAKEVTQLRHGVQELEIELQSQLSKKAALEKSLE…	3621	2593	1	1	1	837.382	2509.12	3	2509.12	-0.0006	0	43.67	0.0048	K	EIETYHNLLEGGQEDFESSGAGK	I
3	1::sp|cRAP041|P35527|K1C9_HUMAN	Keratin, type I cytoskeletal 9 OS=Homo sapiens GN=KRT9 PE=1 SV=3	1689	62255	104	104	26	26	54.4	623	MSCRQFSSSYLSRSGGGGGGGLGSGGSIRSSYSRFSSSGGGGGGGRFSSSSGYGGGSSRVCGRGGGGSFGYSYGGGSGGGFSASSLGGGFGGGSRGFGGASGGGYSSSGGFGGGFGGGSGGGFGGGYGSGFGGFGGFGGGAGGGDGGILTANEKSTMQELNSRLASYLDKVQALEEANNDLENKIQDWYDKKGPAAIQKNYSPYYNTIDDLKDQIVDLTVGNNKTLLDIDNTRMTLDDFRIKFEMEQNLRQGVDADINGLRQVLDNLTMEKSDLEMQYETLQEELMALKKNHKEEMSQLTGQNSGDVNVEINVAPGKDLTKTLNDMRQEYEQLIAKNRKDIENQYETQITQIEHEVSSSGQEVQSSAKEVTQLRHGVQELEIELQSQLSKKAALEKSLE…	3622	2775	1	1	1	837.383	2509.13	3	2509.12	0.0012	0	48.58	0.0016	K	EIETYHNLLEGGQEDFESSGAGK	I
3	1::sp|cRAP041|P35527|K1C9_HUMAN	Keratin, type I cytoskeletal 9 OS=Homo sapiens GN=KRT9 PE=1 SV=3	1689	62255	104	104	26	26	54.4	623	MSCRQFSSSYLSRSGGGGGGGLGSGGSIRSSYSRFSSSGGGGGGGRFSSSSGYGGGSSRVCGRGGGGSFGYSYGGGSGGGFSASSLGGGFGGGSRGFGGASGGGYSSSGGFGGGFGGGSGGGFGGGYGSGFGGFGGFGGGAGGGDGGILTANEKSTMQELNSRLASYLDKVQALEEANNDLENKIQDWYDKKGPAAIQKNYSPYYNTIDDLKDQIVDLTVGNNKTLLDIDNTRMTLDDFRIKFEMEQNLRQGVDADINGLRQVLDNLTMEKSDLEMQYETLQEELMALKKNHKEEMSQLTGQNSGDVNVEINVAPGKDLTKTLNDMRQEYEQLIAKNRKDIENQYETQITQIEHEVSSSGQEVQSSAKEVTQLRHGVQELEIELQSQLSKKAALEKSLE…	3623	2680	1	1	1	837.383	2509.13	3	2509.12	0.0016	0	56.22	0.00027	K	EIETYHNLLEGGQEDFESSGAGK	I
3	1::sp|cRAP041|P35527|K1C9_HUMAN	Keratin, type I cytoskeletal 9 OS=Homo sapiens GN=KRT9 PE=1 SV=3	1689	62255	104	104	26	26	54.4	623	MSCRQFSSSYLSRSGGGGGGGLGSGGSIRSSYSRFSSSGGGGGGGRFSSSSGYGGGSSRVCGRGGGGSFGYSYGGGSGGGFSASSLGGGFGGGSRGFGGASGGGYSSSGGFGGGFGGGSGGGFGGGYGSGFGGFGGFGGGAGGGDGGILTANEKSTMQELNSRLASYLDKVQALEEANNDLENKIQDWYDKKGPAAIQKNYSPYYNTIDDLKDQIVDLTVGNNKTLLDIDNTRMTLDDFRIKFEMEQNLRQGVDADINGLRQVLDNLTMEKSDLEMQYETLQEELMALKKNHKEEMSQLTGQNSGDVNVEINVAPGKDLTKTLNDMRQEYEQLIAKNRKDIENQYETQITQIEHEVSSSGQEVQSSAKEVTQLRHGVQELEIELQSQLSKKAALEKSLE…	3624	2866	1	1	1	837.383	2509.13	3	2509.12	0.0023	0	64.65	4e-05	K	EIETYHNLLEGGQEDFESSGAGK	I
3	1::sp|cRAP041|P35527|K1C9_HUMAN	Keratin, type I cytoskeletal 9 OS=Homo sapiens GN=KRT9 PE=1 SV=3	1689	62255	104	104	26	26	54.4	623	MSCRQFSSSYLSRSGGGGGGGLGSGGSIRSSYSRFSSSGGGGGGGRFSSSSGYGGGSSRVCGRGGGGSFGYSYGGGSGGGFSASSLGGGFGGGSRGFGGASGGGYSSSGGFGGGFGGGSGGGFGGGYGSGFGGFGGFGGGAGGGDGGILTANEKSTMQELNSRLASYLDKVQALEEANNDLENKIQDWYDKKGPAAIQKNYSPYYNTIDDLKDQIVDLTVGNNKTLLDIDNTRMTLDDFRIKFEMEQNLRQGVDADINGLRQVLDNLTMEKSDLEMQYETLQEELMALKKNHKEEMSQLTGQNSGDVNVEINVAPGKDLTKTLNDMRQEYEQLIAKNRKDIENQYETQITQIEHEVSSSGQEVQSSAKEVTQLRHGVQELEIELQSQLSKKAALEKSLE…	3769	3399	1	1	1	902.392	2704.15	3	2704.15	-0.0002	0	76.24	1.4e-06	R	GGGGSFGYSYGGGSGGGFSASSLGGGFGGGSR	G
3	1::sp|cRAP041|P35527|K1C9_HUMAN	Keratin, type I cytoskeletal 9 OS=Homo sapiens GN=KRT9 PE=1 SV=3	1689	62255	104	104	26	26	54.4	623	MSCRQFSSSYLSRSGGGGGGGLGSGGSIRSSYSRFSSSGGGGGGGRFSSSSGYGGGSSRVCGRGGGGSFGYSYGGGSGGGFSASSLGGGFGGGSRGFGGASGGGYSSSGGFGGGFGGGSGGGFGGGYGSGFGGFGGFGGGAGGGDGGILTANEKSTMQELNSRLASYLDKVQALEEANNDLENKIQDWYDKKGPAAIQKNYSPYYNTIDDLKDQIVDLTVGNNKTLLDIDNTRMTLDDFRIKFEMEQNLRQGVDADINGLRQVLDNLTMEKSDLEMQYETLQEELMALKKNHKEEMSQLTGQNSGDVNVEINVAPGKDLTKTLNDMRQEYEQLIAKNRKDIENQYETQITQIEHEVSSSGQEVQSSAKEVTQLRHGVQELEIELQSQLSKKAALEKSLE…	3770	3286	1	1	1	902.392	2704.16	3	2704.15	0.0012	0	58.42	8.7e-05	R	GGGGSFGYSYGGGSGGGFSASSLGGGFGGGSR	G
3	1::sp|cRAP041|P35527|K1C9_HUMAN	Keratin, type I cytoskeletal 9 OS=Homo sapiens GN=KRT9 PE=1 SV=3	1689	62255	104	104	26	26	54.4	623	MSCRQFSSSYLSRSGGGGGGGLGSGGSIRSSYSRFSSSGGGGGGGRFSSSSGYGGGSSRVCGRGGGGSFGYSYGGGSGGGFSASSLGGGFGGGSRGFGGASGGGYSSSGGFGGGFGGGSGGGFGGGYGSGFGGFGGFGGGAGGGDGGILTANEKSTMQELNSRLASYLDKVQALEEANNDLENKIQDWYDKKGPAAIQKNYSPYYNTIDDLKDQIVDLTVGNNKTLLDIDNTRMTLDDFRIKFEMEQNLRQGVDADINGLRQVLDNLTMEKSDLEMQYETLQEELMALKKNHKEEMSQLTGQNSGDVNVEINVAPGKDLTKTLNDMRQEYEQLIAKNRKDIENQYETQITQIEHEVSSSGQEVQSSAKEVTQLRHGVQELEIELQSQLSKKAALEKSLE…	3853	2639	1	1	1	720.843	2879.34	4	2879.35	-0.0011	1	36.67	0.034	R	LEKEIETYHNLLEGGQEDFESSGAGK	I
3	1::sp|cRAP041|P35527|K1C9_HUMAN	Keratin, type I cytoskeletal 9 OS=Homo sapiens GN=KRT9 PE=1 SV=3	1689	62255	104	104	26	26	54.4	623	MSCRQFSSSYLSRSGGGGGGGLGSGGSIRSSYSRFSSSGGGGGGGRFSSSSGYGGGSSRVCGRGGGGSFGYSYGGGSGGGFSASSLGGGFGGGSRGFGGASGGGYSSSGGFGGGFGGGSGGGFGGGYGSGFGGFGGFGGGAGGGDGGILTANEKSTMQELNSRLASYLDKVQALEEANNDLENKIQDWYDKKGPAAIQKNYSPYYNTIDDLKDQIVDLTVGNNKTLLDIDNTRMTLDDFRIKFEMEQNLRQGVDADINGLRQVLDNLTMEKSDLEMQYETLQEELMALKKNHKEEMSQLTGQNSGDVNVEINVAPGKDLTKTLNDMRQEYEQLIAKNRKDIENQYETQITQIEHEVSSSGQEVQSSAKEVTQLRHGVQELEIELQSQLSKKAALEKSLE…	4086	914	1	1	1	1075.1	3222.27	3	3222.27	-0.0055	0	110.12	1e-10	R	GGSGGSHGGGSGFGGESGGSYGGGEEASGSGGGYGGGSGK	S
3	1::sp|cRAP041|P35527|K1C9_HUMAN	Keratin, type I cytoskeletal 9 OS=Homo sapiens GN=KRT9 PE=1 SV=3	1689	62255	104	104	26	26	54.4	623	MSCRQFSSSYLSRSGGGGGGGLGSGGSIRSSYSRFSSSGGGGGGGRFSSSSGYGGGSSRVCGRGGGGSFGYSYGGGSGGGFSASSLGGGFGGGSRGFGGASGGGYSSSGGFGGGFGGGSGGGFGGGYGSGFGGFGGFGGGAGGGDGGILTANEKSTMQELNSRLASYLDKVQALEEANNDLENKIQDWYDKKGPAAIQKNYSPYYNTIDDLKDQIVDLTVGNNKTLLDIDNTRMTLDDFRIKFEMEQNLRQGVDADINGLRQVLDNLTMEKSDLEMQYETLQEELMALKKNHKEEMSQLTGQNSGDVNVEINVAPGKDLTKTLNDMRQEYEQLIAKNRKDIENQYETQITQIEHEVSSSGQEVQSSAKEVTQLRHGVQELEIELQSQLSKKAALEKSLE…	4087	1124	1	1	1	1075.1	3222.27	3	3222.27	-0.0055	0	82.7	5.7e-08	R	GGSGGSHGGGSGFGGESGGSYGGGEEASGSGGGYGGGSGK	S
3	1::sp|cRAP041|P35527|K1C9_HUMAN	Keratin, type I cytoskeletal 9 OS=Homo sapiens GN=KRT9 PE=1 SV=3	1689	62255	104	104	26	26	54.4	623	MSCRQFSSSYLSRSGGGGGGGLGSGGSIRSSYSRFSSSGGGGGGGRFSSSSGYGGGSSRVCGRGGGGSFGYSYGGGSGGGFSASSLGGGFGGGSRGFGGASGGGYSSSGGFGGGFGGGSGGGFGGGYGSGFGGFGGFGGGAGGGDGGILTANEKSTMQELNSRLASYLDKVQALEEANNDLENKIQDWYDKKGPAAIQKNYSPYYNTIDDLKDQIVDLTVGNNKTLLDIDNTRMTLDDFRIKFEMEQNLRQGVDADINGLRQVLDNLTMEKSDLEMQYETLQEELMALKKNHKEEMSQLTGQNSGDVNVEINVAPGKDLTKTLNDMRQEYEQLIAKNRKDIENQYETQITQIEHEVSSSGQEVQSSAKEVTQLRHGVQELEIELQSQLSKKAALEKSLE…	4088	676	1	1	1	1075.1	3222.27	3	3222.27	-0.0003	0	119.22	1.3e-11	R	GGSGGSHGGGSGFGGESGGSYGGGEEASGSGGGYGGGSGK	S
3	1::sp|cRAP041|P35527|K1C9_HUMAN	Keratin, type I cytoskeletal 9 OS=Homo sapiens GN=KRT9 PE=1 SV=3	1689	62255	104	104	26	26	54.4	623	MSCRQFSSSYLSRSGGGGGGGLGSGGSIRSSYSRFSSSGGGGGGGRFSSSSGYGGGSSRVCGRGGGGSFGYSYGGGSGGGFSASSLGGGFGGGSRGFGGASGGGYSSSGGFGGGFGGGSGGGFGGGYGSGFGGFGGFGGGAGGGDGGILTANEKSTMQELNSRLASYLDKVQALEEANNDLENKIQDWYDKKGPAAIQKNYSPYYNTIDDLKDQIVDLTVGNNKTLLDIDNTRMTLDDFRIKFEMEQNLRQGVDADINGLRQVLDNLTMEKSDLEMQYETLQEELMALKKNHKEEMSQLTGQNSGDVNVEINVAPGKDLTKTLNDMRQEYEQLIAKNRKDIENQYETQITQIEHEVSSSGQEVQSSAKEVTQLRHGVQELEIELQSQLSKKAALEKSLE…	4089	775	1	1	1	1075.1	3222.28	3	3222.27	0.0023	0	90.54	1e-08	R	GGSGGSHGGGSGFGGESGGSYGGGEEASGSGGGYGGGSGK	S
3	1::sp|cRAP041|P35527|K1C9_HUMAN	Keratin, type I cytoskeletal 9 OS=Homo sapiens GN=KRT9 PE=1 SV=3	1689	62255	104	104	26	26	54.4	623	MSCRQFSSSYLSRSGGGGGGGLGSGGSIRSSYSRFSSSGGGGGGGRFSSSSGYGGGSSRVCGRGGGGSFGYSYGGGSGGGFSASSLGGGFGGGSRGFGGASGGGYSSSGGFGGGFGGGSGGGFGGGYGSGFGGFGGFGGGAGGGDGGILTANEKSTMQELNSRLASYLDKVQALEEANNDLENKIQDWYDKKGPAAIQKNYSPYYNTIDDLKDQIVDLTVGNNKTLLDIDNTRMTLDDFRIKFEMEQNLRQGVDADINGLRQVLDNLTMEKSDLEMQYETLQEELMALKKNHKEEMSQLTGQNSGDVNVEINVAPGKDLTKTLNDMRQEYEQLIAKNRKDIENQYETQITQIEHEVSSSGQEVQSSAKEVTQLRHGVQELEIELQSQLSKKAALEKSLE…	4090	834	1	1	1	1075.1	3222.28	3	3222.27	0.003	0	90.71	1e-08	R	GGSGGSHGGGSGFGGESGGSYGGGEEASGSGGGYGGGSGK	S
3	1::sp|cRAP041|P35527|K1C9_HUMAN	Keratin, type I cytoskeletal 9 OS=Homo sapiens GN=KRT9 PE=1 SV=3	1689	62255	104	104	26	26	54.4	623	MSCRQFSSSYLSRSGGGGGGGLGSGGSIRSSYSRFSSSGGGGGGGRFSSSSGYGGGSSRVCGRGGGGSFGYSYGGGSGGGFSASSLGGGFGGGSRGFGGASGGGYSSSGGFGGGFGGGSGGGFGGGYGSGFGGFGGFGGGAGGGDGGILTANEKSTMQELNSRLASYLDKVQALEEANNDLENKIQDWYDKKGPAAIQKNYSPYYNTIDDLKDQIVDLTVGNNKTLLDIDNTRMTLDDFRIKFEMEQNLRQGVDADINGLRQVLDNLTMEKSDLEMQYETLQEELMALKKNHKEEMSQLTGQNSGDVNVEINVAPGKDLTKTLNDMRQEYEQLIAKNRKDIENQYETQITQIEHEVSSSGQEVQSSAKEVTQLRHGVQELEIELQSQLSKKAALEKSLE…	4091	1050	1	1	1	1075.1	3222.28	3	3222.27	0.0052	0	38.9	0.0016	R	GGSGGSHGGGSGFGGESGGSYGGGEEASGSGGGYGGGSGK	S
3	1::sp|cRAP041|P35527|K1C9_HUMAN	Keratin, type I cytoskeletal 9 OS=Homo sapiens GN=KRT9 PE=1 SV=3	1689	62255	104	104	26	26	54.4	623	MSCRQFSSSYLSRSGGGGGGGLGSGGSIRSSYSRFSSSGGGGGGGRFSSSSGYGGGSSRVCGRGGGGSFGYSYGGGSGGGFSASSLGGGFGGGSRGFGGASGGGYSSSGGFGGGFGGGSGGGFGGGYGSGFGGFGGFGGGAGGGDGGILTANEKSTMQELNSRLASYLDKVQALEEANNDLENKIQDWYDKKGPAAIQKNYSPYYNTIDDLKDQIVDLTVGNNKTLLDIDNTRMTLDDFRIKFEMEQNLRQGVDADINGLRQVLDNLTMEKSDLEMQYETLQEELMALKKNHKEEMSQLTGQNSGDVNVEINVAPGKDLTKTLNDMRQEYEQLIAKNRKDIENQYETQITQIEHEVSSSGQEVQSSAKEVTQLRHGVQELEIELQSQLSKKAALEKSLE…	4092	983	1	1	1	1075.1	3222.28	3	3222.27	0.0056	0	62.34	7.4e-06	R	GGSGGSHGGGSGFGGESGGSYGGGEEASGSGGGYGGGSGK	S
3	1::sp|cRAP041|P35527|K1C9_HUMAN	Keratin, type I cytoskeletal 9 OS=Homo sapiens GN=KRT9 PE=1 SV=3	1689	62255	104	104	26	26	54.4	623	MSCRQFSSSYLSRSGGGGGGGLGSGGSIRSSYSRFSSSGGGGGGGRFSSSSGYGGGSSRVCGRGGGGSFGYSYGGGSGGGFSASSLGGGFGGGSRGFGGASGGGYSSSGGFGGGFGGGSGGGFGGGYGSGFGGFGGFGGGAGGGDGGILTANEKSTMQELNSRLASYLDKVQALEEANNDLENKIQDWYDKKGPAAIQKNYSPYYNTIDDLKDQIVDLTVGNNKTLLDIDNTRMTLDDFRIKFEMEQNLRQGVDADINGLRQVLDNLTMEKSDLEMQYETLQEELMALKKNHKEEMSQLTGQNSGDVNVEINVAPGKDLTKTLNDMRQEYEQLIAKNRKDIENQYETQITQIEHEVSSSGQEVQSSAKEVTQLRHGVQELEIELQSQLSKKAALEKSLE…	4093	619	1	1	1	1075.1	3222.28	3	3222.27	0.0063	0	118.08	2e-11	R	GGSGGSHGGGSGFGGESGGSYGGGEEASGSGGGYGGGSGK	S
3	1::sp|cRAP041|P35527|K1C9_HUMAN	Keratin, type I cytoskeletal 9 OS=Homo sapiens GN=KRT9 PE=1 SV=3	1689	62255	104	104	26	26	54.4	623	MSCRQFSSSYLSRSGGGGGGGLGSGGSIRSSYSRFSSSGGGGGGGRFSSSSGYGGGSSRVCGRGGGGSFGYSYGGGSGGGFSASSLGGGFGGGSRGFGGASGGGYSSSGGFGGGFGGGSGGGFGGGYGSGFGGFGGFGGGAGGGDGGILTANEKSTMQELNSRLASYLDKVQALEEANNDLENKIQDWYDKKGPAAIQKNYSPYYNTIDDLKDQIVDLTVGNNKTLLDIDNTRMTLDDFRIKFEMEQNLRQGVDADINGLRQVLDNLTMEKSDLEMQYETLQEELMALKKNHKEEMSQLTGQNSGDVNVEINVAPGKDLTKTLNDMRQEYEQLIAKNRKDIENQYETQITQIEHEVSSSGQEVQSSAKEVTQLRHGVQELEIELQSQLSKKAALEKSLE…	4094	729	1	1	1	1075.1	3222.28	3	3222.27	0.007	0	99.58	1.4e-09	R	GGSGGSHGGGSGFGGESGGSYGGGEEASGSGGGYGGGSGK	S
3	1::sp|cRAP041|P35527|K1C9_HUMAN	Keratin, type I cytoskeletal 9 OS=Homo sapiens GN=KRT9 PE=1 SV=3	1689	62255	104	104	26	26	54.4	623	MSCRQFSSSYLSRSGGGGGGGLGSGGSIRSSYSRFSSSGGGGGGGRFSSSSGYGGGSSRVCGRGGGGSFGYSYGGGSGGGFSASSLGGGFGGGSRGFGGASGGGYSSSGGFGGGFGGGSGGGFGGGYGSGFGGFGGFGGGAGGGDGGILTANEKSTMQELNSRLASYLDKVQALEEANNDLENKIQDWYDKKGPAAIQKNYSPYYNTIDDLKDQIVDLTVGNNKTLLDIDNTRMTLDDFRIKFEMEQNLRQGVDADINGLRQVLDNLTMEKSDLEMQYETLQEELMALKKNHKEEMSQLTGQNSGDVNVEINVAPGKDLTKTLNDMRQEYEQLIAKNRKDIENQYETQITQIEHEVSSSGQEVQSSAKEVTQLRHGVQELEIELQSQLSKKAALEKSLE…	4102	4065	1	1	1	1088.84	3263.51	3	3263.51	0.0032	0	51.71	0.0011	K	DIENQYETQITQIEHEVSSSGQEVQSSAK	E
3	1::sp|cRAP041|P35527|K1C9_HUMAN	Keratin, type I cytoskeletal 9 OS=Homo sapiens GN=KRT9 PE=1 SV=3	1689	62255	104	104	26	26	54.4	623	MSCRQFSSSYLSRSGGGGGGGLGSGGSIRSSYSRFSSSGGGGGGGRFSSSSGYGGGSSRVCGRGGGGSFGYSYGGGSGGGFSASSLGGGFGGGSRGFGGASGGGYSSSGGFGGGFGGGSGGGFGGGYGSGFGGFGGFGGGAGGGDGGILTANEKSTMQELNSRLASYLDKVQALEEANNDLENKIQDWYDKKGPAAIQKNYSPYYNTIDDLKDQIVDLTVGNNKTLLDIDNTRMTLDDFRIKFEMEQNLRQGVDADINGLRQVLDNLTMEKSDLEMQYETLQEELMALKKNHKEEMSQLTGQNSGDVNVEINVAPGKDLTKTLNDMRQEYEQLIAKNRKDIENQYETQITQIEHEVSSSGQEVQSSAKEVTQLRHGVQELEIELQSQLSKKAALEKSLE…	4103	4207	1	1	1	1088.84	3263.51	3	3263.51	0.0047	0	52.6	0.00086	K	DIENQYETQITQIEHEVSSSGQEVQSSAK	E
3	1::sp|cRAP041|P35527|K1C9_HUMAN	Keratin, type I cytoskeletal 9 OS=Homo sapiens GN=KRT9 PE=1 SV=3	1689	62255	104	104	26	26	54.4	623	MSCRQFSSSYLSRSGGGGGGGLGSGGSIRSSYSRFSSSGGGGGGGRFSSSSGYGGGSSRVCGRGGGGSFGYSYGGGSGGGFSASSLGGGFGGGSRGFGGASGGGYSSSGGFGGGFGGGSGGGFGGGYGSGFGGFGGFGGGAGGGDGGILTANEKSTMQELNSRLASYLDKVQALEEANNDLENKIQDWYDKKGPAAIQKNYSPYYNTIDDLKDQIVDLTVGNNKTLLDIDNTRMTLDDFRIKFEMEQNLRQGVDADINGLRQVLDNLTMEKSDLEMQYETLQEELMALKKNHKEEMSQLTGQNSGDVNVEINVAPGKDLTKTLNDMRQEYEQLIAKNRKDIENQYETQITQIEHEVSSSGQEVQSSAKEVTQLRHGVQELEIELQSQLSKKAALEKSLE…	4192	3344	1	1	1	848.908	3391.6	4	3391.6	0.0015	1	59.02	0.00022	R	KDIENQYETQITQIEHEVSSSGQEVQSSAK	E
3	1::sp|cRAP041|P35527|K1C9_HUMAN	Keratin, type I cytoskeletal 9 OS=Homo sapiens GN=KRT9 PE=1 SV=3	1689	62255	104	104	26	26	54.4	623	MSCRQFSSSYLSRSGGGGGGGLGSGGSIRSSYSRFSSSGGGGGGGRFSSSSGYGGGSSRVCGRGGGGSFGYSYGGGSGGGFSASSLGGGFGGGSRGFGGASGGGYSSSGGFGGGFGGGSGGGFGGGYGSGFGGFGGFGGGAGGGDGGILTANEKSTMQELNSRLASYLDKVQALEEANNDLENKIQDWYDKKGPAAIQKNYSPYYNTIDDLKDQIVDLTVGNNKTLLDIDNTRMTLDDFRIKFEMEQNLRQGVDADINGLRQVLDNLTMEKSDLEMQYETLQEELMALKKNHKEEMSQLTGQNSGDVNVEINVAPGKDLTKTLNDMRQEYEQLIAKNRKDIENQYETQITQIEHEVSSSGQEVQSSAKEVTQLRHGVQELEIELQSQLSKKAALEKSLE…	4194	3462	1	1	1	848.909	3391.61	4	3391.6	0.0056	1	31.32	0.13	R	KDIENQYETQITQIEHEVSSSGQEVQSSAK	E	emPAI	8.14
4	1::sp|cRAP039|P13645|K1C10_HUMAN	Keratin, type I cytoskeletal 10 OS=Homo sapiens GN=KRT10 PE=1 SV=6	1561	59020	98	98	26	26	43	584	MSVRYSSSKHYSSSRSGGGGGGGGCGGGGGVSSLRISSSKGSLGGGFSSGGFSGGSFSRGSSGGGCFGGSSGGYGGLGGFGGGSFRGSYGSSSFGGSYGGIFGGGSFGGGSFGGGSFGGGGFGGGGFGGGFGGGFGGDGGLLSGNEKVTMQNLNDRLASYLDKVRALEESNYELEGKIKEWYEKHGNSHQGEPRDYSKYYKTIDDLKNQILNLTTDNANILLQIDNARLAADDFRLKYENEVALRQSVEADINGLRRVLDELTLTKADLEMQIESLTEELAYLKKNHEEEMKDLRNVSTGDVNVEMNAAPGVDLTQLLNNMRSQYEQLAEQNRKDAEAWFNEKSKELTTEIDNNIEQISSYKSEITELRRNVQALEIELQSQLALKQSLEASLAETEGR…	104	1463	1	1	0	404.203	806.392	2	806.392	-0.0005	0	38.2	0.0069	R	LAADDFR	L
4	1::sp|cRAP039|P13645|K1C10_HUMAN	Keratin, type I cytoskeletal 10 OS=Homo sapiens GN=KRT10 PE=1 SV=6	1561	59020	98	98	26	26	43	584	MSVRYSSSKHYSSSRSGGGGGGGGCGGGGGVSSLRISSSKGSLGGGFSSGGFSGGSFSRGSSGGGCFGGSSGGYGGLGGFGGGSFRGSYGSSSFGGSYGGIFGGGSFGGGSFGGGSFGGGGFGGGGFGGGFGGGFGGDGGLLSGNEKVTMQNLNDRLASYLDKVRALEESNYELEGKIKEWYEKHGNSHQGEPRDYSKYYKTIDDLKNQILNLTTDNANILLQIDNARLAADDFRLKYENEVALRQSVEADINGLRRVLDELTLTKADLEMQIESLTEELAYLKKNHEEEMKDLRNVSTGDVNVEMNAAPGVDLTQLLNNMRSQYEQLAEQNRKDAEAWFNEKSKELTTEIDNNIEQISSYKSEITELRRNVQALEIELQSQLALKQSLEASLAETEGR…	105	1393	1	1	0	404.203	806.392	2	806.392	-0.0001	0	47.98	0.00073	R	LAADDFR	L
4	1::sp|cRAP039|P13645|K1C10_HUMAN	Keratin, type I cytoskeletal 10 OS=Homo sapiens GN=KRT10 PE=1 SV=6	1561	59020	98	98	26	26	43	584	MSVRYSSSKHYSSSRSGGGGGGGGCGGGGGVSSLRISSSKGSLGGGFSSGGFSGGSFSRGSSGGGCFGGSSGGYGGLGGFGGGSFRGSYGSSSFGGSYGGIFGGGSFGGGSFGGGSFGGGGFGGGGFGGGFGGGFGGDGGLLSGNEKVTMQNLNDRLASYLDKVRALEESNYELEGKIKEWYEKHGNSHQGEPRDYSKYYKTIDDLKNQILNLTTDNANILLQIDNARLAADDFRLKYENEVALRQSVEADINGLRRVLDELTLTKADLEMQIESLTEELAYLKKNHEEEMKDLRNVSTGDVNVEMNAAPGVDLTQLLNNMRSQYEQLAEQNRKDAEAWFNEKSKELTTEIDNNIEQISSYKSEITELRRNVQALEIELQSQLALKQSLEASLAETEGR…	106	1306	1	1	0	404.203	806.392	2	806.392	0	0	55.15	0.00014	R	LAADDFR	L
4	1::sp|cRAP039|P13645|K1C10_HUMAN	Keratin, type I cytoskeletal 10 OS=Homo sapiens GN=KRT10 PE=1 SV=6	1561	59020	98	98	26	26	43	584	MSVRYSSSKHYSSSRSGGGGGGGGCGGGGGVSSLRISSSKGSLGGGFSSGGFSGGSFSRGSSGGGCFGGSSGGYGGLGGFGGGSFRGSYGSSSFGGSYGGIFGGGSFGGGSFGGGSFGGGGFGGGGFGGGFGGGFGGDGGLLSGNEKVTMQNLNDRLASYLDKVRALEESNYELEGKIKEWYEKHGNSHQGEPRDYSKYYKTIDDLKNQILNLTTDNANILLQIDNARLAADDFRLKYENEVALRQSVEADINGLRRVLDELTLTKADLEMQIESLTEELAYLKKNHEEEMKDLRNVSTGDVNVEMNAAPGVDLTQLLNNMRSQYEQLAEQNRKDAEAWFNEKSKELTTEIDNNIEQISSYKSEITELRRNVQALEIELQSQLALKQSLEASLAETEGR…	107	1246	1	1	0	404.204	806.392	2	806.392	0.0001	0	51.67	0.00031	R	LAADDFR	L
4	1::sp|cRAP039|P13645|K1C10_HUMAN	Keratin, type I cytoskeletal 10 OS=Homo sapiens GN=KRT10 PE=1 SV=6	1561	59020	98	98	26	26	43	584	MSVRYSSSKHYSSSRSGGGGGGGGCGGGGGVSSLRISSSKGSLGGGFSSGGFSGGSFSRGSSGGGCFGGSSGGYGGLGGFGGGSFRGSYGSSSFGGSYGGIFGGGSFGGGSFGGGSFGGGGFGGGGFGGGFGGGFGGDGGLLSGNEKVTMQNLNDRLASYLDKVRALEESNYELEGKIKEWYEKHGNSHQGEPRDYSKYYKTIDDLKNQILNLTTDNANILLQIDNARLAADDFRLKYENEVALRQSVEADINGLRRVLDELTLTKADLEMQIESLTEELAYLKKNHEEEMKDLRNVSTGDVNVEMNAAPGVDLTQLLNNMRSQYEQLAEQNRKDAEAWFNEKSKELTTEIDNNIEQISSYKSEITELRRNVQALEIELQSQLALKQSLEASLAETEGR…	126	1133	1	0	0	405.223	808.432	2	808.433	-0.0007	0	34.21	0.0068	R	LASYLDK	V
4	1::sp|cRAP039|P13645|K1C10_HUMAN	Keratin, type I cytoskeletal 10 OS=Homo sapiens GN=KRT10 PE=1 SV=6	1561	59020	98	98	26	26	43	584	MSVRYSSSKHYSSSRSGGGGGGGGCGGGGGVSSLRISSSKGSLGGGFSSGGFSGGSFSRGSSGGGCFGGSSGGYGGLGGFGGGSFRGSYGSSSFGGSYGGIFGGGSFGGGSFGGGSFGGGGFGGGGFGGGFGGGFGGDGGLLSGNEKVTMQNLNDRLASYLDKVRALEESNYELEGKIKEWYEKHGNSHQGEPRDYSKYYKTIDDLKNQILNLTTDNANILLQIDNARLAADDFRLKYENEVALRQSVEADINGLRRVLDELTLTKADLEMQIESLTEELAYLKKNHEEEMKDLRNVSTGDVNVEMNAAPGVDLTQLLNNMRSQYEQLAEQNRKDAEAWFNEKSKELTTEIDNNIEQISSYKSEITELRRNVQALEIELQSQLALKQSLEASLAETEGR…	127	1202	1	0	0	405.224	808.433	2	808.433	0	0	38.83	0.0024	R	LASYLDK	V
4	1::sp|cRAP039|P13645|K1C10_HUMAN	Keratin, type I cytoskeletal 10 OS=Homo sapiens GN=KRT10 PE=1 SV=6	1561	59020	98	98	26	26	43	584	MSVRYSSSKHYSSSRSGGGGGGGGCGGGGGVSSLRISSSKGSLGGGFSSGGFSGGSFSRGSSGGGCFGGSSGGYGGLGGFGGGSFRGSYGSSSFGGSYGGIFGGGSFGGGSFGGGSFGGGGFGGGGFGGGFGGGFGGDGGLLSGNEKVTMQNLNDRLASYLDKVRALEESNYELEGKIKEWYEKHGNSHQGEPRDYSKYYKTIDDLKNQILNLTTDNANILLQIDNARLAADDFRLKYENEVALRQSVEADINGLRRVLDELTLTKADLEMQIESLTEELAYLKKNHEEEMKDLRNVSTGDVNVEMNAAPGVDLTQLLNNMRSQYEQLAEQNRKDAEAWFNEKSKELTTEIDNNIEQISSYKSEITELRRNVQALEIELQSQLALKQSLEASLAETEGR…	799	1210	1	1	1	497.254	992.493	2	992.493	0.0001	0	41.93	0.0065	K	YENEVALR	Q
4	1::sp|cRAP039|P13645|K1C10_HUMAN	Keratin, type I cytoskeletal 10 OS=Homo sapiens GN=KRT10 PE=1 SV=6	1561	59020	98	98	26	26	43	584	MSVRYSSSKHYSSSRSGGGGGGGGCGGGGGVSSLRISSSKGSLGGGFSSGGFSGGSFSRGSSGGGCFGGSSGGYGGLGGFGGGSFRGSYGSSSFGGSYGGIFGGGSFGGGSFGGGSFGGGGFGGGGFGGGFGGGFGGDGGLLSGNEKVTMQNLNDRLASYLDKVRALEESNYELEGKIKEWYEKHGNSHQGEPRDYSKYYKTIDDLKNQILNLTTDNANILLQIDNARLAADDFRLKYENEVALRQSVEADINGLRRVLDELTLTKADLEMQIESLTEELAYLKKNHEEEMKDLRNVSTGDVNVEMNAAPGVDLTQLLNNMRSQYEQLAEQNRKDAEAWFNEKSKELTTEIDNNIEQISSYKSEITELRRNVQALEIELQSQLALKQSLEASLAETEGR…	800	1078	1	1	1	497.254	992.493	2	992.493	0.0002	0	45.69	0.0027	K	YENEVALR	Q
4	1::sp|cRAP039|P13645|K1C10_HUMAN	Keratin, type I cytoskeletal 10 OS=Homo sapiens GN=KRT10 PE=1 SV=6	1561	59020	98	98	26	26	43	584	MSVRYSSSKHYSSSRSGGGGGGGGCGGGGGVSSLRISSSKGSLGGGFSSGGFSGGSFSRGSSGGGCFGGSSGGYGGLGGFGGGSFRGSYGSSSFGGSYGGIFGGGSFGGGSFGGGSFGGGGFGGGGFGGGFGGGFGGDGGLLSGNEKVTMQNLNDRLASYLDKVRALEESNYELEGKIKEWYEKHGNSHQGEPRDYSKYYKTIDDLKNQILNLTTDNANILLQIDNARLAADDFRLKYENEVALRQSVEADINGLRRVLDELTLTKADLEMQIESLTEELAYLKKNHEEEMKDLRNVSTGDVNVEMNAAPGVDLTQLLNNMRSQYEQLAEQNRKDAEAWFNEKSKELTTEIDNNIEQISSYKSEITELRRNVQALEIELQSQLALKQSLEASLAETEGR…	801	1142	1	1	1	497.254	992.493	2	992.493	0.0002	0	45.91	0.0026	K	YENEVALR	Q
4	1::sp|cRAP039|P13645|K1C10_HUMAN	Keratin, type I cytoskeletal 10 OS=Homo sapiens GN=KRT10 PE=1 SV=6	1561	59020	98	98	26	26	43	584	MSVRYSSSKHYSSSRSGGGGGGGGCGGGGGVSSLRISSSKGSLGGGFSSGGFSGGSFSRGSSGGGCFGGSSGGYGGLGGFGGGSFRGSYGSSSFGGSYGGIFGGGSFGGGSFGGGSFGGGGFGGGGFGGGFGGGFGGDGGLLSGNEKVTMQNLNDRLASYLDKVRALEESNYELEGKIKEWYEKHGNSHQGEPRDYSKYYKTIDDLKNQILNLTTDNANILLQIDNARLAADDFRLKYENEVALRQSVEADINGLRRVLDELTLTKADLEMQIESLTEELAYLKKNHEEEMKDLRNVSTGDVNVEMNAAPGVDLTQLLNNMRSQYEQLAEQNRKDAEAWFNEKSKELTTEIDNNIEQISSYKSEITELRRNVQALEIELQSQLALKQSLEASLAETEGR…	808	1898	1	1	1	498.262	994.51	2	994.512	-0.0029	1	35.86	0.019	K	IKEWYEK	H
4	1::sp|cRAP039|P13645|K1C10_HUMAN	Keratin, type I cytoskeletal 10 OS=Homo sapiens GN=KRT10 PE=1 SV=6	1561	59020	98	98	26	26	43	584	MSVRYSSSKHYSSSRSGGGGGGGGCGGGGGVSSLRISSSKGSLGGGFSSGGFSGGSFSRGSSGGGCFGGSSGGYGGLGGFGGGSFRGSYGSSSFGGSYGGIFGGGSFGGGSFGGGSFGGGGFGGGGFGGGFGGGFGGDGGLLSGNEKVTMQNLNDRLASYLDKVRALEESNYELEGKIKEWYEKHGNSHQGEPRDYSKYYKTIDDLKNQILNLTTDNANILLQIDNARLAADDFRLKYENEVALRQSVEADINGLRRVLDELTLTKADLEMQIESLTEELAYLKKNHEEEMKDLRNVSTGDVNVEMNAAPGVDLTQLLNNMRSQYEQLAEQNRKDAEAWFNEKSKELTTEIDNNIEQISSYKSEITELRRNVQALEIELQSQLALKQSLEASLAETEGR…	809	1804	1	1	1	498.262	994.51	2	994.512	-0.0024	1	30.71	0.062	K	IKEWYEK	H
4	1::sp|cRAP039|P13645|K1C10_HUMAN	Keratin, type I cytoskeletal 10 OS=Homo sapiens GN=KRT10 PE=1 SV=6	1561	59020	98	98	26	26	43	584	MSVRYSSSKHYSSSRSGGGGGGGGCGGGGGVSSLRISSSKGSLGGGFSSGGFSGGSFSRGSSGGGCFGGSSGGYGGLGGFGGGSFRGSYGSSSFGGSYGGIFGGGSFGGGSFGGGSFGGGGFGGGGFGGGFGGGFGGDGGLLSGNEKVTMQNLNDRLASYLDKVRALEESNYELEGKIKEWYEKHGNSHQGEPRDYSKYYKTIDDLKNQILNLTTDNANILLQIDNARLAADDFRLKYENEVALRQSVEADINGLRRVLDELTLTKADLEMQIESLTEELAYLKKNHEEEMKDLRNVSTGDVNVEMNAAPGVDLTQLLNNMRSQYEQLAEQNRKDAEAWFNEKSKELTTEIDNNIEQISSYKSEITELRRNVQALEIELQSQLALKQSLEASLAETEGR…	810	1690	1	1	1	498.263	994.512	2	994.512	-0.0002	1	37.8	0.012	K	IKEWYEK	H
4	1::sp|cRAP039|P13645|K1C10_HUMAN	Keratin, type I cytoskeletal 10 OS=Homo sapiens GN=KRT10 PE=1 SV=6	1561	59020	98	98	26	26	43	584	MSVRYSSSKHYSSSRSGGGGGGGGCGGGGGVSSLRISSSKGSLGGGFSSGGFSGGSFSRGSSGGGCFGGSSGGYGGLGGFGGGSFRGSYGSSSFGGSYGGIFGGGSFGGGSFGGGSFGGGGFGGGGFGGGFGGGFGGDGGLLSGNEKVTMQNLNDRLASYLDKVRALEESNYELEGKIKEWYEKHGNSHQGEPRDYSKYYKTIDDLKNQILNLTTDNANILLQIDNARLAADDFRLKYENEVALRQSVEADINGLRRVLDELTLTKADLEMQIESLTEELAYLKKNHEEEMKDLRNVSTGDVNVEMNAAPGVDLTQLLNNMRSQYEQLAEQNRKDAEAWFNEKSKELTTEIDNNIEQISSYKSEITELRRNVQALEIELQSQLALKQSLEASLAETEGR…	812	1488	1	1	1	498.264	994.513	2	994.512	0.0003	1	31.66	0.05	K	IKEWYEK	H
4	1::sp|cRAP039|P13645|K1C10_HUMAN	Keratin, type I cytoskeletal 10 OS=Homo sapiens GN=KRT10 PE=1 SV=6	1561	59020	98	98	26	26	43	584	MSVRYSSSKHYSSSRSGGGGGGGGCGGGGGVSSLRISSSKGSLGGGFSSGGFSGGSFSRGSSGGGCFGGSSGGYGGLGGFGGGSFRGSYGSSSFGGSYGGIFGGGSFGGGSFGGGSFGGGGFGGGGFGGGFGGGFGGDGGLLSGNEKVTMQNLNDRLASYLDKVRALEESNYELEGKIKEWYEKHGNSHQGEPRDYSKYYKTIDDLKNQILNLTTDNANILLQIDNARLAADDFRLKYENEVALRQSVEADINGLRRVLDELTLTKADLEMQIESLTEELAYLKKNHEEEMKDLRNVSTGDVNVEMNAAPGVDLTQLLNNMRSQYEQLAEQNRKDAEAWFNEKSKELTTEIDNNIEQISSYKSEITELRRNVQALEIELQSQLALKQSLEASLAETEGR…	916	2720	1	1	0	516.303	1030.59	2	1030.59	-0.0001	0	48.78	0.00086	R	VLDELTLTK	A
4	1::sp|cRAP039|P13645|K1C10_HUMAN	Keratin, type I cytoskeletal 10 OS=Homo sapiens GN=KRT10 PE=1 SV=6	1561	59020	98	98	26	26	43	584	MSVRYSSSKHYSSSRSGGGGGGGGCGGGGGVSSLRISSSKGSLGGGFSSGGFSGGSFSRGSSGGGCFGGSSGGYGGLGGFGGGSFRGSYGSSSFGGSYGGIFGGGSFGGGSFGGGSFGGGGFGGGGFGGGFGGGFGGDGGLLSGNEKVTMQNLNDRLASYLDKVRALEESNYELEGKIKEWYEKHGNSHQGEPRDYSKYYKTIDDLKNQILNLTTDNANILLQIDNARLAADDFRLKYENEVALRQSVEADINGLRRVLDELTLTKADLEMQIESLTEELAYLKKNHEEEMKDLRNVSTGDVNVEMNAAPGVDLTQLLNNMRSQYEQLAEQNRKDAEAWFNEKSKELTTEIDNNIEQISSYKSEITELRRNVQALEIELQSQLALKQSLEASLAETEGR…	917	2616	1	1	0	516.303	1030.59	2	1030.59	0.0004	0	51.35	0.00044	R	VLDELTLTK	A
4	1::sp|cRAP039|P13645|K1C10_HUMAN	Keratin, type I cytoskeletal 10 OS=Homo sapiens GN=KRT10 PE=1 SV=6	1561	59020	98	98	26	26	43	584	MSVRYSSSKHYSSSRSGGGGGGGGCGGGGGVSSLRISSSKGSLGGGFSSGGFSGGSFSRGSSGGGCFGGSSGGYGGLGGFGGGSFRGSYGSSSFGGSYGGIFGGGSFGGGSFGGGSFGGGGFGGGGFGGGFGGGFGGDGGLLSGNEKVTMQNLNDRLASYLDKVRALEESNYELEGKIKEWYEKHGNSHQGEPRDYSKYYKTIDDLKNQILNLTTDNANILLQIDNARLAADDFRLKYENEVALRQSVEADINGLRRVLDELTLTKADLEMQIESLTEELAYLKKNHEEEMKDLRNVSTGDVNVEMNAAPGVDLTQLLNNMRSQYEQLAEQNRKDAEAWFNEKSKELTTEIDNNIEQISSYKSEITELRRNVQALEIELQSQLALKQSLEASLAETEGR…	918	2537	1	1	0	516.303	1030.59	2	1030.59	0.0005	0	49.7	0.00064	R	VLDELTLTK	A
4	1::sp|cRAP039|P13645|K1C10_HUMAN	Keratin, type I cytoskeletal 10 OS=Homo sapiens GN=KRT10 PE=1 SV=6	1561	59020	98	98	26	26	43	584	MSVRYSSSKHYSSSRSGGGGGGGGCGGGGGVSSLRISSSKGSLGGGFSSGGFSGGSFSRGSSGGGCFGGSSGGYGGLGGFGGGSFRGSYGSSSFGGSYGGIFGGGSFGGGSFGGGSFGGGGFGGGGFGGGFGGGFGGDGGLLSGNEKVTMQNLNDRLASYLDKVRALEESNYELEGKIKEWYEKHGNSHQGEPRDYSKYYKTIDDLKNQILNLTTDNANILLQIDNARLAADDFRLKYENEVALRQSVEADINGLRRVLDELTLTKADLEMQIESLTEELAYLKKNHEEEMKDLRNVSTGDVNVEMNAAPGVDLTQLLNNMRSQYEQLAEQNRKDAEAWFNEKSKELTTEIDNNIEQISSYKSEITELRRNVQALEIELQSQLALKQSLEASLAETEGR…	1033	1646	1	1	0	532.808	1063.6	2	1063.6	-0.0002	1	35.4	0.012	R	LASYLDKVR	A
4	1::sp|cRAP039|P13645|K1C10_HUMAN	Keratin, type I cytoskeletal 10 OS=Homo sapiens GN=KRT10 PE=1 SV=6	1561	59020	98	98	26	26	43	584	MSVRYSSSKHYSSSRSGGGGGGGGCGGGGGVSSLRISSSKGSLGGGFSSGGFSGGSFSRGSSGGGCFGGSSGGYGGLGGFGGGSFRGSYGSSSFGGSYGGIFGGGSFGGGSFGGGSFGGGGFGGGGFGGGFGGGFGGDGGLLSGNEKVTMQNLNDRLASYLDKVRALEESNYELEGKIKEWYEKHGNSHQGEPRDYSKYYKTIDDLKNQILNLTTDNANILLQIDNARLAADDFRLKYENEVALRQSVEADINGLRRVLDELTLTKADLEMQIESLTEELAYLKKNHEEEMKDLRNVSTGDVNVEMNAAPGVDLTQLLNNMRSQYEQLAEQNRKDAEAWFNEKSKELTTEIDNNIEQISSYKSEITELRRNVQALEIELQSQLALKQSLEASLAETEGR…	1034	1942	1	1	0	532.809	1063.6	2	1063.6	0.0002	1	45.98	0.00097	R	LASYLDKVR	A
4	1::sp|cRAP039|P13645|K1C10_HUMAN	Keratin, type I cytoskeletal 10 OS=Homo sapiens GN=KRT10 PE=1 SV=6	1561	59020	98	98	26	26	43	584	MSVRYSSSKHYSSSRSGGGGGGGGCGGGGGVSSLRISSSKGSLGGGFSSGGFSGGSFSRGSSGGGCFGGSSGGYGGLGGFGGGSFRGSYGSSSFGGSYGGIFGGGSFGGGSFGGGSFGGGGFGGGGFGGGFGGGFGGDGGLLSGNEKVTMQNLNDRLASYLDKVRALEESNYELEGKIKEWYEKHGNSHQGEPRDYSKYYKTIDDLKNQILNLTTDNANILLQIDNARLAADDFRLKYENEVALRQSVEADINGLRRVLDELTLTKADLEMQIESLTEELAYLKKNHEEEMKDLRNVSTGDVNVEMNAAPGVDLTQLLNNMRSQYEQLAEQNRKDAEAWFNEKSKELTTEIDNNIEQISSYKSEITELRRNVQALEIELQSQLALKQSLEASLAETEGR…	1035	1844	1	1	0	532.809	1063.6	2	1063.6	0.0015	1	47.13	0.00079	R	LASYLDKVR	A
4	1::sp|cRAP039|P13645|K1C10_HUMAN	Keratin, type I cytoskeletal 10 OS=Homo sapiens GN=KRT10 PE=1 SV=6	1561	59020	98	98	26	26	43	584	MSVRYSSSKHYSSSRSGGGGGGGGCGGGGGVSSLRISSSKGSLGGGFSSGGFSGGSFSRGSSGGGCFGGSSGGYGGLGGFGGGSFRGSYGSSSFGGSYGGIFGGGSFGGGSFGGGSFGGGGFGGGGFGGGFGGGFGGDGGLLSGNEKVTMQNLNDRLASYLDKVRALEESNYELEGKIKEWYEKHGNSHQGEPRDYSKYYKTIDDLKNQILNLTTDNANILLQIDNARLAADDFRLKYENEVALRQSVEADINGLRRVLDELTLTKADLEMQIESLTEELAYLKKNHEEEMKDLRNVSTGDVNVEMNAAPGVDLTQLLNNMRSQYEQLAEQNRKDAEAWFNEKSKELTTEIDNNIEQISSYKSEITELRRNVQALEIELQSQLALKQSLEASLAETEGR…	1169	465	1	1	0	553.766	1105.52	2	1105.52	-0.0007	0	68.2	1.5e-05	K	VTMQNLNDR	L
4	1::sp|cRAP039|P13645|K1C10_HUMAN	Keratin, type I cytoskeletal 10 OS=Homo sapiens GN=KRT10 PE=1 SV=6	1561	59020	98	98	26	26	43	584	MSVRYSSSKHYSSSRSGGGGGGGGCGGGGGVSSLRISSSKGSLGGGFSSGGFSGGSFSRGSSGGGCFGGSSGGYGGLGGFGGGSFRGSYGSSSFGGSYGGIFGGGSFGGGSFGGGSFGGGGFGGGGFGGGFGGGFGGDGGLLSGNEKVTMQNLNDRLASYLDKVRALEESNYELEGKIKEWYEKHGNSHQGEPRDYSKYYKTIDDLKNQILNLTTDNANILLQIDNARLAADDFRLKYENEVALRQSVEADINGLRRVLDELTLTKADLEMQIESLTEELAYLKKNHEEEMKDLRNVSTGDVNVEMNAAPGVDLTQLLNNMRSQYEQLAEQNRKDAEAWFNEKSKELTTEIDNNIEQISSYKSEITELRRNVQALEIELQSQLALKQSLEASLAETEGR…	1170	297	1	1	0	553.766	1105.52	2	1105.52	-0.0002	0	64.04	4.2e-05	K	VTMQNLNDR	L
4	1::sp|cRAP039|P13645|K1C10_HUMAN	Keratin, type I cytoskeletal 10 OS=Homo sapiens GN=KRT10 PE=1 SV=6	1561	59020	98	98	26	26	43	584	MSVRYSSSKHYSSSRSGGGGGGGGCGGGGGVSSLRISSSKGSLGGGFSSGGFSGGSFSRGSSGGGCFGGSSGGYGGLGGFGGGSFRGSYGSSSFGGSYGGIFGGGSFGGGSFGGGSFGGGGFGGGGFGGGFGGGFGGDGGLLSGNEKVTMQNLNDRLASYLDKVRALEESNYELEGKIKEWYEKHGNSHQGEPRDYSKYYKTIDDLKNQILNLTTDNANILLQIDNARLAADDFRLKYENEVALRQSVEADINGLRRVLDELTLTKADLEMQIESLTEELAYLKKNHEEEMKDLRNVSTGDVNVEMNAAPGVDLTQLLNNMRSQYEQLAEQNRKDAEAWFNEKSKELTTEIDNNIEQISSYKSEITELRRNVQALEIELQSQLALKQSLEASLAETEGR…	1171	437	1	1	0	553.767	1105.52	2	1105.52	0.0003	0	93.26	5.1e-08	K	VTMQNLNDR	L
4	1::sp|cRAP039|P13645|K1C10_HUMAN	Keratin, type I cytoskeletal 10 OS=Homo sapiens GN=KRT10 PE=1 SV=6	1561	59020	98	98	26	26	43	584	MSVRYSSSKHYSSSRSGGGGGGGGCGGGGGVSSLRISSSKGSLGGGFSSGGFSGGSFSRGSSGGGCFGGSSGGYGGLGGFGGGSFRGSYGSSSFGGSYGGIFGGGSFGGGSFGGGSFGGGGFGGGGFGGGFGGGFGGDGGLLSGNEKVTMQNLNDRLASYLDKVRALEESNYELEGKIKEWYEKHGNSHQGEPRDYSKYYKTIDDLKNQILNLTTDNANILLQIDNARLAADDFRLKYENEVALRQSVEADINGLRRVLDELTLTKADLEMQIESLTEELAYLKKNHEEEMKDLRNVSTGDVNVEMNAAPGVDLTQLLNNMRSQYEQLAEQNRKDAEAWFNEKSKELTTEIDNNIEQISSYKSEITELRRNVQALEIELQSQLALKQSLEASLAETEGR…	1172	334	1	1	0	553.767	1105.52	2	1105.52	0.0003	0	62.55	6e-05	K	VTMQNLNDR	L
4	1::sp|cRAP039|P13645|K1C10_HUMAN	Keratin, type I cytoskeletal 10 OS=Homo sapiens GN=KRT10 PE=1 SV=6	1561	59020	98	98	26	26	43	584	MSVRYSSSKHYSSSRSGGGGGGGGCGGGGGVSSLRISSSKGSLGGGFSSGGFSGGSFSRGSSGGGCFGGSSGGYGGLGGFGGGSFRGSYGSSSFGGSYGGIFGGGSFGGGSFGGGSFGGGGFGGGGFGGGFGGGFGGDGGLLSGNEKVTMQNLNDRLASYLDKVRALEESNYELEGKIKEWYEKHGNSHQGEPRDYSKYYKTIDDLKNQILNLTTDNANILLQIDNARLAADDFRLKYENEVALRQSVEADINGLRRVLDELTLTKADLEMQIESLTEELAYLKKNHEEEMKDLRNVSTGDVNVEMNAAPGVDLTQLLNNMRSQYEQLAEQNRKDAEAWFNEKSKELTTEIDNNIEQISSYKSEITELRRNVQALEIELQSQLALKQSLEASLAETEGR…	1173	405	1	1	0	553.767	1105.52	2	1105.52	0.0003	0	85.29	3.2e-07	K	VTMQNLNDR	L
4	1::sp|cRAP039|P13645|K1C10_HUMAN	Keratin, type I cytoskeletal 10 OS=Homo sapiens GN=KRT10 PE=1 SV=6	1561	59020	98	98	26	26	43	584	MSVRYSSSKHYSSSRSGGGGGGGGCGGGGGVSSLRISSSKGSLGGGFSSGGFSGGSFSRGSSGGGCFGGSSGGYGGLGGFGGGSFRGSYGSSSFGGSYGGIFGGGSFGGGSFGGGSFGGGGFGGGGFGGGFGGGFGGDGGLLSGNEKVTMQNLNDRLASYLDKVRALEESNYELEGKIKEWYEKHGNSHQGEPRDYSKYYKTIDDLKNQILNLTTDNANILLQIDNARLAADDFRLKYENEVALRQSVEADINGLRRVLDELTLTKADLEMQIESLTEELAYLKKNHEEEMKDLRNVSTGDVNVEMNAAPGVDLTQLLNNMRSQYEQLAEQNRKDAEAWFNEKSKELTTEIDNNIEQISSYKSEITELRRNVQALEIELQSQLALKQSLEASLAETEGR…	1174	866	1	1	0	553.767	1105.52	2	1105.52	0.0005	0	60.96	8.7e-05	K	VTMQNLNDR	L
4	1::sp|cRAP039|P13645|K1C10_HUMAN	Keratin, type I cytoskeletal 10 OS=Homo sapiens GN=KRT10 PE=1 SV=6	1561	59020	98	98	26	26	43	584	MSVRYSSSKHYSSSRSGGGGGGGGCGGGGGVSSLRISSSKGSLGGGFSSGGFSGGSFSRGSSGGGCFGGSSGGYGGLGGFGGGSFRGSYGSSSFGGSYGGIFGGGSFGGGSFGGGSFGGGGFGGGGFGGGFGGGFGGDGGLLSGNEKVTMQNLNDRLASYLDKVRALEESNYELEGKIKEWYEKHGNSHQGEPRDYSKYYKTIDDLKNQILNLTTDNANILLQIDNARLAADDFRLKYENEVALRQSVEADINGLRRVLDELTLTKADLEMQIESLTEELAYLKKNHEEEMKDLRNVSTGDVNVEMNAAPGVDLTQLLNNMRSQYEQLAEQNRKDAEAWFNEKSKELTTEIDNNIEQISSYKSEITELRRNVQALEIELQSQLALKQSLEASLAETEGR…	1175	367	1	1	0	553.767	1105.52	2	1105.52	0.0007	0	85.31	3.2e-07	K	VTMQNLNDR	L
4	1::sp|cRAP039|P13645|K1C10_HUMAN	Keratin, type I cytoskeletal 10 OS=Homo sapiens GN=KRT10 PE=1 SV=6	1561	59020	98	98	26	26	43	584	MSVRYSSSKHYSSSRSGGGGGGGGCGGGGGVSSLRISSSKGSLGGGFSSGGFSGGSFSRGSSGGGCFGGSSGGYGGLGGFGGGSFRGSYGSSSFGGSYGGIFGGGSFGGGSFGGGSFGGGGFGGGGFGGGFGGGFGGDGGLLSGNEKVTMQNLNDRLASYLDKVRALEESNYELEGKIKEWYEKHGNSHQGEPRDYSKYYKTIDDLKNQILNLTTDNANILLQIDNARLAADDFRLKYENEVALRQSVEADINGLRRVLDELTLTKADLEMQIESLTEELAYLKKNHEEEMKDLRNVSTGDVNVEMNAAPGVDLTQLLNNMRSQYEQLAEQNRKDAEAWFNEKSKELTTEIDNNIEQISSYKSEITELRRNVQALEIELQSQLALKQSLEASLAETEGR…	1191	2606	1	1	1	555.249	1108.48	2	1108.48	0	0	46.79	0.0011	K	DAEAWFNEK	S
4	1::sp|cRAP039|P13645|K1C10_HUMAN	Keratin, type I cytoskeletal 10 OS=Homo sapiens GN=KRT10 PE=1 SV=6	1561	59020	98	98	26	26	43	584	MSVRYSSSKHYSSSRSGGGGGGGGCGGGGGVSSLRISSSKGSLGGGFSSGGFSGGSFSRGSSGGGCFGGSSGGYGGLGGFGGGSFRGSYGSSSFGGSYGGIFGGGSFGGGSFGGGSFGGGGFGGGGFGGGFGGGFGGDGGLLSGNEKVTMQNLNDRLASYLDKVRALEESNYELEGKIKEWYEKHGNSHQGEPRDYSKYYKTIDDLKNQILNLTTDNANILLQIDNARLAADDFRLKYENEVALRQSVEADINGLRRVLDELTLTKADLEMQIESLTEELAYLKKNHEEEMKDLRNVSTGDVNVEMNAAPGVDLTQLLNNMRSQYEQLAEQNRKDAEAWFNEKSKELTTEIDNNIEQISSYKSEITELRRNVQALEIELQSQLALKQSLEASLAETEGR…	1192	2693	1	1	1	555.249	1108.48	2	1108.48	0.0004	0	47.31	0.001	K	DAEAWFNEK	S
4	1::sp|cRAP039|P13645|K1C10_HUMAN	Keratin, type I cytoskeletal 10 OS=Homo sapiens GN=KRT10 PE=1 SV=6	1561	59020	98	98	26	26	43	584	MSVRYSSSKHYSSSRSGGGGGGGGCGGGGGVSSLRISSSKGSLGGGFSSGGFSGGSFSRGSSGGGCFGGSSGGYGGLGGFGGGSFRGSYGSSSFGGSYGGIFGGGSFGGGSFGGGSFGGGGFGGGGFGGGFGGGFGGDGGLLSGNEKVTMQNLNDRLASYLDKVRALEESNYELEGKIKEWYEKHGNSHQGEPRDYSKYYKTIDDLKNQILNLTTDNANILLQIDNARLAADDFRLKYENEVALRQSVEADINGLRRVLDELTLTKADLEMQIESLTEELAYLKKNHEEEMKDLRNVSTGDVNVEMNAAPGVDLTQLLNNMRSQYEQLAEQNRKDAEAWFNEKSKELTTEIDNNIEQISSYKSEITELRRNVQALEIELQSQLALKQSLEASLAETEGR…	1193	2787	1	1	1	555.249	1108.48	2	1108.48	0.0005	0	48.99	0.00066	K	DAEAWFNEK	S
4	1::sp|cRAP039|P13645|K1C10_HUMAN	Keratin, type I cytoskeletal 10 OS=Homo sapiens GN=KRT10 PE=1 SV=6	1561	59020	98	98	26	26	43	584	MSVRYSSSKHYSSSRSGGGGGGGGCGGGGGVSSLRISSSKGSLGGGFSSGGFSGGSFSRGSSGGGCFGGSSGGYGGLGGFGGGSFRGSYGSSSFGGSYGGIFGGGSFGGGSFGGGSFGGGGFGGGGFGGGFGGGFGGDGGLLSGNEKVTMQNLNDRLASYLDKVRALEESNYELEGKIKEWYEKHGNSHQGEPRDYSKYYKTIDDLKNQILNLTTDNANILLQIDNARLAADDFRLKYENEVALRQSVEADINGLRRVLDELTLTKADLEMQIESLTEELAYLKKNHEEEMKDLRNVSTGDVNVEMNAAPGVDLTQLLNNMRSQYEQLAEQNRKDAEAWFNEKSKELTTEIDNNIEQISSYKSEITELRRNVQALEIELQSQLALKQSLEASLAETEGR…	1366	1144	1	1	1	583.296	1164.58	2	1164.58	-0.0001	0	83.07	5.3e-07	R	LENEIQTYR	S
4	1::sp|cRAP039|P13645|K1C10_HUMAN	Keratin, type I cytoskeletal 10 OS=Homo sapiens GN=KRT10 PE=1 SV=6	1561	59020	98	98	26	26	43	584	MSVRYSSSKHYSSSRSGGGGGGGGCGGGGGVSSLRISSSKGSLGGGFSSGGFSGGSFSRGSSGGGCFGGSSGGYGGLGGFGGGSFRGSYGSSSFGGSYGGIFGGGSFGGGSFGGGSFGGGGFGGGGFGGGFGGGFGGDGGLLSGNEKVTMQNLNDRLASYLDKVRALEESNYELEGKIKEWYEKHGNSHQGEPRDYSKYYKTIDDLKNQILNLTTDNANILLQIDNARLAADDFRLKYENEVALRQSVEADINGLRRVLDELTLTKADLEMQIESLTEELAYLKKNHEEEMKDLRNVSTGDVNVEMNAAPGVDLTQLLNNMRSQYEQLAEQNRKDAEAWFNEKSKELTTEIDNNIEQISSYKSEITELRRNVQALEIELQSQLALKQSLEASLAETEGR…	1368	1211	1	1	1	583.296	1164.58	2	1164.58	0.0003	0	73.35	5e-06	R	LENEIQTYR	S
4	1::sp|cRAP039|P13645|K1C10_HUMAN	Keratin, type I cytoskeletal 10 OS=Homo sapiens GN=KRT10 PE=1 SV=6	1561	59020	98	98	26	26	43	584	MSVRYSSSKHYSSSRSGGGGGGGGCGGGGGVSSLRISSSKGSLGGGFSSGGFSGGSFSRGSSGGGCFGGSSGGYGGLGGFGGGSFRGSYGSSSFGGSYGGIFGGGSFGGGSFGGGSFGGGGFGGGGFGGGFGGGFGGDGGLLSGNEKVTMQNLNDRLASYLDKVRALEESNYELEGKIKEWYEKHGNSHQGEPRDYSKYYKTIDDLKNQILNLTTDNANILLQIDNARLAADDFRLKYENEVALRQSVEADINGLRRVLDELTLTKADLEMQIESLTEELAYLKKNHEEEMKDLRNVSTGDVNVEMNAAPGVDLTQLLNNMRSQYEQLAEQNRKDAEAWFNEKSKELTTEIDNNIEQISSYKSEITELRRNVQALEIELQSQLALKQSLEASLAETEGR…	1369	1276	1	1	1	583.296	1164.58	2	1164.58	0.0005	0	73.27	5.1e-06	R	LENEIQTYR	S
4	1::sp|cRAP039|P13645|K1C10_HUMAN	Keratin, type I cytoskeletal 10 OS=Homo sapiens GN=KRT10 PE=1 SV=6	1561	59020	98	98	26	26	43	584	MSVRYSSSKHYSSSRSGGGGGGGGCGGGGGVSSLRISSSKGSLGGGFSSGGFSGGSFSRGSSGGGCFGGSSGGYGGLGGFGGGSFRGSYGSSSFGGSYGGIFGGGSFGGGSFGGGSFGGGGFGGGGFGGGFGGGFGGDGGLLSGNEKVTMQNLNDRLASYLDKVRALEESNYELEGKIKEWYEKHGNSHQGEPRDYSKYYKTIDDLKNQILNLTTDNANILLQIDNARLAADDFRLKYENEVALRQSVEADINGLRRVLDELTLTKADLEMQIESLTEELAYLKKNHEEEMKDLRNVSTGDVNVEMNAAPGVDLTQLLNNMRSQYEQLAEQNRKDAEAWFNEKSKELTTEIDNNIEQISSYKSEITELRRNVQALEIELQSQLALKQSLEASLAETEGR…	1370	1351	1	1	1	583.296	1164.58	2	1164.58	0.0006	0	48.54	0.0015	R	LENEIQTYR	S
4	1::sp|cRAP039|P13645|K1C10_HUMAN	Keratin, type I cytoskeletal 10 OS=Homo sapiens GN=KRT10 PE=1 SV=6	1561	59020	98	98	26	26	43	584	MSVRYSSSKHYSSSRSGGGGGGGGCGGGGGVSSLRISSSKGSLGGGFSSGGFSGGSFSRGSSGGGCFGGSSGGYGGLGGFGGGSFRGSYGSSSFGGSYGGIFGGGSFGGGSFGGGSFGGGGFGGGGFGGGFGGGFGGDGGLLSGNEKVTMQNLNDRLASYLDKVRALEESNYELEGKIKEWYEKHGNSHQGEPRDYSKYYKTIDDLKNQILNLTTDNANILLQIDNARLAADDFRLKYENEVALRQSVEADINGLRRVLDELTLTKADLEMQIESLTEELAYLKKNHEEEMKDLRNVSTGDVNVEMNAAPGVDLTQLLNNMRSQYEQLAEQNRKDAEAWFNEKSKELTTEIDNNIEQISSYKSEITELRRNVQALEIELQSQLALKQSLEASLAETEGR…	1472	1915	1	1	0	601.312	1200.61	2	1200.61	0.0004	0	73.55	4.6e-06	R	QSVEADINGLR	R
4	1::sp|cRAP039|P13645|K1C10_HUMAN	Keratin, type I cytoskeletal 10 OS=Homo sapiens GN=KRT10 PE=1 SV=6	1561	59020	98	98	26	26	43	584	MSVRYSSSKHYSSSRSGGGGGGGGCGGGGGVSSLRISSSKGSLGGGFSSGGFSGGSFSRGSSGGGCFGGSSGGYGGLGGFGGGSFRGSYGSSSFGGSYGGIFGGGSFGGGSFGGGSFGGGGFGGGGFGGGFGGGFGGDGGLLSGNEKVTMQNLNDRLASYLDKVRALEESNYELEGKIKEWYEKHGNSHQGEPRDYSKYYKTIDDLKNQILNLTTDNANILLQIDNARLAADDFRLKYENEVALRQSVEADINGLRRVLDELTLTKADLEMQIESLTEELAYLKKNHEEEMKDLRNVSTGDVNVEMNAAPGVDLTQLLNNMRSQYEQLAEQNRKDAEAWFNEKSKELTTEIDNNIEQISSYKSEITELRRNVQALEIELQSQLALKQSLEASLAETEGR…	1473	2150	1	1	0	601.312	1200.61	2	1200.61	0.0006	0	68.43	1.5e-05	R	QSVEADINGLR	R
4	1::sp|cRAP039|P13645|K1C10_HUMAN	Keratin, type I cytoskeletal 10 OS=Homo sapiens GN=KRT10 PE=1 SV=6	1561	59020	98	98	26	26	43	584	MSVRYSSSKHYSSSRSGGGGGGGGCGGGGGVSSLRISSSKGSLGGGFSSGGFSGGSFSRGSSGGGCFGGSSGGYGGLGGFGGGSFRGSYGSSSFGGSYGGIFGGGSFGGGSFGGGSFGGGGFGGGGFGGGFGGGFGGDGGLLSGNEKVTMQNLNDRLASYLDKVRALEESNYELEGKIKEWYEKHGNSHQGEPRDYSKYYKTIDDLKNQILNLTTDNANILLQIDNARLAADDFRLKYENEVALRQSVEADINGLRRVLDELTLTKADLEMQIESLTEELAYLKKNHEEEMKDLRNVSTGDVNVEMNAAPGVDLTQLLNNMRSQYEQLAEQNRKDAEAWFNEKSKELTTEIDNNIEQISSYKSEITELRRNVQALEIELQSQLALKQSLEASLAETEGR…	1474	2002	1	1	0	601.313	1200.61	2	1200.61	0.0007	0	77.79	1.7e-06	R	QSVEADINGLR	R
4	1::sp|cRAP039|P13645|K1C10_HUMAN	Keratin, type I cytoskeletal 10 OS=Homo sapiens GN=KRT10 PE=1 SV=6	1561	59020	98	98	26	26	43	584	MSVRYSSSKHYSSSRSGGGGGGGGCGGGGGVSSLRISSSKGSLGGGFSSGGFSGGSFSRGSSGGGCFGGSSGGYGGLGGFGGGSFRGSYGSSSFGGSYGGIFGGGSFGGGSFGGGSFGGGGFGGGGFGGGFGGGFGGDGGLLSGNEKVTMQNLNDRLASYLDKVRALEESNYELEGKIKEWYEKHGNSHQGEPRDYSKYYKTIDDLKNQILNLTTDNANILLQIDNARLAADDFRLKYENEVALRQSVEADINGLRRVLDELTLTKADLEMQIESLTEELAYLKKNHEEEMKDLRNVSTGDVNVEMNAAPGVDLTQLLNNMRSQYEQLAEQNRKDAEAWFNEKSKELTTEIDNNIEQISSYKSEITELRRNVQALEIELQSQLALKQSLEASLAETEGR…	1475	2074	1	1	0	601.313	1200.61	2	1200.61	0.0011	0	98.1	1.6e-08	R	QSVEADINGLR	R
4	1::sp|cRAP039|P13645|K1C10_HUMAN	Keratin, type I cytoskeletal 10 OS=Homo sapiens GN=KRT10 PE=1 SV=6	1561	59020	98	98	26	26	43	584	MSVRYSSSKHYSSSRSGGGGGGGGCGGGGGVSSLRISSSKGSLGGGFSSGGFSGGSFSRGSSGGGCFGGSSGGYGGLGGFGGGSFRGSYGSSSFGGSYGGIFGGGSFGGGSFGGGSFGGGGFGGGGFGGGFGGGFGGDGGLLSGNEKVTMQNLNDRLASYLDKVRALEESNYELEGKIKEWYEKHGNSHQGEPRDYSKYYKTIDDLKNQILNLTTDNANILLQIDNARLAADDFRLKYENEVALRQSVEADINGLRRVLDELTLTKADLEMQIESLTEELAYLKKNHEEEMKDLRNVSTGDVNVEMNAAPGVDLTQLLNNMRSQYEQLAEQNRKDAEAWFNEKSKELTTEIDNNIEQISSYKSEITELRRNVQALEIELQSQLALKQSLEASLAETEGR…	1479	2155	1	1	0	601.803	1201.59	2	1201.59	-0.0028	0	77.55	2e-06	R	QSVEADINGLR	R
4	1::sp|cRAP039|P13645|K1C10_HUMAN	Keratin, type I cytoskeletal 10 OS=Homo sapiens GN=KRT10 PE=1 SV=6	1561	59020	98	98	26	26	43	584	MSVRYSSSKHYSSSRSGGGGGGGGCGGGGGVSSLRISSSKGSLGGGFSSGGFSGGSFSRGSSGGGCFGGSSGGYGGLGGFGGGSFRGSYGSSSFGGSYGGIFGGGSFGGGSFGGGSFGGGGFGGGGFGGGFGGGFGGDGGLLSGNEKVTMQNLNDRLASYLDKVRALEESNYELEGKIKEWYEKHGNSHQGEPRDYSKYYKTIDDLKNQILNLTTDNANILLQIDNARLAADDFRLKYENEVALRQSVEADINGLRRVLDELTLTKADLEMQIESLTEELAYLKKNHEEEMKDLRNVSTGDVNVEMNAAPGVDLTQLLNNMRSQYEQLAEQNRKDAEAWFNEKSKELTTEIDNNIEQISSYKSEITELRRNVQALEIELQSQLALKQSLEASLAETEGR…	1480	1506	1	1	0	601.803	1201.59	2	1201.59	-0.0017	0	75.55	3.1e-06	R	QSVEADINGLR	R
4	1::sp|cRAP039|P13645|K1C10_HUMAN	Keratin, type I cytoskeletal 10 OS=Homo sapiens GN=KRT10 PE=1 SV=6	1561	59020	98	98	26	26	43	584	MSVRYSSSKHYSSSRSGGGGGGGGCGGGGGVSSLRISSSKGSLGGGFSSGGFSGGSFSRGSSGGGCFGGSSGGYGGLGGFGGGSFRGSYGSSSFGGSYGGIFGGGSFGGGSFGGGSFGGGGFGGGGFGGGFGGGFGGDGGLLSGNEKVTMQNLNDRLASYLDKVRALEESNYELEGKIKEWYEKHGNSHQGEPRDYSKYYKTIDDLKNQILNLTTDNANILLQIDNARLAADDFRLKYENEVALRQSVEADINGLRRVLDELTLTKADLEMQIESLTEELAYLKKNHEEEMKDLRNVSTGDVNVEMNAAPGVDLTQLLNNMRSQYEQLAEQNRKDAEAWFNEKSKELTTEIDNNIEQISSYKSEITELRRNVQALEIELQSQLALKQSLEASLAETEGR…	1485	2191	1	1	0	601.812	1201.61	2	1201.59	0.016	0	33.39	0.062	R	QSVEADINGLR	R
4	1::sp|cRAP039|P13645|K1C10_HUMAN	Keratin, type I cytoskeletal 10 OS=Homo sapiens GN=KRT10 PE=1 SV=6	1561	59020	98	98	26	26	43	584	MSVRYSSSKHYSSSRSGGGGGGGGCGGGGGVSSLRISSSKGSLGGGFSSGGFSGGSFSRGSSGGGCFGGSSGGYGGLGGFGGGSFRGSYGSSSFGGSYGGIFGGGSFGGGSFGGGSFGGGGFGGGGFGGGFGGGFGGDGGLLSGNEKVTMQNLNDRLASYLDKVRALEESNYELEGKIKEWYEKHGNSHQGEPRDYSKYYKTIDDLKNQILNLTTDNANILLQIDNARLAADDFRLKYENEVALRQSVEADINGLRRVLDELTLTKADLEMQIESLTEELAYLKKNHEEEMKDLRNVSTGDVNVEMNAAPGVDLTQLLNNMRSQYEQLAEQNRKDAEAWFNEKSKELTTEIDNNIEQISSYKSEITELRRNVQALEIELQSQLALKQSLEASLAETEGR…	1577	1553	1	1	1	617.843	1233.67	2	1233.67	-0.0011	1	43.1	0.0042	R	LKYENEVALR	Q
4	1::sp|cRAP039|P13645|K1C10_HUMAN	Keratin, type I cytoskeletal 10 OS=Homo sapiens GN=KRT10 PE=1 SV=6	1561	59020	98	98	26	26	43	584	MSVRYSSSKHYSSSRSGGGGGGGGCGGGGGVSSLRISSSKGSLGGGFSSGGFSGGSFSRGSSGGGCFGGSSGGYGGLGGFGGGSFRGSYGSSSFGGSYGGIFGGGSFGGGSFGGGSFGGGGFGGGGFGGGFGGGFGGDGGLLSGNEKVTMQNLNDRLASYLDKVRALEESNYELEGKIKEWYEKHGNSHQGEPRDYSKYYKTIDDLKNQILNLTTDNANILLQIDNARLAADDFRLKYENEVALRQSVEADINGLRRVLDELTLTKADLEMQIESLTEELAYLKKNHEEEMKDLRNVSTGDVNVEMNAAPGVDLTQLLNNMRSQYEQLAEQNRKDAEAWFNEKSKELTTEIDNNIEQISSYKSEITELRRNVQALEIELQSQLALKQSLEASLAETEGR…	1578	1456	1	1	1	412.231	1233.67	3	1233.67	-0.0008	1	46.81	0.0018	R	LKYENEVALR	Q
4	1::sp|cRAP039|P13645|K1C10_HUMAN	Keratin, type I cytoskeletal 10 OS=Homo sapiens GN=KRT10 PE=1 SV=6	1561	59020	98	98	26	26	43	584	MSVRYSSSKHYSSSRSGGGGGGGGCGGGGGVSSLRISSSKGSLGGGFSSGGFSGGSFSRGSSGGGCFGGSSGGYGGLGGFGGGSFRGSYGSSSFGGSYGGIFGGGSFGGGSFGGGSFGGGGFGGGGFGGGFGGGFGGDGGLLSGNEKVTMQNLNDRLASYLDKVRALEESNYELEGKIKEWYEKHGNSHQGEPRDYSKYYKTIDDLKNQILNLTTDNANILLQIDNARLAADDFRLKYENEVALRQSVEADINGLRRVLDELTLTKADLEMQIESLTEELAYLKKNHEEEMKDLRNVSTGDVNVEMNAAPGVDLTQLLNNMRSQYEQLAEQNRKDAEAWFNEKSKELTTEIDNNIEQISSYKSEITELRRNVQALEIELQSQLALKQSLEASLAETEGR…	1583	1338	1	1	1	617.843	1233.67	2	1233.67	0.0002	1	27.73	0.13	R	LKYENEVALR	Q
4	1::sp|cRAP039|P13645|K1C10_HUMAN	Keratin, type I cytoskeletal 10 OS=Homo sapiens GN=KRT10 PE=1 SV=6	1561	59020	98	98	26	26	43	584	MSVRYSSSKHYSSSRSGGGGGGGGCGGGGGVSSLRISSSKGSLGGGFSSGGFSGGSFSRGSSGGGCFGGSSGGYGGLGGFGGGSFRGSYGSSSFGGSYGGIFGGGSFGGGSFGGGSFGGGGFGGGGFGGGFGGGFGGDGGLLSGNEKVTMQNLNDRLASYLDKVRALEESNYELEGKIKEWYEKHGNSHQGEPRDYSKYYKTIDDLKNQILNLTTDNANILLQIDNARLAADDFRLKYENEVALRQSVEADINGLRRVLDELTLTKADLEMQIESLTEELAYLKKNHEEEMKDLRNVSTGDVNVEMNAAPGVDLTQLLNNMRSQYEQLAEQNRKDAEAWFNEKSKELTTEIDNNIEQISSYKSEITELRRNVQALEIELQSQLALKQSLEASLAETEGR…	1585	1852	1	1	1	617.843	1233.67	2	1233.67	0.0003	1	64.43	2.7e-05	R	LKYENEVALR	Q
4	1::sp|cRAP039|P13645|K1C10_HUMAN	Keratin, type I cytoskeletal 10 OS=Homo sapiens GN=KRT10 PE=1 SV=6	1561	59020	98	98	26	26	43	584	MSVRYSSSKHYSSSRSGGGGGGGGCGGGGGVSSLRISSSKGSLGGGFSSGGFSGGSFSRGSSGGGCFGGSSGGYGGLGGFGGGSFRGSYGSSSFGGSYGGIFGGGSFGGGSFGGGSFGGGGFGGGGFGGGFGGGFGGDGGLLSGNEKVTMQNLNDRLASYLDKVRALEESNYELEGKIKEWYEKHGNSHQGEPRDYSKYYKTIDDLKNQILNLTTDNANILLQIDNARLAADDFRLKYENEVALRQSVEADINGLRRVLDELTLTKADLEMQIESLTEELAYLKKNHEEEMKDLRNVSTGDVNVEMNAAPGVDLTQLLNNMRSQYEQLAEQNRKDAEAWFNEKSKELTTEIDNNIEQISSYKSEITELRRNVQALEIELQSQLALKQSLEASLAETEGR…	1586	1661	1	1	1	617.843	1233.67	2	1233.67	0.0006	1	63.89	3.2e-05	R	LKYENEVALR	Q
4	1::sp|cRAP039|P13645|K1C10_HUMAN	Keratin, type I cytoskeletal 10 OS=Homo sapiens GN=KRT10 PE=1 SV=6	1561	59020	98	98	26	26	43	584	MSVRYSSSKHYSSSRSGGGGGGGGCGGGGGVSSLRISSSKGSLGGGFSSGGFSGGSFSRGSSGGGCFGGSSGGYGGLGGFGGGSFRGSYGSSSFGGSYGGIFGGGSFGGGSFGGGSFGGGGFGGGGFGGGFGGGFGGDGGLLSGNEKVTMQNLNDRLASYLDKVRALEESNYELEGKIKEWYEKHGNSHQGEPRDYSKYYKTIDDLKNQILNLTTDNANILLQIDNARLAADDFRLKYENEVALRQSVEADINGLRRVLDELTLTKADLEMQIESLTEELAYLKKNHEEEMKDLRNVSTGDVNVEMNAAPGVDLTQLLNNMRSQYEQLAEQNRKDAEAWFNEKSKELTTEIDNNIEQISSYKSEITELRRNVQALEIELQSQLALKQSLEASLAETEGR…	1587	1755	1	1	1	617.844	1233.67	2	1233.67	0.002	1	59.17	9.4e-05	R	LKYENEVALR	Q
4	1::sp|cRAP039|P13645|K1C10_HUMAN	Keratin, type I cytoskeletal 10 OS=Homo sapiens GN=KRT10 PE=1 SV=6	1561	59020	98	98	26	26	43	584	MSVRYSSSKHYSSSRSGGGGGGGGCGGGGGVSSLRISSSKGSLGGGFSSGGFSGGSFSRGSSGGGCFGGSSGGYGGLGGFGGGSFRGSYGSSSFGGSYGGIFGGGSFGGGSFGGGSFGGGGFGGGGFGGGFGGGFGGDGGLLSGNEKVTMQNLNDRLASYLDKVRALEESNYELEGKIKEWYEKHGNSHQGEPRDYSKYYKTIDDLKNQILNLTTDNANILLQIDNARLAADDFRLKYENEVALRQSVEADINGLRRVLDELTLTKADLEMQIESLTEELAYLKKNHEEEMKDLRNVSTGDVNVEMNAAPGVDLTQLLNNMRSQYEQLAEQNRKDAEAWFNEKSKELTTEIDNNIEQISSYKSEITELRRNVQALEIELQSQLALKQSLEASLAETEGR…	1667	1196	1	1	1	631.802	1261.59	2	1261.59	-0.0004	0	53.44	0.00049	R	SLLEGEGSSGGGGR	G
4	1::sp|cRAP039|P13645|K1C10_HUMAN	Keratin, type I cytoskeletal 10 OS=Homo sapiens GN=KRT10 PE=1 SV=6	1561	59020	98	98	26	26	43	584	MSVRYSSSKHYSSSRSGGGGGGGGCGGGGGVSSLRISSSKGSLGGGFSSGGFSGGSFSRGSSGGGCFGGSSGGYGGLGGFGGGSFRGSYGSSSFGGSYGGIFGGGSFGGGSFGGGSFGGGGFGGGGFGGGFGGGFGGDGGLLSGNEKVTMQNLNDRLASYLDKVRALEESNYELEGKIKEWYEKHGNSHQGEPRDYSKYYKTIDDLKNQILNLTTDNANILLQIDNARLAADDFRLKYENEVALRQSVEADINGLRRVLDELTLTKADLEMQIESLTEELAYLKKNHEEEMKDLRNVSTGDVNVEMNAAPGVDLTQLLNNMRSQYEQLAEQNRKDAEAWFNEKSKELTTEIDNNIEQISSYKSEITELRRNVQALEIELQSQLALKQSLEASLAETEGR…	1668	1127	1	1	1	631.802	1261.59	2	1261.59	0.0002	0	81.77	7.7e-07	R	SLLEGEGSSGGGGR	G
4	1::sp|cRAP039|P13645|K1C10_HUMAN	Keratin, type I cytoskeletal 10 OS=Homo sapiens GN=KRT10 PE=1 SV=6	1561	59020	98	98	26	26	43	584	MSVRYSSSKHYSSSRSGGGGGGGGCGGGGGVSSLRISSSKGSLGGGFSSGGFSGGSFSRGSSGGGCFGGSSGGYGGLGGFGGGSFRGSYGSSSFGGSYGGIFGGGSFGGGSFGGGSFGGGGFGGGGFGGGFGGGFGGDGGLLSGNEKVTMQNLNDRLASYLDKVRALEESNYELEGKIKEWYEKHGNSHQGEPRDYSKYYKTIDDLKNQILNLTTDNANILLQIDNARLAADDFRLKYENEVALRQSVEADINGLRRVLDELTLTKADLEMQIESLTEELAYLKKNHEEEMKDLRNVSTGDVNVEMNAAPGVDLTQLLNNMRSQYEQLAEQNRKDAEAWFNEKSKELTTEIDNNIEQISSYKSEITELRRNVQALEIELQSQLALKQSLEASLAETEGR…	1669	987	1	1	1	631.802	1261.59	2	1261.59	0.0002	0	77.66	2e-06	R	SLLEGEGSSGGGGR	G
4	1::sp|cRAP039|P13645|K1C10_HUMAN	Keratin, type I cytoskeletal 10 OS=Homo sapiens GN=KRT10 PE=1 SV=6	1561	59020	98	98	26	26	43	584	MSVRYSSSKHYSSSRSGGGGGGGGCGGGGGVSSLRISSSKGSLGGGFSSGGFSGGSFSRGSSGGGCFGGSSGGYGGLGGFGGGSFRGSYGSSSFGGSYGGIFGGGSFGGGSFGGGSFGGGGFGGGGFGGGFGGGFGGDGGLLSGNEKVTMQNLNDRLASYLDKVRALEESNYELEGKIKEWYEKHGNSHQGEPRDYSKYYKTIDDLKNQILNLTTDNANILLQIDNARLAADDFRLKYENEVALRQSVEADINGLRRVLDELTLTKADLEMQIESLTEELAYLKKNHEEEMKDLRNVSTGDVNVEMNAAPGVDLTQLLNNMRSQYEQLAEQNRKDAEAWFNEKSKELTTEIDNNIEQISSYKSEITELRRNVQALEIELQSQLALKQSLEASLAETEGR…	1670	1057	1	1	1	631.802	1261.59	2	1261.59	0.0003	0	77.13	2.2e-06	R	SLLEGEGSSGGGGR	G
4	1::sp|cRAP039|P13645|K1C10_HUMAN	Keratin, type I cytoskeletal 10 OS=Homo sapiens GN=KRT10 PE=1 SV=6	1561	59020	98	98	26	26	43	584	MSVRYSSSKHYSSSRSGGGGGGGGCGGGGGVSSLRISSSKGSLGGGFSSGGFSGGSFSRGSSGGGCFGGSSGGYGGLGGFGGGSFRGSYGSSSFGGSYGGIFGGGSFGGGSFGGGSFGGGGFGGGGFGGGFGGGFGGDGGLLSGNEKVTMQNLNDRLASYLDKVRALEESNYELEGKIKEWYEKHGNSHQGEPRDYSKYYKTIDDLKNQILNLTTDNANILLQIDNARLAADDFRLKYENEVALRQSVEADINGLRRVLDELTLTKADLEMQIESLTEELAYLKKNHEEEMKDLRNVSTGDVNVEMNAAPGVDLTQLLNNMRSQYEQLAEQNRKDAEAWFNEKSKELTTEIDNNIEQISSYKSEITELRRNVQALEIELQSQLALKQSLEASLAETEGR…	1755	879	1	1	1	434.203	1299.59	3	1299.59	-0.0006	1	23.12	0.27	K	NHEEEMKDLR	N
4	1::sp|cRAP039|P13645|K1C10_HUMAN	Keratin, type I cytoskeletal 10 OS=Homo sapiens GN=KRT10 PE=1 SV=6	1561	59020	98	98	26	26	43	584	MSVRYSSSKHYSSSRSGGGGGGGGCGGGGGVSSLRISSSKGSLGGGFSSGGFSGGSFSRGSSGGGCFGGSSGGYGGLGGFGGGSFRGSYGSSSFGGSYGGIFGGGSFGGGSFGGGSFGGGGFGGGGFGGGFGGGFGGDGGLLSGNEKVTMQNLNDRLASYLDKVRALEESNYELEGKIKEWYEKHGNSHQGEPRDYSKYYKTIDDLKNQILNLTTDNANILLQIDNARLAADDFRLKYENEVALRQSVEADINGLRRVLDELTLTKADLEMQIESLTEELAYLKKNHEEEMKDLRNVSTGDVNVEMNAAPGVDLTQLLNNMRSQYEQLAEQNRKDAEAWFNEKSKELTTEIDNNIEQISSYKSEITELRRNVQALEIELQSQLALKQSLEASLAETEGR…	1756	1130	1	1	1	434.203	1299.59	3	1299.59	-0.0005	1	22.31	0.33	K	NHEEEMKDLR	N
4	1::sp|cRAP039|P13645|K1C10_HUMAN	Keratin, type I cytoskeletal 10 OS=Homo sapiens GN=KRT10 PE=1 SV=6	1561	59020	98	98	26	26	43	584	MSVRYSSSKHYSSSRSGGGGGGGGCGGGGGVSSLRISSSKGSLGGGFSSGGFSGGSFSRGSSGGGCFGGSSGGYGGLGGFGGGSFRGSYGSSSFGGSYGGIFGGGSFGGGSFGGGSFGGGGFGGGGFGGGFGGGFGGDGGLLSGNEKVTMQNLNDRLASYLDKVRALEESNYELEGKIKEWYEKHGNSHQGEPRDYSKYYKTIDDLKNQILNLTTDNANILLQIDNARLAADDFRLKYENEVALRQSVEADINGLRRVLDELTLTKADLEMQIESLTEELAYLKKNHEEEMKDLRNVSTGDVNVEMNAAPGVDLTQLLNNMRSQYEQLAEQNRKDAEAWFNEKSKELTTEIDNNIEQISSYKSEITELRRNVQALEIELQSQLALKQSLEASLAETEGR…	1757	965	1	1	1	434.203	1299.59	3	1299.59	-0.0004	1	34.04	0.022	K	NHEEEMKDLR	N
4	1::sp|cRAP039|P13645|K1C10_HUMAN	Keratin, type I cytoskeletal 10 OS=Homo sapiens GN=KRT10 PE=1 SV=6	1561	59020	98	98	26	26	43	584	MSVRYSSSKHYSSSRSGGGGGGGGCGGGGGVSSLRISSSKGSLGGGFSSGGFSGGSFSRGSSGGGCFGGSSGGYGGLGGFGGGSFRGSYGSSSFGGSYGGIFGGGSFGGGSFGGGSFGGGGFGGGGFGGGFGGGFGGDGGLLSGNEKVTMQNLNDRLASYLDKVRALEESNYELEGKIKEWYEKHGNSHQGEPRDYSKYYKTIDDLKNQILNLTTDNANILLQIDNARLAADDFRLKYENEVALRQSVEADINGLRRVLDELTLTKADLEMQIESLTEELAYLKKNHEEEMKDLRNVSTGDVNVEMNAAPGVDLTQLLNNMRSQYEQLAEQNRKDAEAWFNEKSKELTTEIDNNIEQISSYKSEITELRRNVQALEIELQSQLALKQSLEASLAETEGR…	1758	1476	1	1	1	434.203	1299.59	3	1299.59	-0.0003	1	50.07	0.00055	K	NHEEEMKDLR	N
4	1::sp|cRAP039|P13645|K1C10_HUMAN	Keratin, type I cytoskeletal 10 OS=Homo sapiens GN=KRT10 PE=1 SV=6	1561	59020	98	98	26	26	43	584	MSVRYSSSKHYSSSRSGGGGGGGGCGGGGGVSSLRISSSKGSLGGGFSSGGFSGGSFSRGSSGGGCFGGSSGGYGGLGGFGGGSFRGSYGSSSFGGSYGGIFGGGSFGGGSFGGGSFGGGGFGGGGFGGGFGGGFGGDGGLLSGNEKVTMQNLNDRLASYLDKVRALEESNYELEGKIKEWYEKHGNSHQGEPRDYSKYYKTIDDLKNQILNLTTDNANILLQIDNARLAADDFRLKYENEVALRQSVEADINGLRRVLDELTLTKADLEMQIESLTEELAYLKKNHEEEMKDLRNVSTGDVNVEMNAAPGVDLTQLLNNMRSQYEQLAEQNRKDAEAWFNEKSKELTTEIDNNIEQISSYKSEITELRRNVQALEIELQSQLALKQSLEASLAETEGR…	1759	1321	1	1	1	434.203	1299.59	3	1299.59	-0.0001	1	32.08	0.035	K	NHEEEMKDLR	N
4	1::sp|cRAP039|P13645|K1C10_HUMAN	Keratin, type I cytoskeletal 10 OS=Homo sapiens GN=KRT10 PE=1 SV=6	1561	59020	98	98	26	26	43	584	MSVRYSSSKHYSSSRSGGGGGGGGCGGGGGVSSLRISSSKGSLGGGFSSGGFSGGSFSRGSSGGGCFGGSSGGYGGLGGFGGGSFRGSYGSSSFGGSYGGIFGGGSFGGGSFGGGSFGGGGFGGGGFGGGFGGGFGGDGGLLSGNEKVTMQNLNDRLASYLDKVRALEESNYELEGKIKEWYEKHGNSHQGEPRDYSKYYKTIDDLKNQILNLTTDNANILLQIDNARLAADDFRLKYENEVALRQSVEADINGLRRVLDELTLTKADLEMQIESLTEELAYLKKNHEEEMKDLRNVSTGDVNVEMNAAPGVDLTQLLNNMRSQYEQLAEQNRKDAEAWFNEKSKELTTEIDNNIEQISSYKSEITELRRNVQALEIELQSQLALKQSLEASLAETEGR…	1760	1408	1	1	1	434.203	1299.59	3	1299.59	0.0003	1	44.06	0.0022	K	NHEEEMKDLR	N
4	1::sp|cRAP039|P13645|K1C10_HUMAN	Keratin, type I cytoskeletal 10 OS=Homo sapiens GN=KRT10 PE=1 SV=6	1561	59020	98	98	26	26	43	584	MSVRYSSSKHYSSSRSGGGGGGGGCGGGGGVSSLRISSSKGSLGGGFSSGGFSGGSFSRGSSGGGCFGGSSGGYGGLGGFGGGSFRGSYGSSSFGGSYGGIFGGGSFGGGSFGGGSFGGGGFGGGGFGGGFGGGFGGDGGLLSGNEKVTMQNLNDRLASYLDKVRALEESNYELEGKIKEWYEKHGNSHQGEPRDYSKYYKTIDDLKNQILNLTTDNANILLQIDNARLAADDFRLKYENEVALRQSVEADINGLRRVLDELTLTKADLEMQIESLTEELAYLKKNHEEEMKDLRNVSTGDVNVEMNAAPGVDLTQLLNNMRSQYEQLAEQNRKDAEAWFNEKSKELTTEIDNNIEQISSYKSEITELRRNVQALEIELQSQLALKQSLEASLAETEGR…	1761	1197	1	1	1	434.203	1299.59	3	1299.59	0.0006	1	40.02	0.0055	K	NHEEEMKDLR	N
4	1::sp|cRAP039|P13645|K1C10_HUMAN	Keratin, type I cytoskeletal 10 OS=Homo sapiens GN=KRT10 PE=1 SV=6	1561	59020	98	98	26	26	43	584	MSVRYSSSKHYSSSRSGGGGGGGGCGGGGGVSSLRISSSKGSLGGGFSSGGFSGGSFSRGSSGGGCFGGSSGGYGGLGGFGGGSFRGSYGSSSFGGSYGGIFGGGSFGGGSFGGGSFGGGGFGGGGFGGGFGGGFGGDGGLLSGNEKVTMQNLNDRLASYLDKVRALEESNYELEGKIKEWYEKHGNSHQGEPRDYSKYYKTIDDLKNQILNLTTDNANILLQIDNARLAADDFRLKYENEVALRQSVEADINGLRRVLDELTLTKADLEMQIESLTEELAYLKKNHEEEMKDLRNVSTGDVNVEMNAAPGVDLTQLLNNMRSQYEQLAEQNRKDAEAWFNEKSKELTTEIDNNIEQISSYKSEITELRRNVQALEIELQSQLALKQSLEASLAETEGR…	1928	2127	1	1	0	453.244	1356.71	3	1356.71	-0.0012	1	27.26	0.23	R	QSVEADINGLRR	V
4	1::sp|cRAP039|P13645|K1C10_HUMAN	Keratin, type I cytoskeletal 10 OS=Homo sapiens GN=KRT10 PE=1 SV=6	1561	59020	98	98	26	26	43	584	MSVRYSSSKHYSSSRSGGGGGGGGCGGGGGVSSLRISSSKGSLGGGFSSGGFSGGSFSRGSSGGGCFGGSSGGYGGLGGFGGGSFRGSYGSSSFGGSYGGIFGGGSFGGGSFGGGSFGGGGFGGGGFGGGFGGGFGGDGGLLSGNEKVTMQNLNDRLASYLDKVRALEESNYELEGKIKEWYEKHGNSHQGEPRDYSKYYKTIDDLKNQILNLTTDNANILLQIDNARLAADDFRLKYENEVALRQSVEADINGLRRVLDELTLTKADLEMQIESLTEELAYLKKNHEEEMKDLRNVSTGDVNVEMNAAPGVDLTQLLNNMRSQYEQLAEQNRKDAEAWFNEKSKELTTEIDNNIEQISSYKSEITELRRNVQALEIELQSQLALKQSLEASLAETEGR…	1929	1485	1	1	0	679.363	1356.71	2	1356.71	-0.0004	1	33.68	0.054	R	QSVEADINGLRR	V
4	1::sp|cRAP039|P13645|K1C10_HUMAN	Keratin, type I cytoskeletal 10 OS=Homo sapiens GN=KRT10 PE=1 SV=6	1561	59020	98	98	26	26	43	584	MSVRYSSSKHYSSSRSGGGGGGGGCGGGGGVSSLRISSSKGSLGGGFSSGGFSGGSFSRGSSGGGCFGGSSGGYGGLGGFGGGSFRGSYGSSSFGGSYGGIFGGGSFGGGSFGGGSFGGGGFGGGGFGGGFGGGFGGDGGLLSGNEKVTMQNLNDRLASYLDKVRALEESNYELEGKIKEWYEKHGNSHQGEPRDYSKYYKTIDDLKNQILNLTTDNANILLQIDNARLAADDFRLKYENEVALRQSVEADINGLRRVLDELTLTKADLEMQIESLTEELAYLKKNHEEEMKDLRNVSTGDVNVEMNAAPGVDLTQLLNNMRSQYEQLAEQNRKDAEAWFNEKSKELTTEIDNNIEQISSYKSEITELRRNVQALEIELQSQLALKQSLEASLAETEGR…	1931	2056	1	1	0	453.244	1356.71	3	1356.71	0.0001	1	52.97	0.00063	R	QSVEADINGLRR	V
4	1::sp|cRAP039|P13645|K1C10_HUMAN	Keratin, type I cytoskeletal 10 OS=Homo sapiens GN=KRT10 PE=1 SV=6	1561	59020	98	98	26	26	43	584	MSVRYSSSKHYSSSRSGGGGGGGGCGGGGGVSSLRISSSKGSLGGGFSSGGFSGGSFSRGSSGGGCFGGSSGGYGGLGGFGGGSFRGSYGSSSFGGSYGGIFGGGSFGGGSFGGGSFGGGGFGGGGFGGGFGGGFGGDGGLLSGNEKVTMQNLNDRLASYLDKVRALEESNYELEGKIKEWYEKHGNSHQGEPRDYSKYYKTIDDLKNQILNLTTDNANILLQIDNARLAADDFRLKYENEVALRQSVEADINGLRRVLDELTLTKADLEMQIESLTEELAYLKKNHEEEMKDLRNVSTGDVNVEMNAAPGVDLTQLLNNMRSQYEQLAEQNRKDAEAWFNEKSKELTTEIDNNIEQISSYKSEITELRRNVQALEIELQSQLALKQSLEASLAETEGR…	1932	1689	1	1	0	453.244	1356.71	3	1356.71	0.0001	1	33.14	0.061	R	QSVEADINGLRR	V
4	1::sp|cRAP039|P13645|K1C10_HUMAN	Keratin, type I cytoskeletal 10 OS=Homo sapiens GN=KRT10 PE=1 SV=6	1561	59020	98	98	26	26	43	584	MSVRYSSSKHYSSSRSGGGGGGGGCGGGGGVSSLRISSSKGSLGGGFSSGGFSGGSFSRGSSGGGCFGGSSGGYGGLGGFGGGSFRGSYGSSSFGGSYGGIFGGGSFGGGSFGGGSFGGGGFGGGGFGGGFGGGFGGDGGLLSGNEKVTMQNLNDRLASYLDKVRALEESNYELEGKIKEWYEKHGNSHQGEPRDYSKYYKTIDDLKNQILNLTTDNANILLQIDNARLAADDFRLKYENEVALRQSVEADINGLRRVLDELTLTKADLEMQIESLTEELAYLKKNHEEEMKDLRNVSTGDVNVEMNAAPGVDLTQLLNNMRSQYEQLAEQNRKDAEAWFNEKSKELTTEIDNNIEQISSYKSEITELRRNVQALEIELQSQLALKQSLEASLAETEGR…	1933	1414	1	1	0	453.244	1356.71	3	1356.71	0.0002	1	29.99	0.13	R	QSVEADINGLRR	V
4	1::sp|cRAP039|P13645|K1C10_HUMAN	Keratin, type I cytoskeletal 10 OS=Homo sapiens GN=KRT10 PE=1 SV=6	1561	59020	98	98	26	26	43	584	MSVRYSSSKHYSSSRSGGGGGGGGCGGGGGVSSLRISSSKGSLGGGFSSGGFSGGSFSRGSSGGGCFGGSSGGYGGLGGFGGGSFRGSYGSSSFGGSYGGIFGGGSFGGGSFGGGSFGGGGFGGGGFGGGFGGGFGGDGGLLSGNEKVTMQNLNDRLASYLDKVRALEESNYELEGKIKEWYEKHGNSHQGEPRDYSKYYKTIDDLKNQILNLTTDNANILLQIDNARLAADDFRLKYENEVALRQSVEADINGLRRVLDELTLTKADLEMQIESLTEELAYLKKNHEEEMKDLRNVSTGDVNVEMNAAPGVDLTQLLNNMRSQYEQLAEQNRKDAEAWFNEKSKELTTEIDNNIEQISSYKSEITELRRNVQALEIELQSQLALKQSLEASLAETEGR…	1934	1974	1	1	0	453.244	1356.71	3	1356.71	0.0003	1	39.22	0.015	R	QSVEADINGLRR	V
4	1::sp|cRAP039|P13645|K1C10_HUMAN	Keratin, type I cytoskeletal 10 OS=Homo sapiens GN=KRT10 PE=1 SV=6	1561	59020	98	98	26	26	43	584	MSVRYSSSKHYSSSRSGGGGGGGGCGGGGGVSSLRISSSKGSLGGGFSSGGFSGGSFSRGSSGGGCFGGSSGGYGGLGGFGGGSFRGSYGSSSFGGSYGGIFGGGSFGGGSFGGGSFGGGGFGGGGFGGGFGGGFGGDGGLLSGNEKVTMQNLNDRLASYLDKVRALEESNYELEGKIKEWYEKHGNSHQGEPRDYSKYYKTIDDLKNQILNLTTDNANILLQIDNARLAADDFRLKYENEVALRQSVEADINGLRRVLDELTLTKADLEMQIESLTEELAYLKKNHEEEMKDLRNVSTGDVNVEMNAAPGVDLTQLLNNMRSQYEQLAEQNRKDAEAWFNEKSKELTTEIDNNIEQISSYKSEITELRRNVQALEIELQSQLALKQSLEASLAETEGR…	1935	1887	1	1	0	453.244	1356.71	3	1356.71	0.0003	1	48.28	0.0019	R	QSVEADINGLRR	V
4	1::sp|cRAP039|P13645|K1C10_HUMAN	Keratin, type I cytoskeletal 10 OS=Homo sapiens GN=KRT10 PE=1 SV=6	1561	59020	98	98	26	26	43	584	MSVRYSSSKHYSSSRSGGGGGGGGCGGGGGVSSLRISSSKGSLGGGFSSGGFSGGSFSRGSSGGGCFGGSSGGYGGLGGFGGGSFRGSYGSSSFGGSYGGIFGGGSFGGGSFGGGSFGGGGFGGGGFGGGFGGGFGGDGGLLSGNEKVTMQNLNDRLASYLDKVRALEESNYELEGKIKEWYEKHGNSHQGEPRDYSKYYKTIDDLKNQILNLTTDNANILLQIDNARLAADDFRLKYENEVALRQSVEADINGLRRVLDELTLTKADLEMQIESLTEELAYLKKNHEEEMKDLRNVSTGDVNVEMNAAPGVDLTQLLNNMRSQYEQLAEQNRKDAEAWFNEKSKELTTEIDNNIEQISSYKSEITELRRNVQALEIELQSQLALKQSLEASLAETEGR…	1936	1792	1	1	0	453.245	1356.71	3	1356.71	0.0012	1	40.56	0.011	R	QSVEADINGLRR	V
4	1::sp|cRAP039|P13645|K1C10_HUMAN	Keratin, type I cytoskeletal 10 OS=Homo sapiens GN=KRT10 PE=1 SV=6	1561	59020	98	98	26	26	43	584	MSVRYSSSKHYSSSRSGGGGGGGGCGGGGGVSSLRISSSKGSLGGGFSSGGFSGGSFSRGSSGGGCFGGSSGGYGGLGGFGGGSFRGSYGSSSFGGSYGGIFGGGSFGGGSFGGGSFGGGGFGGGGFGGGFGGGFGGDGGLLSGNEKVTMQNLNDRLASYLDKVRALEESNYELEGKIKEWYEKHGNSHQGEPRDYSKYYKTIDDLKNQILNLTTDNANILLQIDNARLAADDFRLKYENEVALRQSVEADINGLRRVLDELTLTKADLEMQIESLTEELAYLKKNHEEEMKDLRNVSTGDVNVEMNAAPGVDLTQLLNNMRSQYEQLAEQNRKDAEAWFNEKSKELTTEIDNNIEQISSYKSEITELRRNVQALEIELQSQLALKQSLEASLAETEGR…	1951	813	1	1	1	683.323	1364.63	2	1364.63	0.0001	0	72.33	6.1e-06	R	SQYEQLAEQNR	K
4	1::sp|cRAP039|P13645|K1C10_HUMAN	Keratin, type I cytoskeletal 10 OS=Homo sapiens GN=KRT10 PE=1 SV=6	1561	59020	98	98	26	26	43	584	MSVRYSSSKHYSSSRSGGGGGGGGCGGGGGVSSLRISSSKGSLGGGFSSGGFSGGSFSRGSSGGGCFGGSSGGYGGLGGFGGGSFRGSYGSSSFGGSYGGIFGGGSFGGGSFGGGSFGGGGFGGGGFGGGFGGGFGGDGGLLSGNEKVTMQNLNDRLASYLDKVRALEESNYELEGKIKEWYEKHGNSHQGEPRDYSKYYKTIDDLKNQILNLTTDNANILLQIDNARLAADDFRLKYENEVALRQSVEADINGLRRVLDELTLTKADLEMQIESLTEELAYLKKNHEEEMKDLRNVSTGDVNVEMNAAPGVDLTQLLNNMRSQYEQLAEQNRKDAEAWFNEKSKELTTEIDNNIEQISSYKSEITELRRNVQALEIELQSQLALKQSLEASLAETEGR…	1952	870	1	1	1	683.324	1364.63	2	1364.63	0.0006	0	66.41	2.4e-05	R	SQYEQLAEQNR	K
4	1::sp|cRAP039|P13645|K1C10_HUMAN	Keratin, type I cytoskeletal 10 OS=Homo sapiens GN=KRT10 PE=1 SV=6	1561	59020	98	98	26	26	43	584	MSVRYSSSKHYSSSRSGGGGGGGGCGGGGGVSSLRISSSKGSLGGGFSSGGFSGGSFSRGSSGGGCFGGSSGGYGGLGGFGGGSFRGSYGSSSFGGSYGGIFGGGSFGGGSFGGGSFGGGGFGGGGFGGGFGGGFGGDGGLLSGNEKVTMQNLNDRLASYLDKVRALEESNYELEGKIKEWYEKHGNSHQGEPRDYSKYYKTIDDLKNQILNLTTDNANILLQIDNARLAADDFRLKYENEVALRQSVEADINGLRRVLDELTLTKADLEMQIESLTEELAYLKKNHEEEMKDLRNVSTGDVNVEMNAAPGVDLTQLLNNMRSQYEQLAEQNRKDAEAWFNEKSKELTTEIDNNIEQISSYKSEITELRRNVQALEIELQSQLALKQSLEASLAETEGR…	1983	1473	1	1	1	691.328	1380.64	2	1380.64	0.0005	0	59.51	0.0001	R	ALEESNYELEGK	I
4	1::sp|cRAP039|P13645|K1C10_HUMAN	Keratin, type I cytoskeletal 10 OS=Homo sapiens GN=KRT10 PE=1 SV=6	1561	59020	98	98	26	26	43	584	MSVRYSSSKHYSSSRSGGGGGGGGCGGGGGVSSLRISSSKGSLGGGFSSGGFSGGSFSRGSSGGGCFGGSSGGYGGLGGFGGGSFRGSYGSSSFGGSYGGIFGGGSFGGGSFGGGSFGGGGFGGGGFGGGFGGGFGGDGGLLSGNEKVTMQNLNDRLASYLDKVRALEESNYELEGKIKEWYEKHGNSHQGEPRDYSKYYKTIDDLKNQILNLTTDNANILLQIDNARLAADDFRLKYENEVALRQSVEADINGLRRVLDELTLTKADLEMQIESLTEELAYLKKNHEEEMKDLRNVSTGDVNVEMNAAPGVDLTQLLNNMRSQYEQLAEQNRKDAEAWFNEKSKELTTEIDNNIEQISSYKSEITELRRNVQALEIELQSQLALKQSLEASLAETEGR…	1984	1319	1	1	1	691.328	1380.64	2	1380.64	0.0012	0	59.34	0.00011	R	ALEESNYELEGK	I
4	1::sp|cRAP039|P13645|K1C10_HUMAN	Keratin, type I cytoskeletal 10 OS=Homo sapiens GN=KRT10 PE=1 SV=6	1561	59020	98	98	26	26	43	584	MSVRYSSSKHYSSSRSGGGGGGGGCGGGGGVSSLRISSSKGSLGGGFSSGGFSGGSFSRGSSGGGCFGGSSGGYGGLGGFGGGSFRGSYGSSSFGGSYGGIFGGGSFGGGSFGGGSFGGGGFGGGGFGGGFGGGFGGDGGLLSGNEKVTMQNLNDRLASYLDKVRALEESNYELEGKIKEWYEKHGNSHQGEPRDYSKYYKTIDDLKNQILNLTTDNANILLQIDNARLAADDFRLKYENEVALRQSVEADINGLRRVLDELTLTKADLEMQIESLTEELAYLKKNHEEEMKDLRNVSTGDVNVEMNAAPGVDLTQLLNNMRSQYEQLAEQNRKDAEAWFNEKSKELTTEIDNNIEQISSYKSEITELRRNVQALEIELQSQLALKQSLEASLAETEGR…	1985	1404	1	1	1	691.328	1380.64	2	1380.64	0.0012	0	52.97	0.00047	R	ALEESNYELEGK	I
4	1::sp|cRAP039|P13645|K1C10_HUMAN	Keratin, type I cytoskeletal 10 OS=Homo sapiens GN=KRT10 PE=1 SV=6	1561	59020	98	98	26	26	43	584	MSVRYSSSKHYSSSRSGGGGGGGGCGGGGGVSSLRISSSKGSLGGGFSSGGFSGGSFSRGSSGGGCFGGSSGGYGGLGGFGGGSFRGSYGSSSFGGSYGGIFGGGSFGGGSFGGGSFGGGGFGGGGFGGGFGGGFGGDGGLLSGNEKVTMQNLNDRLASYLDKVRALEESNYELEGKIKEWYEKHGNSHQGEPRDYSKYYKTIDDLKNQILNLTTDNANILLQIDNARLAADDFRLKYENEVALRQSVEADINGLRRVLDELTLTKADLEMQIESLTEELAYLKKNHEEEMKDLRNVSTGDVNVEMNAAPGVDLTQLLNNMRSQYEQLAEQNRKDAEAWFNEKSKELTTEIDNNIEQISSYKSEITELRRNVQALEIELQSQLALKQSLEASLAETEGR…	2008	2160	1	1	1	695.844	1389.67	2	1389.67	0.0007	0	101.9	8.5e-09	K	QSLEASLAETEGR	Y
4	1::sp|cRAP039|P13645|K1C10_HUMAN	Keratin, type I cytoskeletal 10 OS=Homo sapiens GN=KRT10 PE=1 SV=6	1561	59020	98	98	26	26	43	584	MSVRYSSSKHYSSSRSGGGGGGGGCGGGGGVSSLRISSSKGSLGGGFSSGGFSGGSFSRGSSGGGCFGGSSGGYGGLGGFGGGSFRGSYGSSSFGGSYGGIFGGGSFGGGSFGGGSFGGGGFGGGGFGGGFGGGFGGDGGLLSGNEKVTMQNLNDRLASYLDKVRALEESNYELEGKIKEWYEKHGNSHQGEPRDYSKYYKTIDDLKNQILNLTTDNANILLQIDNARLAADDFRLKYENEVALRQSVEADINGLRRVLDELTLTKADLEMQIESLTEELAYLKKNHEEEMKDLRNVSTGDVNVEMNAAPGVDLTQLLNNMRSQYEQLAEQNRKDAEAWFNEKSKELTTEIDNNIEQISSYKSEITELRRNVQALEIELQSQLALKQSLEASLAETEGR…	2009	2086	1	1	1	695.844	1389.67	2	1389.67	0.0007	0	101.83	8.6e-09	K	QSLEASLAETEGR	Y
4	1::sp|cRAP039|P13645|K1C10_HUMAN	Keratin, type I cytoskeletal 10 OS=Homo sapiens GN=KRT10 PE=1 SV=6	1561	59020	98	98	26	26	43	584	MSVRYSSSKHYSSSRSGGGGGGGGCGGGGGVSSLRISSSKGSLGGGFSSGGFSGGSFSRGSSGGGCFGGSSGGYGGLGGFGGGSFRGSYGSSSFGGSYGGIFGGGSFGGGSFGGGSFGGGGFGGGGFGGGFGGGFGGDGGLLSGNEKVTMQNLNDRLASYLDKVRALEESNYELEGKIKEWYEKHGNSHQGEPRDYSKYYKTIDDLKNQILNLTTDNANILLQIDNARLAADDFRLKYENEVALRQSVEADINGLRRVLDELTLTKADLEMQIESLTEELAYLKKNHEEEMKDLRNVSTGDVNVEMNAAPGVDLTQLLNNMRSQYEQLAEQNRKDAEAWFNEKSKELTTEIDNNIEQISSYKSEITELRRNVQALEIELQSQLALKQSLEASLAETEGR…	2010	2237	1	1	1	695.845	1389.67	2	1389.67	0.0012	0	101.54	9.2e-09	K	QSLEASLAETEGR	Y
4	1::sp|cRAP039|P13645|K1C10_HUMAN	Keratin, type I cytoskeletal 10 OS=Homo sapiens GN=KRT10 PE=1 SV=6	1561	59020	98	98	26	26	43	584	MSVRYSSSKHYSSSRSGGGGGGGGCGGGGGVSSLRISSSKGSLGGGFSSGGFSGGSFSRGSSGGGCFGGSSGGYGGLGGFGGGSFRGSYGSSSFGGSYGGIFGGGSFGGGSFGGGSFGGGGFGGGGFGGGFGGGFGGDGGLLSGNEKVTMQNLNDRLASYLDKVRALEESNYELEGKIKEWYEKHGNSHQGEPRDYSKYYKTIDDLKNQILNLTTDNANILLQIDNARLAADDFRLKYENEVALRQSVEADINGLRRVLDELTLTKADLEMQIESLTEELAYLKKNHEEEMKDLRNVSTGDVNVEMNAAPGVDLTQLLNNMRSQYEQLAEQNRKDAEAWFNEKSKELTTEIDNNIEQISSYKSEITELRRNVQALEIELQSQLALKQSLEASLAETEGR…	2011	2012	1	1	1	695.845	1389.68	2	1389.67	0.0023	0	92.47	7.9e-08	K	QSLEASLAETEGR	Y
4	1::sp|cRAP039|P13645|K1C10_HUMAN	Keratin, type I cytoskeletal 10 OS=Homo sapiens GN=KRT10 PE=1 SV=6	1561	59020	98	98	26	26	43	584	MSVRYSSSKHYSSSRSGGGGGGGGCGGGGGVSSLRISSSKGSLGGGFSSGGFSGGSFSRGSSGGGCFGGSSGGYGGLGGFGGGSFRGSYGSSSFGGSYGGIFGGGSFGGGSFGGGSFGGGGFGGGGFGGGFGGGFGGDGGLLSGNEKVTMQNLNDRLASYLDKVRALEESNYELEGKIKEWYEKHGNSHQGEPRDYSKYYKTIDDLKNQILNLTTDNANILLQIDNARLAADDFRLKYENEVALRQSVEADINGLRRVLDELTLTKADLEMQIESLTEELAYLKKNHEEEMKDLRNVSTGDVNVEMNAAPGVDLTQLLNNMRSQYEQLAEQNRKDAEAWFNEKSKELTTEIDNNIEQISSYKSEITELRRNVQALEIELQSQLALKQSLEASLAETEGR…	2132	2213	1	1	1	717.888	1433.76	2	1433.76	-0.0019	1	67.08	2.1e-05	K	IRLENEIQTYR	S
4	1::sp|cRAP039|P13645|K1C10_HUMAN	Keratin, type I cytoskeletal 10 OS=Homo sapiens GN=KRT10 PE=1 SV=6	1561	59020	98	98	26	26	43	584	MSVRYSSSKHYSSSRSGGGGGGGGCGGGGGVSSLRISSSKGSLGGGFSSGGFSGGSFSRGSSGGGCFGGSSGGYGGLGGFGGGSFRGSYGSSSFGGSYGGIFGGGSFGGGSFGGGSFGGGGFGGGGFGGGFGGGFGGDGGLLSGNEKVTMQNLNDRLASYLDKVRALEESNYELEGKIKEWYEKHGNSHQGEPRDYSKYYKTIDDLKNQILNLTTDNANILLQIDNARLAADDFRLKYENEVALRQSVEADINGLRRVLDELTLTKADLEMQIESLTEELAYLKKNHEEEMKDLRNVSTGDVNVEMNAAPGVDLTQLLNNMRSQYEQLAEQNRKDAEAWFNEKSKELTTEIDNNIEQISSYKSEITELRRNVQALEIELQSQLALKQSLEASLAETEGR…	2133	2300	1	1	1	478.928	1433.76	3	1433.76	-0.0007	1	27.61	0.19	K	IRLENEIQTYR	S
4	1::sp|cRAP039|P13645|K1C10_HUMAN	Keratin, type I cytoskeletal 10 OS=Homo sapiens GN=KRT10 PE=1 SV=6	1561	59020	98	98	26	26	43	584	MSVRYSSSKHYSSSRSGGGGGGGGCGGGGGVSSLRISSSKGSLGGGFSSGGFSGGSFSRGSSGGGCFGGSSGGYGGLGGFGGGSFRGSYGSSSFGGSYGGIFGGGSFGGGSFGGGSFGGGGFGGGGFGGGFGGGFGGDGGLLSGNEKVTMQNLNDRLASYLDKVRALEESNYELEGKIKEWYEKHGNSHQGEPRDYSKYYKTIDDLKNQILNLTTDNANILLQIDNARLAADDFRLKYENEVALRQSVEADINGLRRVLDELTLTKADLEMQIESLTEELAYLKKNHEEEMKDLRNVSTGDVNVEMNAAPGVDLTQLLNNMRSQYEQLAEQNRKDAEAWFNEKSKELTTEIDNNIEQISSYKSEITELRRNVQALEIELQSQLALKQSLEASLAETEGR…	2135	2131	1	1	1	717.889	1433.76	2	1433.76	0.0009	1	54.63	0.00036	K	IRLENEIQTYR	S
4	1::sp|cRAP039|P13645|K1C10_HUMAN	Keratin, type I cytoskeletal 10 OS=Homo sapiens GN=KRT10 PE=1 SV=6	1561	59020	98	98	26	26	43	584	MSVRYSSSKHYSSSRSGGGGGGGGCGGGGGVSSLRISSSKGSLGGGFSSGGFSGGSFSRGSSGGGCFGGSSGGYGGLGGFGGGSFRGSYGSSSFGGSYGGIFGGGSFGGGSFGGGSFGGGGFGGGGFGGGFGGGFGGDGGLLSGNEKVTMQNLNDRLASYLDKVRALEESNYELEGKIKEWYEKHGNSHQGEPRDYSKYYKTIDDLKNQILNLTTDNANILLQIDNARLAADDFRLKYENEVALRQSVEADINGLRRVLDELTLTKADLEMQIESLTEELAYLKKNHEEEMKDLRNVSTGDVNVEMNAAPGVDLTQLLNNMRSQYEQLAEQNRKDAEAWFNEKSKELTTEIDNNIEQISSYKSEITELRRNVQALEIELQSQLALKQSLEASLAETEGR…	2136	1979	1	1	1	717.889	1433.76	2	1433.76	0.0011	1	44.57	0.0036	K	IRLENEIQTYR	S
4	1::sp|cRAP039|P13645|K1C10_HUMAN	Keratin, type I cytoskeletal 10 OS=Homo sapiens GN=KRT10 PE=1 SV=6	1561	59020	98	98	26	26	43	584	MSVRYSSSKHYSSSRSGGGGGGGGCGGGGGVSSLRISSSKGSLGGGFSSGGFSGGSFSRGSSGGGCFGGSSGGYGGLGGFGGGSFRGSYGSSSFGGSYGGIFGGGSFGGGSFGGGSFGGGGFGGGGFGGGFGGGFGGDGGLLSGNEKVTMQNLNDRLASYLDKVRALEESNYELEGKIKEWYEKHGNSHQGEPRDYSKYYKTIDDLKNQILNLTTDNANILLQIDNARLAADDFRLKYENEVALRQSVEADINGLRRVLDELTLTKADLEMQIESLTEELAYLKKNHEEEMKDLRNVSTGDVNVEMNAAPGVDLTQLLNNMRSQYEQLAEQNRKDAEAWFNEKSKELTTEIDNNIEQISSYKSEITELRRNVQALEIELQSQLALKQSLEASLAETEGR…	2138	2058	1	1	1	717.889	1433.76	2	1433.76	0.0016	1	42.49	0.006	K	IRLENEIQTYR	S
4	1::sp|cRAP039|P13645|K1C10_HUMAN	Keratin, type I cytoskeletal 10 OS=Homo sapiens GN=KRT10 PE=1 SV=6	1561	59020	98	98	26	26	43	584	MSVRYSSSKHYSSSRSGGGGGGGGCGGGGGVSSLRISSSKGSLGGGFSSGGFSGGSFSRGSSGGGCFGGSSGGYGGLGGFGGGSFRGSYGSSSFGGSYGGIFGGGSFGGGSFGGGSFGGGGFGGGGFGGGFGGGFGGDGGLLSGNEKVTMQNLNDRLASYLDKVRALEESNYELEGKIKEWYEKHGNSHQGEPRDYSKYYKTIDDLKNQILNLTTDNANILLQIDNARLAADDFRLKYENEVALRQSVEADINGLRRVLDELTLTKADLEMQIESLTEELAYLKKNHEEEMKDLRNVSTGDVNVEMNAAPGVDLTQLLNNMRSQYEQLAEQNRKDAEAWFNEKSKELTTEIDNNIEQISSYKSEITELRRNVQALEIELQSQLALKQSLEASLAETEGR…	2260	554	1	1	1	498.583	1492.73	3	1492.73	-0.0001	1	57.08	0.00028	R	SQYEQLAEQNRK	D
4	1::sp|cRAP039|P13645|K1C10_HUMAN	Keratin, type I cytoskeletal 10 OS=Homo sapiens GN=KRT10 PE=1 SV=6	1561	59020	98	98	26	26	43	584	MSVRYSSSKHYSSSRSGGGGGGGGCGGGGGVSSLRISSSKGSLGGGFSSGGFSGGSFSRGSSGGGCFGGSSGGYGGLGGFGGGSFRGSYGSSSFGGSYGGIFGGGSFGGGSFGGGSFGGGGFGGGGFGGGFGGGFGGDGGLLSGNEKVTMQNLNDRLASYLDKVRALEESNYELEGKIKEWYEKHGNSHQGEPRDYSKYYKTIDDLKNQILNLTTDNANILLQIDNARLAADDFRLKYENEVALRQSVEADINGLRRVLDELTLTKADLEMQIESLTEELAYLKKNHEEEMKDLRNVSTGDVNVEMNAAPGVDLTQLLNNMRSQYEQLAEQNRKDAEAWFNEKSKELTTEIDNNIEQISSYKSEITELRRNVQALEIELQSQLALKQSLEASLAETEGR…	2261	868	1	1	1	498.583	1492.73	3	1492.73	0	1	57.6	0.00025	R	SQYEQLAEQNRK	D
4	1::sp|cRAP039|P13645|K1C10_HUMAN	Keratin, type I cytoskeletal 10 OS=Homo sapiens GN=KRT10 PE=1 SV=6	1561	59020	98	98	26	26	43	584	MSVRYSSSKHYSSSRSGGGGGGGGCGGGGGVSSLRISSSKGSLGGGFSSGGFSGGSFSRGSSGGGCFGGSSGGYGGLGGFGGGSFRGSYGSSSFGGSYGGIFGGGSFGGGSFGGGSFGGGGFGGGGFGGGFGGGFGGDGGLLSGNEKVTMQNLNDRLASYLDKVRALEESNYELEGKIKEWYEKHGNSHQGEPRDYSKYYKTIDDLKNQILNLTTDNANILLQIDNARLAADDFRLKYENEVALRQSVEADINGLRRVLDELTLTKADLEMQIESLTEELAYLKKNHEEEMKDLRNVSTGDVNVEMNAAPGVDLTQLLNNMRSQYEQLAEQNRKDAEAWFNEKSKELTTEIDNNIEQISSYKSEITELRRNVQALEIELQSQLALKQSLEASLAETEGR…	2262	653	1	1	1	498.583	1492.73	3	1492.73	0.0003	1	51.58	0.00099	R	SQYEQLAEQNRK	D
4	1::sp|cRAP039|P13645|K1C10_HUMAN	Keratin, type I cytoskeletal 10 OS=Homo sapiens GN=KRT10 PE=1 SV=6	1561	59020	98	98	26	26	43	584	MSVRYSSSKHYSSSRSGGGGGGGGCGGGGGVSSLRISSSKGSLGGGFSSGGFSGGSFSRGSSGGGCFGGSSGGYGGLGGFGGGSFRGSYGSSSFGGSYGGIFGGGSFGGGSFGGGSFGGGGFGGGGFGGGFGGGFGGDGGLLSGNEKVTMQNLNDRLASYLDKVRALEESNYELEGKIKEWYEKHGNSHQGEPRDYSKYYKTIDDLKNQILNLTTDNANILLQIDNARLAADDFRLKYENEVALRQSVEADINGLRRVLDELTLTKADLEMQIESLTEELAYLKKNHEEEMKDLRNVSTGDVNVEMNAAPGVDLTQLLNNMRSQYEQLAEQNRKDAEAWFNEKSKELTTEIDNNIEQISSYKSEITELRRNVQALEIELQSQLALKQSLEASLAETEGR…	2263	706	1	1	1	498.583	1492.73	3	1492.73	0.0004	1	51.71	0.00096	R	SQYEQLAEQNRK	D
4	1::sp|cRAP039|P13645|K1C10_HUMAN	Keratin, type I cytoskeletal 10 OS=Homo sapiens GN=KRT10 PE=1 SV=6	1561	59020	98	98	26	26	43	584	MSVRYSSSKHYSSSRSGGGGGGGGCGGGGGVSSLRISSSKGSLGGGFSSGGFSGGSFSRGSSGGGCFGGSSGGYGGLGGFGGGSFRGSYGSSSFGGSYGGIFGGGSFGGGSFGGGSFGGGGFGGGGFGGGFGGGFGGDGGLLSGNEKVTMQNLNDRLASYLDKVRALEESNYELEGKIKEWYEKHGNSHQGEPRDYSKYYKTIDDLKNQILNLTTDNANILLQIDNARLAADDFRLKYENEVALRQSVEADINGLRRVLDELTLTKADLEMQIESLTEELAYLKKNHEEEMKDLRNVSTGDVNVEMNAAPGVDLTQLLNNMRSQYEQLAEQNRKDAEAWFNEKSKELTTEIDNNIEQISSYKSEITELRRNVQALEIELQSQLALKQSLEASLAETEGR…	2264	508	1	1	1	498.583	1492.73	3	1492.73	0.0004	1	45.57	0.0039	R	SQYEQLAEQNRK	D
4	1::sp|cRAP039|P13645|K1C10_HUMAN	Keratin, type I cytoskeletal 10 OS=Homo sapiens GN=KRT10 PE=1 SV=6	1561	59020	98	98	26	26	43	584	MSVRYSSSKHYSSSRSGGGGGGGGCGGGGGVSSLRISSSKGSLGGGFSSGGFSGGSFSRGSSGGGCFGGSSGGYGGLGGFGGGSFRGSYGSSSFGGSYGGIFGGGSFGGGSFGGGSFGGGGFGGGGFGGGFGGGFGGDGGLLSGNEKVTMQNLNDRLASYLDKVRALEESNYELEGKIKEWYEKHGNSHQGEPRDYSKYYKTIDDLKNQILNLTTDNANILLQIDNARLAADDFRLKYENEVALRQSVEADINGLRRVLDELTLTKADLEMQIESLTEELAYLKKNHEEEMKDLRNVSTGDVNVEMNAAPGVDLTQLLNNMRSQYEQLAEQNRKDAEAWFNEKSKELTTEIDNNIEQISSYKSEITELRRNVQALEIELQSQLALKQSLEASLAETEGR…	2265	752	1	1	1	498.583	1492.73	3	1492.73	0.0006	1	57.26	0.00027	R	SQYEQLAEQNRK	D
4	1::sp|cRAP039|P13645|K1C10_HUMAN	Keratin, type I cytoskeletal 10 OS=Homo sapiens GN=KRT10 PE=1 SV=6	1561	59020	98	98	26	26	43	584	MSVRYSSSKHYSSSRSGGGGGGGGCGGGGGVSSLRISSSKGSLGGGFSSGGFSGGSFSRGSSGGGCFGGSSGGYGGLGGFGGGSFRGSYGSSSFGGSYGGIFGGGSFGGGSFGGGSFGGGGFGGGGFGGGFGGGFGGDGGLLSGNEKVTMQNLNDRLASYLDKVRALEESNYELEGKIKEWYEKHGNSHQGEPRDYSKYYKTIDDLKNQILNLTTDNANILLQIDNARLAADDFRLKYENEVALRQSVEADINGLRRVLDELTLTKADLEMQIESLTEELAYLKKNHEEEMKDLRNVSTGDVNVEMNAAPGVDLTQLLNNMRSQYEQLAEQNRKDAEAWFNEKSKELTTEIDNNIEQISSYKSEITELRRNVQALEIELQSQLALKQSLEASLAETEGR…	2266	810	1	1	1	498.583	1492.73	3	1492.73	0.0007	1	51.48	0.001	R	SQYEQLAEQNRK	D
4	1::sp|cRAP039|P13645|K1C10_HUMAN	Keratin, type I cytoskeletal 10 OS=Homo sapiens GN=KRT10 PE=1 SV=6	1561	59020	98	98	26	26	43	584	MSVRYSSSKHYSSSRSGGGGGGGGCGGGGGVSSLRISSSKGSLGGGFSSGGFSGGSFSRGSSGGGCFGGSSGGYGGLGGFGGGSFRGSYGSSSFGGSYGGIFGGGSFGGGSFGGGSFGGGGFGGGGFGGGFGGGFGGDGGLLSGNEKVTMQNLNDRLASYLDKVRALEESNYELEGKIKEWYEKHGNSHQGEPRDYSKYYKTIDDLKNQILNLTTDNANILLQIDNARLAADDFRLKYENEVALRQSVEADINGLRRVLDELTLTKADLEMQIESLTEELAYLKKNHEEEMKDLRNVSTGDVNVEMNAAPGVDLTQLLNNMRSQYEQLAEQNRKDAEAWFNEKSKELTTEIDNNIEQISSYKSEITELRRNVQALEIELQSQLALKQSLEASLAETEGR…	2267	603	1	1	1	747.371	1492.73	2	1492.73	0.0013	1	50.22	0.0013	R	SQYEQLAEQNRK	D
4	1::sp|cRAP039|P13645|K1C10_HUMAN	Keratin, type I cytoskeletal 10 OS=Homo sapiens GN=KRT10 PE=1 SV=6	1561	59020	98	98	26	26	43	584	MSVRYSSSKHYSSSRSGGGGGGGGCGGGGGVSSLRISSSKGSLGGGFSSGGFSGGSFSRGSSGGGCFGGSSGGYGGLGGFGGGSFRGSYGSSSFGGSYGGIFGGGSFGGGSFGGGSFGGGGFGGGGFGGGFGGGFGGDGGLLSGNEKVTMQNLNDRLASYLDKVRALEESNYELEGKIKEWYEKHGNSHQGEPRDYSKYYKTIDDLKNQILNLTTDNANILLQIDNARLAADDFRLKYENEVALRQSVEADINGLRRVLDELTLTKADLEMQIESLTEELAYLKKNHEEEMKDLRNVSTGDVNVEMNAAPGVDLTQLLNNMRSQYEQLAEQNRKDAEAWFNEKSKELTTEIDNNIEQISSYKSEITELRRNVQALEIELQSQLALKQSLEASLAETEGR…	2388	542	1	1	1	775.344	1548.67	2	1548.67	0.0033	0	74.77	1.9e-06	R	SGGGGGGGGCGGGGGVSSLR	I
4	1::sp|cRAP039|P13645|K1C10_HUMAN	Keratin, type I cytoskeletal 10 OS=Homo sapiens GN=KRT10 PE=1 SV=6	1561	59020	98	98	26	26	43	584	MSVRYSSSKHYSSSRSGGGGGGGGCGGGGGVSSLRISSSKGSLGGGFSSGGFSGGSFSRGSSGGGCFGGSSGGYGGLGGFGGGSFRGSYGSSSFGGSYGGIFGGGSFGGGSFGGGSFGGGGFGGGGFGGGFGGGFGGDGGLLSGNEKVTMQNLNDRLASYLDKVRALEESNYELEGKIKEWYEKHGNSHQGEPRDYSKYYKTIDDLKNQILNLTTDNANILLQIDNARLAADDFRLKYENEVALRQSVEADINGLRRVLDELTLTKADLEMQIESLTEELAYLKKNHEEEMKDLRNVSTGDVNVEMNAAPGVDLTQLLNNMRSQYEQLAEQNRKDAEAWFNEKSKELTTEIDNNIEQISSYKSEITELRRNVQALEIELQSQLALKQSLEASLAETEGR…	2643	2886	1	1	1	854.389	1706.76	2	1706.76	-0.0005	0	68.37	1.5e-05	K	GSLGGGFSSGGFSGGSFSR	G
4	1::sp|cRAP039|P13645|K1C10_HUMAN	Keratin, type I cytoskeletal 10 OS=Homo sapiens GN=KRT10 PE=1 SV=6	1561	59020	98	98	26	26	43	584	MSVRYSSSKHYSSSRSGGGGGGGGCGGGGGVSSLRISSSKGSLGGGFSSGGFSGGSFSRGSSGGGCFGGSSGGYGGLGGFGGGSFRGSYGSSSFGGSYGGIFGGGSFGGGSFGGGSFGGGGFGGGGFGGGFGGGFGGDGGLLSGNEKVTMQNLNDRLASYLDKVRALEESNYELEGKIKEWYEKHGNSHQGEPRDYSKYYKTIDDLKNQILNLTTDNANILLQIDNARLAADDFRLKYENEVALRQSVEADINGLRRVLDELTLTKADLEMQIESLTEELAYLKKNHEEEMKDLRNVSTGDVNVEMNAAPGVDLTQLLNNMRSQYEQLAEQNRKDAEAWFNEKSKELTTEIDNNIEQISSYKSEITELRRNVQALEIELQSQLALKQSLEASLAETEGR…	2644	2697	1	1	1	854.39	1706.76	2	1706.76	-0.0002	0	102.22	5.9e-09	K	GSLGGGFSSGGFSGGSFSR	G
4	1::sp|cRAP039|P13645|K1C10_HUMAN	Keratin, type I cytoskeletal 10 OS=Homo sapiens GN=KRT10 PE=1 SV=6	1561	59020	98	98	26	26	43	584	MSVRYSSSKHYSSSRSGGGGGGGGCGGGGGVSSLRISSSKGSLGGGFSSGGFSGGSFSRGSSGGGCFGGSSGGYGGLGGFGGGSFRGSYGSSSFGGSYGGIFGGGSFGGGSFGGGSFGGGGFGGGGFGGGFGGGFGGDGGLLSGNEKVTMQNLNDRLASYLDKVRALEESNYELEGKIKEWYEKHGNSHQGEPRDYSKYYKTIDDLKNQILNLTTDNANILLQIDNARLAADDFRLKYENEVALRQSVEADINGLRRVLDELTLTKADLEMQIESLTEELAYLKKNHEEEMKDLRNVSTGDVNVEMNAAPGVDLTQLLNNMRSQYEQLAEQNRKDAEAWFNEKSKELTTEIDNNIEQISSYKSEITELRRNVQALEIELQSQLALKQSLEASLAETEGR…	2645	2797	1	1	1	854.39	1706.77	2	1706.76	0.0013	0	102.57	5.5e-09	K	GSLGGGFSSGGFSGGSFSR	G
4	1::sp|cRAP039|P13645|K1C10_HUMAN	Keratin, type I cytoskeletal 10 OS=Homo sapiens GN=KRT10 PE=1 SV=6	1561	59020	98	98	26	26	43	584	MSVRYSSSKHYSSSRSGGGGGGGGCGGGGGVSSLRISSSKGSLGGGFSSGGFSGGSFSRGSSGGGCFGGSSGGYGGLGGFGGGSFRGSYGSSSFGGSYGGIFGGGSFGGGSFGGGSFGGGGFGGGGFGGGFGGGFGGDGGLLSGNEKVTMQNLNDRLASYLDKVRALEESNYELEGKIKEWYEKHGNSHQGEPRDYSKYYKTIDDLKNQILNLTTDNANILLQIDNARLAADDFRLKYENEVALRQSVEADINGLRRVLDELTLTKADLEMQIESLTEELAYLKKNHEEEMKDLRNVSTGDVNVEMNAAPGVDLTQLLNNMRSQYEQLAEQNRKDAEAWFNEKSKELTTEIDNNIEQISSYKSEITELRRNVQALEIELQSQLALKQSLEASLAETEGR…	3018	2869	1	1	1	998.991	1995.97	2	1995.96	0.004	0	32.42	0.09	K	ELTTEIDNNIEQISSYK	S
4	1::sp|cRAP039|P13645|K1C10_HUMAN	Keratin, type I cytoskeletal 10 OS=Homo sapiens GN=KRT10 PE=1 SV=6	1561	59020	98	98	26	26	43	584	MSVRYSSSKHYSSSRSGGGGGGGGCGGGGGVSSLRISSSKGSLGGGFSSGGFSGGSFSRGSSGGGCFGGSSGGYGGLGGFGGGSFRGSYGSSSFGGSYGGIFGGGSFGGGSFGGGSFGGGGFGGGGFGGGFGGGFGGDGGLLSGNEKVTMQNLNDRLASYLDKVRALEESNYELEGKIKEWYEKHGNSHQGEPRDYSKYYKTIDDLKNQILNLTTDNANILLQIDNARLAADDFRLKYENEVALRQSVEADINGLRRVLDELTLTKADLEMQIESLTEELAYLKKNHEEEMKDLRNVSTGDVNVEMNAAPGVDLTQLLNNMRSQYEQLAEQNRKDAEAWFNEKSKELTTEIDNNIEQISSYKSEITELRRNVQALEIELQSQLALKQSLEASLAETEGR…	3020	2825	1	1	1	999.483	1996.95	2	1996.95	0.0035	0	26.35	0.35	K	ELTTEIDNNIEQISSYK	S
4	1::sp|cRAP039|P13645|K1C10_HUMAN	Keratin, type I cytoskeletal 10 OS=Homo sapiens GN=KRT10 PE=1 SV=6	1561	59020	98	98	26	26	43	584	MSVRYSSSKHYSSSRSGGGGGGGGCGGGGGVSSLRISSSKGSLGGGFSSGGFSGGSFSRGSSGGGCFGGSSGGYGGLGGFGGGSFRGSYGSSSFGGSYGGIFGGGSFGGGSFGGGSFGGGGFGGGGFGGGFGGGFGGDGGLLSGNEKVTMQNLNDRLASYLDKVRALEESNYELEGKIKEWYEKHGNSHQGEPRDYSKYYKTIDDLKNQILNLTTDNANILLQIDNARLAADDFRLKYENEVALRQSVEADINGLRRVLDELTLTKADLEMQIESLTEELAYLKKNHEEEMKDLRNVSTGDVNVEMNAAPGVDLTQLLNNMRSQYEQLAEQNRKDAEAWFNEKSKELTTEIDNNIEQISSYKSEITELRRNVQALEIELQSQLALKQSLEASLAETEGR…	3074	3161	1	1	1	1041.99	2081.96	2	2081.96	0.0023	0	27.08	0.24	R	AETECQNTEYQQLLDIK	I
4	1::sp|cRAP039|P13645|K1C10_HUMAN	Keratin, type I cytoskeletal 10 OS=Homo sapiens GN=KRT10 PE=1 SV=6	1561	59020	98	98	26	26	43	584	MSVRYSSSKHYSSSRSGGGGGGGGCGGGGGVSSLRISSSKGSLGGGFSSGGFSGGSFSRGSSGGGCFGGSSGGYGGLGGFGGGSFRGSYGSSSFGGSYGGIFGGGSFGGGSFGGGSFGGGGFGGGGFGGGFGGGFGGDGGLLSGNEKVTMQNLNDRLASYLDKVRALEESNYELEGKIKEWYEKHGNSHQGEPRDYSKYYKTIDDLKNQILNLTTDNANILLQIDNARLAADDFRLKYENEVALRQSVEADINGLRRVLDELTLTKADLEMQIESLTEELAYLKKNHEEEMKDLRNVSTGDVNVEMNAAPGVDLTQLLNNMRSQYEQLAEQNRKDAEAWFNEKSKELTTEIDNNIEQISSYKSEITELRRNVQALEIELQSQLALKQSLEASLAETEGR…	3185	2268	1	1	1	737.354	2209.04	3	2209.04	-0.0002	1	28.86	0.2	R	ISSSKGSLGGGFSSGGFSGGSFSR	G
4	1::sp|cRAP039|P13645|K1C10_HUMAN	Keratin, type I cytoskeletal 10 OS=Homo sapiens GN=KRT10 PE=1 SV=6	1561	59020	98	98	26	26	43	584	MSVRYSSSKHYSSSRSGGGGGGGGCGGGGGVSSLRISSSKGSLGGGFSSGGFSGGSFSRGSSGGGCFGGSSGGYGGLGGFGGGSFRGSYGSSSFGGSYGGIFGGGSFGGGSFGGGSFGGGGFGGGGFGGGFGGGFGGDGGLLSGNEKVTMQNLNDRLASYLDKVRALEESNYELEGKIKEWYEKHGNSHQGEPRDYSKYYKTIDDLKNQILNLTTDNANILLQIDNARLAADDFRLKYENEVALRQSVEADINGLRRVLDELTLTKADLEMQIESLTEELAYLKKNHEEEMKDLRNVSTGDVNVEMNAAPGVDLTQLLNNMRSQYEQLAEQNRKDAEAWFNEKSKELTTEIDNNIEQISSYKSEITELRRNVQALEIELQSQLALKQSLEASLAETEGR…	3186	2346	1	1	1	737.356	2209.05	3	2209.04	0.0071	1	34.51	0.056	R	ISSSKGSLGGGFSSGGFSGGSFSR	G
4	1::sp|cRAP039|P13645|K1C10_HUMAN	Keratin, type I cytoskeletal 10 OS=Homo sapiens GN=KRT10 PE=1 SV=6	1561	59020	98	98	26	26	43	584	MSVRYSSSKHYSSSRSGGGGGGGGCGGGGGVSSLRISSSKGSLGGGFSSGGFSGGSFSRGSSGGGCFGGSSGGYGGLGGFGGGSFRGSYGSSSFGGSYGGIFGGGSFGGGSFGGGSFGGGGFGGGGFGGGFGGGFGGDGGLLSGNEKVTMQNLNDRLASYLDKVRALEESNYELEGKIKEWYEKHGNSHQGEPRDYSKYYKTIDDLKNQILNLTTDNANILLQIDNARLAADDFRLKYENEVALRQSVEADINGLRRVLDELTLTKADLEMQIESLTEELAYLKKNHEEEMKDLRNVSTGDVNVEMNAAPGVDLTQLLNNMRSQYEQLAEQNRKDAEAWFNEKSKELTTEIDNNIEQISSYKSEITELRRNVQALEIELQSQLALKQSLEASLAETEGR…	3203	2293	1	1	1	738.369	2212.09	3	2212.07	0.0106	1	25.96	0.43	K	SKELTTEIDNNIEQISSYK	S
4	1::sp|cRAP039|P13645|K1C10_HUMAN	Keratin, type I cytoskeletal 10 OS=Homo sapiens GN=KRT10 PE=1 SV=6	1561	59020	98	98	26	26	43	584	MSVRYSSSKHYSSSRSGGGGGGGGCGGGGGVSSLRISSSKGSLGGGFSSGGFSGGSFSRGSSGGGCFGGSSGGYGGLGGFGGGSFRGSYGSSSFGGSYGGIFGGGSFGGGSFGGGSFGGGGFGGGGFGGGFGGGFGGDGGLLSGNEKVTMQNLNDRLASYLDKVRALEESNYELEGKIKEWYEKHGNSHQGEPRDYSKYYKTIDDLKNQILNLTTDNANILLQIDNARLAADDFRLKYENEVALRQSVEADINGLRRVLDELTLTKADLEMQIESLTEELAYLKKNHEEEMKDLRNVSTGDVNVEMNAAPGVDLTQLLNNMRSQYEQLAEQNRKDAEAWFNEKSKELTTEIDNNIEQISSYKSEITELRRNVQALEIELQSQLALKQSLEASLAETEGR…	3892	4197	1	1	1	968.801	2903.38	3	2903.38	0.0054	0	57.69	0.00029	R	NVSTGDVNVEMNAAPGVDLTQLLNNMR	S	emPAI	6.88
4	2::tr|A0A0G2K2V6|A0A0G2K2V6_RAT	Keratin, type I cytoskeletal 10 OS=Rattus norvegicus OX=10116 GN=Krt10 PE=1 SV=1	680	56950	50	50	10	10	13.6	559	MSVRFSSNSRQYSSARSGGGGGGGGGGSSIRVSSTKSSLGGGYSSGGFSGGSFSRGSSSGGCFGGSSGGYGGFGGGSFGGGYGGGSFGGGYGGGSFGGGYGGGSFGGGYGGGSFGGGSFGGGSFGGGSFGGGLGGDGGGLLSGNEKVTMQNLNDRLASYMNKVRDLEESNYELEGKIKEWYEKHGNSSQREPRDYSKYYKTIEDLKGQIVNLTTDNANVLLQIDNARLAADDFRLKYENEVALRQSVEADINGLRRVLDELTLSKADLEMQIESLTEELAYLKKNHEEEMKDLQNVSTGDVNVEMNAAPGVDLTQLLNNMRNQYEQLAEKNRKDAEAWFNEKSKELTTEIDSNIEQMSSHKSEITELRRTVQGLEIELQSQLALKQSLEASLAETEGRY…	104	1463	1	0	0	404.203	806.392	2	806.392	-0.0005	0	38.2	0.0069	R	LAADDFR	L
4	2::tr|A0A0G2K2V6|A0A0G2K2V6_RAT	Keratin, type I cytoskeletal 10 OS=Rattus norvegicus OX=10116 GN=Krt10 PE=1 SV=1	680	56950	50	50	10	10	13.6	559	MSVRFSSNSRQYSSARSGGGGGGGGGGSSIRVSSTKSSLGGGYSSGGFSGGSFSRGSSSGGCFGGSSGGYGGFGGGSFGGGYGGGSFGGGYGGGSFGGGYGGGSFGGGYGGGSFGGGSFGGGSFGGGSFGGGLGGDGGGLLSGNEKVTMQNLNDRLASYMNKVRDLEESNYELEGKIKEWYEKHGNSSQREPRDYSKYYKTIEDLKGQIVNLTTDNANVLLQIDNARLAADDFRLKYENEVALRQSVEADINGLRRVLDELTLSKADLEMQIESLTEELAYLKKNHEEEMKDLQNVSTGDVNVEMNAAPGVDLTQLLNNMRNQYEQLAEKNRKDAEAWFNEKSKELTTEIDSNIEQMSSHKSEITELRRTVQGLEIELQSQLALKQSLEASLAETEGRY…	105	1393	1	0	0	404.203	806.392	2	806.392	-0.0001	0	47.98	0.00073	R	LAADDFR	L
4	2::tr|A0A0G2K2V6|A0A0G2K2V6_RAT	Keratin, type I cytoskeletal 10 OS=Rattus norvegicus OX=10116 GN=Krt10 PE=1 SV=1	680	56950	50	50	10	10	13.6	559	MSVRFSSNSRQYSSARSGGGGGGGGGGSSIRVSSTKSSLGGGYSSGGFSGGSFSRGSSSGGCFGGSSGGYGGFGGGSFGGGYGGGSFGGGYGGGSFGGGYGGGSFGGGYGGGSFGGGSFGGGSFGGGSFGGGLGGDGGGLLSGNEKVTMQNLNDRLASYMNKVRDLEESNYELEGKIKEWYEKHGNSSQREPRDYSKYYKTIEDLKGQIVNLTTDNANVLLQIDNARLAADDFRLKYENEVALRQSVEADINGLRRVLDELTLSKADLEMQIESLTEELAYLKKNHEEEMKDLQNVSTGDVNVEMNAAPGVDLTQLLNNMRNQYEQLAEKNRKDAEAWFNEKSKELTTEIDSNIEQMSSHKSEITELRRTVQGLEIELQSQLALKQSLEASLAETEGRY…	106	1306	1	0	0	404.203	806.392	2	806.392	0	0	55.15	0.00014	R	LAADDFR	L
4	2::tr|A0A0G2K2V6|A0A0G2K2V6_RAT	Keratin, type I cytoskeletal 10 OS=Rattus norvegicus OX=10116 GN=Krt10 PE=1 SV=1	680	56950	50	50	10	10	13.6	559	MSVRFSSNSRQYSSARSGGGGGGGGGGSSIRVSSTKSSLGGGYSSGGFSGGSFSRGSSSGGCFGGSSGGYGGFGGGSFGGGYGGGSFGGGYGGGSFGGGYGGGSFGGGYGGGSFGGGSFGGGSFGGGSFGGGLGGDGGGLLSGNEKVTMQNLNDRLASYMNKVRDLEESNYELEGKIKEWYEKHGNSSQREPRDYSKYYKTIEDLKGQIVNLTTDNANVLLQIDNARLAADDFRLKYENEVALRQSVEADINGLRRVLDELTLSKADLEMQIESLTEELAYLKKNHEEEMKDLQNVSTGDVNVEMNAAPGVDLTQLLNNMRNQYEQLAEKNRKDAEAWFNEKSKELTTEIDSNIEQMSSHKSEITELRRTVQGLEIELQSQLALKQSLEASLAETEGRY…	107	1246	1	0	0	404.204	806.392	2	806.392	0.0001	0	51.67	0.00031	R	LAADDFR	L
4	2::tr|A0A0G2K2V6|A0A0G2K2V6_RAT	Keratin, type I cytoskeletal 10 OS=Rattus norvegicus OX=10116 GN=Krt10 PE=1 SV=1	680	56950	50	50	10	10	13.6	559	MSVRFSSNSRQYSSARSGGGGGGGGGGSSIRVSSTKSSLGGGYSSGGFSGGSFSRGSSSGGCFGGSSGGYGGFGGGSFGGGYGGGSFGGGYGGGSFGGGYGGGSFGGGYGGGSFGGGSFGGGSFGGGSFGGGLGGDGGGLLSGNEKVTMQNLNDRLASYMNKVRDLEESNYELEGKIKEWYEKHGNSSQREPRDYSKYYKTIEDLKGQIVNLTTDNANVLLQIDNARLAADDFRLKYENEVALRQSVEADINGLRRVLDELTLSKADLEMQIESLTEELAYLKKNHEEEMKDLQNVSTGDVNVEMNAAPGVDLTQLLNNMRNQYEQLAEKNRKDAEAWFNEKSKELTTEIDSNIEQMSSHKSEITELRRTVQGLEIELQSQLALKQSLEASLAETEGRY…	799	1210	1	0	1	497.254	992.493	2	992.493	0.0001	0	41.93	0.0065	K	YENEVALR	Q
4	2::tr|A0A0G2K2V6|A0A0G2K2V6_RAT	Keratin, type I cytoskeletal 10 OS=Rattus norvegicus OX=10116 GN=Krt10 PE=1 SV=1	680	56950	50	50	10	10	13.6	559	MSVRFSSNSRQYSSARSGGGGGGGGGGSSIRVSSTKSSLGGGYSSGGFSGGSFSRGSSSGGCFGGSSGGYGGFGGGSFGGGYGGGSFGGGYGGGSFGGGYGGGSFGGGYGGGSFGGGSFGGGSFGGGSFGGGLGGDGGGLLSGNEKVTMQNLNDRLASYMNKVRDLEESNYELEGKIKEWYEKHGNSSQREPRDYSKYYKTIEDLKGQIVNLTTDNANVLLQIDNARLAADDFRLKYENEVALRQSVEADINGLRRVLDELTLSKADLEMQIESLTEELAYLKKNHEEEMKDLQNVSTGDVNVEMNAAPGVDLTQLLNNMRNQYEQLAEKNRKDAEAWFNEKSKELTTEIDSNIEQMSSHKSEITELRRTVQGLEIELQSQLALKQSLEASLAETEGRY…	800	1078	1	0	1	497.254	992.493	2	992.493	0.0002	0	45.69	0.0027	K	YENEVALR	Q
4	2::tr|A0A0G2K2V6|A0A0G2K2V6_RAT	Keratin, type I cytoskeletal 10 OS=Rattus norvegicus OX=10116 GN=Krt10 PE=1 SV=1	680	56950	50	50	10	10	13.6	559	MSVRFSSNSRQYSSARSGGGGGGGGGGSSIRVSSTKSSLGGGYSSGGFSGGSFSRGSSSGGCFGGSSGGYGGFGGGSFGGGYGGGSFGGGYGGGSFGGGYGGGSFGGGYGGGSFGGGSFGGGSFGGGSFGGGLGGDGGGLLSGNEKVTMQNLNDRLASYMNKVRDLEESNYELEGKIKEWYEKHGNSSQREPRDYSKYYKTIEDLKGQIVNLTTDNANVLLQIDNARLAADDFRLKYENEVALRQSVEADINGLRRVLDELTLSKADLEMQIESLTEELAYLKKNHEEEMKDLQNVSTGDVNVEMNAAPGVDLTQLLNNMRNQYEQLAEKNRKDAEAWFNEKSKELTTEIDSNIEQMSSHKSEITELRRTVQGLEIELQSQLALKQSLEASLAETEGRY…	801	1142	1	0	1	497.254	992.493	2	992.493	0.0002	0	45.91	0.0026	K	YENEVALR	Q
4	2::tr|A0A0G2K2V6|A0A0G2K2V6_RAT	Keratin, type I cytoskeletal 10 OS=Rattus norvegicus OX=10116 GN=Krt10 PE=1 SV=1	680	56950	50	50	10	10	13.6	559	MSVRFSSNSRQYSSARSGGGGGGGGGGSSIRVSSTKSSLGGGYSSGGFSGGSFSRGSSSGGCFGGSSGGYGGFGGGSFGGGYGGGSFGGGYGGGSFGGGYGGGSFGGGYGGGSFGGGSFGGGSFGGGSFGGGLGGDGGGLLSGNEKVTMQNLNDRLASYMNKVRDLEESNYELEGKIKEWYEKHGNSSQREPRDYSKYYKTIEDLKGQIVNLTTDNANVLLQIDNARLAADDFRLKYENEVALRQSVEADINGLRRVLDELTLSKADLEMQIESLTEELAYLKKNHEEEMKDLQNVSTGDVNVEMNAAPGVDLTQLLNNMRNQYEQLAEKNRKDAEAWFNEKSKELTTEIDSNIEQMSSHKSEITELRRTVQGLEIELQSQLALKQSLEASLAETEGRY…	808	1898	1	0	1	498.262	994.51	2	994.512	-0.0029	1	35.86	0.019	K	IKEWYEK	H
4	2::tr|A0A0G2K2V6|A0A0G2K2V6_RAT	Keratin, type I cytoskeletal 10 OS=Rattus norvegicus OX=10116 GN=Krt10 PE=1 SV=1	680	56950	50	50	10	10	13.6	559	MSVRFSSNSRQYSSARSGGGGGGGGGGSSIRVSSTKSSLGGGYSSGGFSGGSFSRGSSSGGCFGGSSGGYGGFGGGSFGGGYGGGSFGGGYGGGSFGGGYGGGSFGGGYGGGSFGGGSFGGGSFGGGSFGGGLGGDGGGLLSGNEKVTMQNLNDRLASYMNKVRDLEESNYELEGKIKEWYEKHGNSSQREPRDYSKYYKTIEDLKGQIVNLTTDNANVLLQIDNARLAADDFRLKYENEVALRQSVEADINGLRRVLDELTLSKADLEMQIESLTEELAYLKKNHEEEMKDLQNVSTGDVNVEMNAAPGVDLTQLLNNMRNQYEQLAEKNRKDAEAWFNEKSKELTTEIDSNIEQMSSHKSEITELRRTVQGLEIELQSQLALKQSLEASLAETEGRY…	809	1804	1	0	1	498.262	994.51	2	994.512	-0.0024	1	30.71	0.062	K	IKEWYEK	H
4	2::tr|A0A0G2K2V6|A0A0G2K2V6_RAT	Keratin, type I cytoskeletal 10 OS=Rattus norvegicus OX=10116 GN=Krt10 PE=1 SV=1	680	56950	50	50	10	10	13.6	559	MSVRFSSNSRQYSSARSGGGGGGGGGGSSIRVSSTKSSLGGGYSSGGFSGGSFSRGSSSGGCFGGSSGGYGGFGGGSFGGGYGGGSFGGGYGGGSFGGGYGGGSFGGGYGGGSFGGGSFGGGSFGGGSFGGGLGGDGGGLLSGNEKVTMQNLNDRLASYMNKVRDLEESNYELEGKIKEWYEKHGNSSQREPRDYSKYYKTIEDLKGQIVNLTTDNANVLLQIDNARLAADDFRLKYENEVALRQSVEADINGLRRVLDELTLSKADLEMQIESLTEELAYLKKNHEEEMKDLQNVSTGDVNVEMNAAPGVDLTQLLNNMRNQYEQLAEKNRKDAEAWFNEKSKELTTEIDSNIEQMSSHKSEITELRRTVQGLEIELQSQLALKQSLEASLAETEGRY…	810	1690	1	0	1	498.263	994.512	2	994.512	-0.0002	1	37.8	0.012	K	IKEWYEK	H
4	2::tr|A0A0G2K2V6|A0A0G2K2V6_RAT	Keratin, type I cytoskeletal 10 OS=Rattus norvegicus OX=10116 GN=Krt10 PE=1 SV=1	680	56950	50	50	10	10	13.6	559	MSVRFSSNSRQYSSARSGGGGGGGGGGSSIRVSSTKSSLGGGYSSGGFSGGSFSRGSSSGGCFGGSSGGYGGFGGGSFGGGYGGGSFGGGYGGGSFGGGYGGGSFGGGYGGGSFGGGSFGGGSFGGGSFGGGLGGDGGGLLSGNEKVTMQNLNDRLASYMNKVRDLEESNYELEGKIKEWYEKHGNSSQREPRDYSKYYKTIEDLKGQIVNLTTDNANVLLQIDNARLAADDFRLKYENEVALRQSVEADINGLRRVLDELTLSKADLEMQIESLTEELAYLKKNHEEEMKDLQNVSTGDVNVEMNAAPGVDLTQLLNNMRNQYEQLAEKNRKDAEAWFNEKSKELTTEIDSNIEQMSSHKSEITELRRTVQGLEIELQSQLALKQSLEASLAETEGRY…	812	1488	1	0	1	498.264	994.513	2	994.512	0.0003	1	31.66	0.05	K	IKEWYEK	H
4	2::tr|A0A0G2K2V6|A0A0G2K2V6_RAT	Keratin, type I cytoskeletal 10 OS=Rattus norvegicus OX=10116 GN=Krt10 PE=1 SV=1	680	56950	50	50	10	10	13.6	559	MSVRFSSNSRQYSSARSGGGGGGGGGGSSIRVSSTKSSLGGGYSSGGFSGGSFSRGSSSGGCFGGSSGGYGGFGGGSFGGGYGGGSFGGGYGGGSFGGGYGGGSFGGGYGGGSFGGGSFGGGSFGGGSFGGGLGGDGGGLLSGNEKVTMQNLNDRLASYMNKVRDLEESNYELEGKIKEWYEKHGNSSQREPRDYSKYYKTIEDLKGQIVNLTTDNANVLLQIDNARLAADDFRLKYENEVALRQSVEADINGLRRVLDELTLSKADLEMQIESLTEELAYLKKNHEEEMKDLQNVSTGDVNVEMNAAPGVDLTQLLNNMRNQYEQLAEKNRKDAEAWFNEKSKELTTEIDSNIEQMSSHKSEITELRRTVQGLEIELQSQLALKQSLEASLAETEGRY…	1169	465	1	0	0	553.766	1105.52	2	1105.52	-0.0007	0	68.2	1.5e-05	K	VTMQNLNDR	L
4	2::tr|A0A0G2K2V6|A0A0G2K2V6_RAT	Keratin, type I cytoskeletal 10 OS=Rattus norvegicus OX=10116 GN=Krt10 PE=1 SV=1	680	56950	50	50	10	10	13.6	559	MSVRFSSNSRQYSSARSGGGGGGGGGGSSIRVSSTKSSLGGGYSSGGFSGGSFSRGSSSGGCFGGSSGGYGGFGGGSFGGGYGGGSFGGGYGGGSFGGGYGGGSFGGGYGGGSFGGGSFGGGSFGGGSFGGGLGGDGGGLLSGNEKVTMQNLNDRLASYMNKVRDLEESNYELEGKIKEWYEKHGNSSQREPRDYSKYYKTIEDLKGQIVNLTTDNANVLLQIDNARLAADDFRLKYENEVALRQSVEADINGLRRVLDELTLSKADLEMQIESLTEELAYLKKNHEEEMKDLQNVSTGDVNVEMNAAPGVDLTQLLNNMRNQYEQLAEKNRKDAEAWFNEKSKELTTEIDSNIEQMSSHKSEITELRRTVQGLEIELQSQLALKQSLEASLAETEGRY…	1170	297	1	0	0	553.766	1105.52	2	1105.52	-0.0002	0	64.04	4.2e-05	K	VTMQNLNDR	L
4	2::tr|A0A0G2K2V6|A0A0G2K2V6_RAT	Keratin, type I cytoskeletal 10 OS=Rattus norvegicus OX=10116 GN=Krt10 PE=1 SV=1	680	56950	50	50	10	10	13.6	559	MSVRFSSNSRQYSSARSGGGGGGGGGGSSIRVSSTKSSLGGGYSSGGFSGGSFSRGSSSGGCFGGSSGGYGGFGGGSFGGGYGGGSFGGGYGGGSFGGGYGGGSFGGGYGGGSFGGGSFGGGSFGGGSFGGGLGGDGGGLLSGNEKVTMQNLNDRLASYMNKVRDLEESNYELEGKIKEWYEKHGNSSQREPRDYSKYYKTIEDLKGQIVNLTTDNANVLLQIDNARLAADDFRLKYENEVALRQSVEADINGLRRVLDELTLSKADLEMQIESLTEELAYLKKNHEEEMKDLQNVSTGDVNVEMNAAPGVDLTQLLNNMRNQYEQLAEKNRKDAEAWFNEKSKELTTEIDSNIEQMSSHKSEITELRRTVQGLEIELQSQLALKQSLEASLAETEGRY…	1171	437	1	0	0	553.767	1105.52	2	1105.52	0.0003	0	93.26	5.1e-08	K	VTMQNLNDR	L
4	2::tr|A0A0G2K2V6|A0A0G2K2V6_RAT	Keratin, type I cytoskeletal 10 OS=Rattus norvegicus OX=10116 GN=Krt10 PE=1 SV=1	680	56950	50	50	10	10	13.6	559	MSVRFSSNSRQYSSARSGGGGGGGGGGSSIRVSSTKSSLGGGYSSGGFSGGSFSRGSSSGGCFGGSSGGYGGFGGGSFGGGYGGGSFGGGYGGGSFGGGYGGGSFGGGYGGGSFGGGSFGGGSFGGGSFGGGLGGDGGGLLSGNEKVTMQNLNDRLASYMNKVRDLEESNYELEGKIKEWYEKHGNSSQREPRDYSKYYKTIEDLKGQIVNLTTDNANVLLQIDNARLAADDFRLKYENEVALRQSVEADINGLRRVLDELTLSKADLEMQIESLTEELAYLKKNHEEEMKDLQNVSTGDVNVEMNAAPGVDLTQLLNNMRNQYEQLAEKNRKDAEAWFNEKSKELTTEIDSNIEQMSSHKSEITELRRTVQGLEIELQSQLALKQSLEASLAETEGRY…	1172	334	1	0	0	553.767	1105.52	2	1105.52	0.0003	0	62.55	6e-05	K	VTMQNLNDR	L
4	2::tr|A0A0G2K2V6|A0A0G2K2V6_RAT	Keratin, type I cytoskeletal 10 OS=Rattus norvegicus OX=10116 GN=Krt10 PE=1 SV=1	680	56950	50	50	10	10	13.6	559	MSVRFSSNSRQYSSARSGGGGGGGGGGSSIRVSSTKSSLGGGYSSGGFSGGSFSRGSSSGGCFGGSSGGYGGFGGGSFGGGYGGGSFGGGYGGGSFGGGYGGGSFGGGYGGGSFGGGSFGGGSFGGGSFGGGLGGDGGGLLSGNEKVTMQNLNDRLASYMNKVRDLEESNYELEGKIKEWYEKHGNSSQREPRDYSKYYKTIEDLKGQIVNLTTDNANVLLQIDNARLAADDFRLKYENEVALRQSVEADINGLRRVLDELTLSKADLEMQIESLTEELAYLKKNHEEEMKDLQNVSTGDVNVEMNAAPGVDLTQLLNNMRNQYEQLAEKNRKDAEAWFNEKSKELTTEIDSNIEQMSSHKSEITELRRTVQGLEIELQSQLALKQSLEASLAETEGRY…	1173	405	1	0	0	553.767	1105.52	2	1105.52	0.0003	0	85.29	3.2e-07	K	VTMQNLNDR	L
4	2::tr|A0A0G2K2V6|A0A0G2K2V6_RAT	Keratin, type I cytoskeletal 10 OS=Rattus norvegicus OX=10116 GN=Krt10 PE=1 SV=1	680	56950	50	50	10	10	13.6	559	MSVRFSSNSRQYSSARSGGGGGGGGGGSSIRVSSTKSSLGGGYSSGGFSGGSFSRGSSSGGCFGGSSGGYGGFGGGSFGGGYGGGSFGGGYGGGSFGGGYGGGSFGGGYGGGSFGGGSFGGGSFGGGSFGGGLGGDGGGLLSGNEKVTMQNLNDRLASYMNKVRDLEESNYELEGKIKEWYEKHGNSSQREPRDYSKYYKTIEDLKGQIVNLTTDNANVLLQIDNARLAADDFRLKYENEVALRQSVEADINGLRRVLDELTLSKADLEMQIESLTEELAYLKKNHEEEMKDLQNVSTGDVNVEMNAAPGVDLTQLLNNMRNQYEQLAEKNRKDAEAWFNEKSKELTTEIDSNIEQMSSHKSEITELRRTVQGLEIELQSQLALKQSLEASLAETEGRY…	1174	866	1	0	0	553.767	1105.52	2	1105.52	0.0005	0	60.96	8.7e-05	K	VTMQNLNDR	L
4	2::tr|A0A0G2K2V6|A0A0G2K2V6_RAT	Keratin, type I cytoskeletal 10 OS=Rattus norvegicus OX=10116 GN=Krt10 PE=1 SV=1	680	56950	50	50	10	10	13.6	559	MSVRFSSNSRQYSSARSGGGGGGGGGGSSIRVSSTKSSLGGGYSSGGFSGGSFSRGSSSGGCFGGSSGGYGGFGGGSFGGGYGGGSFGGGYGGGSFGGGYGGGSFGGGYGGGSFGGGSFGGGSFGGGSFGGGLGGDGGGLLSGNEKVTMQNLNDRLASYMNKVRDLEESNYELEGKIKEWYEKHGNSSQREPRDYSKYYKTIEDLKGQIVNLTTDNANVLLQIDNARLAADDFRLKYENEVALRQSVEADINGLRRVLDELTLSKADLEMQIESLTEELAYLKKNHEEEMKDLQNVSTGDVNVEMNAAPGVDLTQLLNNMRNQYEQLAEKNRKDAEAWFNEKSKELTTEIDSNIEQMSSHKSEITELRRTVQGLEIELQSQLALKQSLEASLAETEGRY…	1175	367	1	0	0	553.767	1105.52	2	1105.52	0.0007	0	85.31	3.2e-07	K	VTMQNLNDR	L
4	2::tr|A0A0G2K2V6|A0A0G2K2V6_RAT	Keratin, type I cytoskeletal 10 OS=Rattus norvegicus OX=10116 GN=Krt10 PE=1 SV=1	680	56950	50	50	10	10	13.6	559	MSVRFSSNSRQYSSARSGGGGGGGGGGSSIRVSSTKSSLGGGYSSGGFSGGSFSRGSSSGGCFGGSSGGYGGFGGGSFGGGYGGGSFGGGYGGGSFGGGYGGGSFGGGYGGGSFGGGSFGGGSFGGGSFGGGLGGDGGGLLSGNEKVTMQNLNDRLASYMNKVRDLEESNYELEGKIKEWYEKHGNSSQREPRDYSKYYKTIEDLKGQIVNLTTDNANVLLQIDNARLAADDFRLKYENEVALRQSVEADINGLRRVLDELTLSKADLEMQIESLTEELAYLKKNHEEEMKDLQNVSTGDVNVEMNAAPGVDLTQLLNNMRNQYEQLAEKNRKDAEAWFNEKSKELTTEIDSNIEQMSSHKSEITELRRTVQGLEIELQSQLALKQSLEASLAETEGRY…	1191	2606	1	0	1	555.249	1108.48	2	1108.48	0	0	46.79	0.0011	K	DAEAWFNEK	S
4	2::tr|A0A0G2K2V6|A0A0G2K2V6_RAT	Keratin, type I cytoskeletal 10 OS=Rattus norvegicus OX=10116 GN=Krt10 PE=1 SV=1	680	56950	50	50	10	10	13.6	559	MSVRFSSNSRQYSSARSGGGGGGGGGGSSIRVSSTKSSLGGGYSSGGFSGGSFSRGSSSGGCFGGSSGGYGGFGGGSFGGGYGGGSFGGGYGGGSFGGGYGGGSFGGGYGGGSFGGGSFGGGSFGGGSFGGGLGGDGGGLLSGNEKVTMQNLNDRLASYMNKVRDLEESNYELEGKIKEWYEKHGNSSQREPRDYSKYYKTIEDLKGQIVNLTTDNANVLLQIDNARLAADDFRLKYENEVALRQSVEADINGLRRVLDELTLSKADLEMQIESLTEELAYLKKNHEEEMKDLQNVSTGDVNVEMNAAPGVDLTQLLNNMRNQYEQLAEKNRKDAEAWFNEKSKELTTEIDSNIEQMSSHKSEITELRRTVQGLEIELQSQLALKQSLEASLAETEGRY…	1192	2693	1	0	1	555.249	1108.48	2	1108.48	0.0004	0	47.31	0.001	K	DAEAWFNEK	S
4	2::tr|A0A0G2K2V6|A0A0G2K2V6_RAT	Keratin, type I cytoskeletal 10 OS=Rattus norvegicus OX=10116 GN=Krt10 PE=1 SV=1	680	56950	50	50	10	10	13.6	559	MSVRFSSNSRQYSSARSGGGGGGGGGGSSIRVSSTKSSLGGGYSSGGFSGGSFSRGSSSGGCFGGSSGGYGGFGGGSFGGGYGGGSFGGGYGGGSFGGGYGGGSFGGGYGGGSFGGGSFGGGSFGGGSFGGGLGGDGGGLLSGNEKVTMQNLNDRLASYMNKVRDLEESNYELEGKIKEWYEKHGNSSQREPRDYSKYYKTIEDLKGQIVNLTTDNANVLLQIDNARLAADDFRLKYENEVALRQSVEADINGLRRVLDELTLSKADLEMQIESLTEELAYLKKNHEEEMKDLQNVSTGDVNVEMNAAPGVDLTQLLNNMRNQYEQLAEKNRKDAEAWFNEKSKELTTEIDSNIEQMSSHKSEITELRRTVQGLEIELQSQLALKQSLEASLAETEGRY…	1193	2787	1	0	1	555.249	1108.48	2	1108.48	0.0005	0	48.99	0.00066	K	DAEAWFNEK	S
4	2::tr|A0A0G2K2V6|A0A0G2K2V6_RAT	Keratin, type I cytoskeletal 10 OS=Rattus norvegicus OX=10116 GN=Krt10 PE=1 SV=1	680	56950	50	50	10	10	13.6	559	MSVRFSSNSRQYSSARSGGGGGGGGGGSSIRVSSTKSSLGGGYSSGGFSGGSFSRGSSSGGCFGGSSGGYGGFGGGSFGGGYGGGSFGGGYGGGSFGGGYGGGSFGGGYGGGSFGGGSFGGGSFGGGSFGGGLGGDGGGLLSGNEKVTMQNLNDRLASYMNKVRDLEESNYELEGKIKEWYEKHGNSSQREPRDYSKYYKTIEDLKGQIVNLTTDNANVLLQIDNARLAADDFRLKYENEVALRQSVEADINGLRRVLDELTLSKADLEMQIESLTEELAYLKKNHEEEMKDLQNVSTGDVNVEMNAAPGVDLTQLLNNMRNQYEQLAEKNRKDAEAWFNEKSKELTTEIDSNIEQMSSHKSEITELRRTVQGLEIELQSQLALKQSLEASLAETEGRY…	1366	1144	1	0	1	583.296	1164.58	2	1164.58	-0.0001	0	83.07	5.3e-07	R	LENEIQTYR	S
4	2::tr|A0A0G2K2V6|A0A0G2K2V6_RAT	Keratin, type I cytoskeletal 10 OS=Rattus norvegicus OX=10116 GN=Krt10 PE=1 SV=1	680	56950	50	50	10	10	13.6	559	MSVRFSSNSRQYSSARSGGGGGGGGGGSSIRVSSTKSSLGGGYSSGGFSGGSFSRGSSSGGCFGGSSGGYGGFGGGSFGGGYGGGSFGGGYGGGSFGGGYGGGSFGGGYGGGSFGGGSFGGGSFGGGSFGGGLGGDGGGLLSGNEKVTMQNLNDRLASYMNKVRDLEESNYELEGKIKEWYEKHGNSSQREPRDYSKYYKTIEDLKGQIVNLTTDNANVLLQIDNARLAADDFRLKYENEVALRQSVEADINGLRRVLDELTLSKADLEMQIESLTEELAYLKKNHEEEMKDLQNVSTGDVNVEMNAAPGVDLTQLLNNMRNQYEQLAEKNRKDAEAWFNEKSKELTTEIDSNIEQMSSHKSEITELRRTVQGLEIELQSQLALKQSLEASLAETEGRY…	1368	1211	1	0	1	583.296	1164.58	2	1164.58	0.0003	0	73.35	5e-06	R	LENEIQTYR	S
4	2::tr|A0A0G2K2V6|A0A0G2K2V6_RAT	Keratin, type I cytoskeletal 10 OS=Rattus norvegicus OX=10116 GN=Krt10 PE=1 SV=1	680	56950	50	50	10	10	13.6	559	MSVRFSSNSRQYSSARSGGGGGGGGGGSSIRVSSTKSSLGGGYSSGGFSGGSFSRGSSSGGCFGGSSGGYGGFGGGSFGGGYGGGSFGGGYGGGSFGGGYGGGSFGGGYGGGSFGGGSFGGGSFGGGSFGGGLGGDGGGLLSGNEKVTMQNLNDRLASYMNKVRDLEESNYELEGKIKEWYEKHGNSSQREPRDYSKYYKTIEDLKGQIVNLTTDNANVLLQIDNARLAADDFRLKYENEVALRQSVEADINGLRRVLDELTLSKADLEMQIESLTEELAYLKKNHEEEMKDLQNVSTGDVNVEMNAAPGVDLTQLLNNMRNQYEQLAEKNRKDAEAWFNEKSKELTTEIDSNIEQMSSHKSEITELRRTVQGLEIELQSQLALKQSLEASLAETEGRY…	1369	1276	1	0	1	583.296	1164.58	2	1164.58	0.0005	0	73.27	5.1e-06	R	LENEIQTYR	S
4	2::tr|A0A0G2K2V6|A0A0G2K2V6_RAT	Keratin, type I cytoskeletal 10 OS=Rattus norvegicus OX=10116 GN=Krt10 PE=1 SV=1	680	56950	50	50	10	10	13.6	559	MSVRFSSNSRQYSSARSGGGGGGGGGGSSIRVSSTKSSLGGGYSSGGFSGGSFSRGSSSGGCFGGSSGGYGGFGGGSFGGGYGGGSFGGGYGGGSFGGGYGGGSFGGGYGGGSFGGGSFGGGSFGGGSFGGGLGGDGGGLLSGNEKVTMQNLNDRLASYMNKVRDLEESNYELEGKIKEWYEKHGNSSQREPRDYSKYYKTIEDLKGQIVNLTTDNANVLLQIDNARLAADDFRLKYENEVALRQSVEADINGLRRVLDELTLSKADLEMQIESLTEELAYLKKNHEEEMKDLQNVSTGDVNVEMNAAPGVDLTQLLNNMRNQYEQLAEKNRKDAEAWFNEKSKELTTEIDSNIEQMSSHKSEITELRRTVQGLEIELQSQLALKQSLEASLAETEGRY…	1370	1351	1	0	1	583.296	1164.58	2	1164.58	0.0006	0	48.54	0.0015	R	LENEIQTYR	S
4	2::tr|A0A0G2K2V6|A0A0G2K2V6_RAT	Keratin, type I cytoskeletal 10 OS=Rattus norvegicus OX=10116 GN=Krt10 PE=1 SV=1	680	56950	50	50	10	10	13.6	559	MSVRFSSNSRQYSSARSGGGGGGGGGGSSIRVSSTKSSLGGGYSSGGFSGGSFSRGSSSGGCFGGSSGGYGGFGGGSFGGGYGGGSFGGGYGGGSFGGGYGGGSFGGGYGGGSFGGGSFGGGSFGGGSFGGGLGGDGGGLLSGNEKVTMQNLNDRLASYMNKVRDLEESNYELEGKIKEWYEKHGNSSQREPRDYSKYYKTIEDLKGQIVNLTTDNANVLLQIDNARLAADDFRLKYENEVALRQSVEADINGLRRVLDELTLSKADLEMQIESLTEELAYLKKNHEEEMKDLQNVSTGDVNVEMNAAPGVDLTQLLNNMRNQYEQLAEKNRKDAEAWFNEKSKELTTEIDSNIEQMSSHKSEITELRRTVQGLEIELQSQLALKQSLEASLAETEGRY…	1472	1915	1	0	0	601.312	1200.61	2	1200.61	0.0004	0	73.55	4.6e-06	R	QSVEADINGLR	R
4	2::tr|A0A0G2K2V6|A0A0G2K2V6_RAT	Keratin, type I cytoskeletal 10 OS=Rattus norvegicus OX=10116 GN=Krt10 PE=1 SV=1	680	56950	50	50	10	10	13.6	559	MSVRFSSNSRQYSSARSGGGGGGGGGGSSIRVSSTKSSLGGGYSSGGFSGGSFSRGSSSGGCFGGSSGGYGGFGGGSFGGGYGGGSFGGGYGGGSFGGGYGGGSFGGGYGGGSFGGGSFGGGSFGGGSFGGGLGGDGGGLLSGNEKVTMQNLNDRLASYMNKVRDLEESNYELEGKIKEWYEKHGNSSQREPRDYSKYYKTIEDLKGQIVNLTTDNANVLLQIDNARLAADDFRLKYENEVALRQSVEADINGLRRVLDELTLSKADLEMQIESLTEELAYLKKNHEEEMKDLQNVSTGDVNVEMNAAPGVDLTQLLNNMRNQYEQLAEKNRKDAEAWFNEKSKELTTEIDSNIEQMSSHKSEITELRRTVQGLEIELQSQLALKQSLEASLAETEGRY…	1473	2150	1	0	0	601.312	1200.61	2	1200.61	0.0006	0	68.43	1.5e-05	R	QSVEADINGLR	R
4	2::tr|A0A0G2K2V6|A0A0G2K2V6_RAT	Keratin, type I cytoskeletal 10 OS=Rattus norvegicus OX=10116 GN=Krt10 PE=1 SV=1	680	56950	50	50	10	10	13.6	559	MSVRFSSNSRQYSSARSGGGGGGGGGGSSIRVSSTKSSLGGGYSSGGFSGGSFSRGSSSGGCFGGSSGGYGGFGGGSFGGGYGGGSFGGGYGGGSFGGGYGGGSFGGGYGGGSFGGGSFGGGSFGGGSFGGGLGGDGGGLLSGNEKVTMQNLNDRLASYMNKVRDLEESNYELEGKIKEWYEKHGNSSQREPRDYSKYYKTIEDLKGQIVNLTTDNANVLLQIDNARLAADDFRLKYENEVALRQSVEADINGLRRVLDELTLSKADLEMQIESLTEELAYLKKNHEEEMKDLQNVSTGDVNVEMNAAPGVDLTQLLNNMRNQYEQLAEKNRKDAEAWFNEKSKELTTEIDSNIEQMSSHKSEITELRRTVQGLEIELQSQLALKQSLEASLAETEGRY…	1474	2002	1	0	0	601.313	1200.61	2	1200.61	0.0007	0	77.79	1.7e-06	R	QSVEADINGLR	R
4	2::tr|A0A0G2K2V6|A0A0G2K2V6_RAT	Keratin, type I cytoskeletal 10 OS=Rattus norvegicus OX=10116 GN=Krt10 PE=1 SV=1	680	56950	50	50	10	10	13.6	559	MSVRFSSNSRQYSSARSGGGGGGGGGGSSIRVSSTKSSLGGGYSSGGFSGGSFSRGSSSGGCFGGSSGGYGGFGGGSFGGGYGGGSFGGGYGGGSFGGGYGGGSFGGGYGGGSFGGGSFGGGSFGGGSFGGGLGGDGGGLLSGNEKVTMQNLNDRLASYMNKVRDLEESNYELEGKIKEWYEKHGNSSQREPRDYSKYYKTIEDLKGQIVNLTTDNANVLLQIDNARLAADDFRLKYENEVALRQSVEADINGLRRVLDELTLSKADLEMQIESLTEELAYLKKNHEEEMKDLQNVSTGDVNVEMNAAPGVDLTQLLNNMRNQYEQLAEKNRKDAEAWFNEKSKELTTEIDSNIEQMSSHKSEITELRRTVQGLEIELQSQLALKQSLEASLAETEGRY…	1475	2074	1	0	0	601.313	1200.61	2	1200.61	0.0011	0	98.1	1.6e-08	R	QSVEADINGLR	R
4	2::tr|A0A0G2K2V6|A0A0G2K2V6_RAT	Keratin, type I cytoskeletal 10 OS=Rattus norvegicus OX=10116 GN=Krt10 PE=1 SV=1	680	56950	50	50	10	10	13.6	559	MSVRFSSNSRQYSSARSGGGGGGGGGGSSIRVSSTKSSLGGGYSSGGFSGGSFSRGSSSGGCFGGSSGGYGGFGGGSFGGGYGGGSFGGGYGGGSFGGGYGGGSFGGGYGGGSFGGGSFGGGSFGGGSFGGGLGGDGGGLLSGNEKVTMQNLNDRLASYMNKVRDLEESNYELEGKIKEWYEKHGNSSQREPRDYSKYYKTIEDLKGQIVNLTTDNANVLLQIDNARLAADDFRLKYENEVALRQSVEADINGLRRVLDELTLSKADLEMQIESLTEELAYLKKNHEEEMKDLQNVSTGDVNVEMNAAPGVDLTQLLNNMRNQYEQLAEKNRKDAEAWFNEKSKELTTEIDSNIEQMSSHKSEITELRRTVQGLEIELQSQLALKQSLEASLAETEGRY…	1479	2155	1	0	0	601.803	1201.59	2	1201.59	-0.0028	0	77.55	2e-06	R	QSVEADINGLR	R
4	2::tr|A0A0G2K2V6|A0A0G2K2V6_RAT	Keratin, type I cytoskeletal 10 OS=Rattus norvegicus OX=10116 GN=Krt10 PE=1 SV=1	680	56950	50	50	10	10	13.6	559	MSVRFSSNSRQYSSARSGGGGGGGGGGSSIRVSSTKSSLGGGYSSGGFSGGSFSRGSSSGGCFGGSSGGYGGFGGGSFGGGYGGGSFGGGYGGGSFGGGYGGGSFGGGYGGGSFGGGSFGGGSFGGGSFGGGLGGDGGGLLSGNEKVTMQNLNDRLASYMNKVRDLEESNYELEGKIKEWYEKHGNSSQREPRDYSKYYKTIEDLKGQIVNLTTDNANVLLQIDNARLAADDFRLKYENEVALRQSVEADINGLRRVLDELTLSKADLEMQIESLTEELAYLKKNHEEEMKDLQNVSTGDVNVEMNAAPGVDLTQLLNNMRNQYEQLAEKNRKDAEAWFNEKSKELTTEIDSNIEQMSSHKSEITELRRTVQGLEIELQSQLALKQSLEASLAETEGRY…	1480	1506	1	0	0	601.803	1201.59	2	1201.59	-0.0017	0	75.55	3.1e-06	R	QSVEADINGLR	R
4	2::tr|A0A0G2K2V6|A0A0G2K2V6_RAT	Keratin, type I cytoskeletal 10 OS=Rattus norvegicus OX=10116 GN=Krt10 PE=1 SV=1	680	56950	50	50	10	10	13.6	559	MSVRFSSNSRQYSSARSGGGGGGGGGGSSIRVSSTKSSLGGGYSSGGFSGGSFSRGSSSGGCFGGSSGGYGGFGGGSFGGGYGGGSFGGGYGGGSFGGGYGGGSFGGGYGGGSFGGGSFGGGSFGGGSFGGGLGGDGGGLLSGNEKVTMQNLNDRLASYMNKVRDLEESNYELEGKIKEWYEKHGNSSQREPRDYSKYYKTIEDLKGQIVNLTTDNANVLLQIDNARLAADDFRLKYENEVALRQSVEADINGLRRVLDELTLSKADLEMQIESLTEELAYLKKNHEEEMKDLQNVSTGDVNVEMNAAPGVDLTQLLNNMRNQYEQLAEKNRKDAEAWFNEKSKELTTEIDSNIEQMSSHKSEITELRRTVQGLEIELQSQLALKQSLEASLAETEGRY…	1485	2191	1	0	0	601.812	1201.61	2	1201.59	0.016	0	33.39	0.062	R	QSVEADINGLR	R
4	2::tr|A0A0G2K2V6|A0A0G2K2V6_RAT	Keratin, type I cytoskeletal 10 OS=Rattus norvegicus OX=10116 GN=Krt10 PE=1 SV=1	680	56950	50	50	10	10	13.6	559	MSVRFSSNSRQYSSARSGGGGGGGGGGSSIRVSSTKSSLGGGYSSGGFSGGSFSRGSSSGGCFGGSSGGYGGFGGGSFGGGYGGGSFGGGYGGGSFGGGYGGGSFGGGYGGGSFGGGSFGGGSFGGGSFGGGLGGDGGGLLSGNEKVTMQNLNDRLASYMNKVRDLEESNYELEGKIKEWYEKHGNSSQREPRDYSKYYKTIEDLKGQIVNLTTDNANVLLQIDNARLAADDFRLKYENEVALRQSVEADINGLRRVLDELTLSKADLEMQIESLTEELAYLKKNHEEEMKDLQNVSTGDVNVEMNAAPGVDLTQLLNNMRNQYEQLAEKNRKDAEAWFNEKSKELTTEIDSNIEQMSSHKSEITELRRTVQGLEIELQSQLALKQSLEASLAETEGRY…	1577	1553	1	0	1	617.843	1233.67	2	1233.67	-0.0011	1	43.1	0.0042	R	LKYENEVALR	Q
4	2::tr|A0A0G2K2V6|A0A0G2K2V6_RAT	Keratin, type I cytoskeletal 10 OS=Rattus norvegicus OX=10116 GN=Krt10 PE=1 SV=1	680	56950	50	50	10	10	13.6	559	MSVRFSSNSRQYSSARSGGGGGGGGGGSSIRVSSTKSSLGGGYSSGGFSGGSFSRGSSSGGCFGGSSGGYGGFGGGSFGGGYGGGSFGGGYGGGSFGGGYGGGSFGGGYGGGSFGGGSFGGGSFGGGSFGGGLGGDGGGLLSGNEKVTMQNLNDRLASYMNKVRDLEESNYELEGKIKEWYEKHGNSSQREPRDYSKYYKTIEDLKGQIVNLTTDNANVLLQIDNARLAADDFRLKYENEVALRQSVEADINGLRRVLDELTLSKADLEMQIESLTEELAYLKKNHEEEMKDLQNVSTGDVNVEMNAAPGVDLTQLLNNMRNQYEQLAEKNRKDAEAWFNEKSKELTTEIDSNIEQMSSHKSEITELRRTVQGLEIELQSQLALKQSLEASLAETEGRY…	1578	1456	1	0	1	412.231	1233.67	3	1233.67	-0.0008	1	46.81	0.0018	R	LKYENEVALR	Q
4	2::tr|A0A0G2K2V6|A0A0G2K2V6_RAT	Keratin, type I cytoskeletal 10 OS=Rattus norvegicus OX=10116 GN=Krt10 PE=1 SV=1	680	56950	50	50	10	10	13.6	559	MSVRFSSNSRQYSSARSGGGGGGGGGGSSIRVSSTKSSLGGGYSSGGFSGGSFSRGSSSGGCFGGSSGGYGGFGGGSFGGGYGGGSFGGGYGGGSFGGGYGGGSFGGGYGGGSFGGGSFGGGSFGGGSFGGGLGGDGGGLLSGNEKVTMQNLNDRLASYMNKVRDLEESNYELEGKIKEWYEKHGNSSQREPRDYSKYYKTIEDLKGQIVNLTTDNANVLLQIDNARLAADDFRLKYENEVALRQSVEADINGLRRVLDELTLSKADLEMQIESLTEELAYLKKNHEEEMKDLQNVSTGDVNVEMNAAPGVDLTQLLNNMRNQYEQLAEKNRKDAEAWFNEKSKELTTEIDSNIEQMSSHKSEITELRRTVQGLEIELQSQLALKQSLEASLAETEGRY…	1583	1338	1	0	1	617.843	1233.67	2	1233.67	0.0002	1	27.73	0.13	R	LKYENEVALR	Q
4	2::tr|A0A0G2K2V6|A0A0G2K2V6_RAT	Keratin, type I cytoskeletal 10 OS=Rattus norvegicus OX=10116 GN=Krt10 PE=1 SV=1	680	56950	50	50	10	10	13.6	559	MSVRFSSNSRQYSSARSGGGGGGGGGGSSIRVSSTKSSLGGGYSSGGFSGGSFSRGSSSGGCFGGSSGGYGGFGGGSFGGGYGGGSFGGGYGGGSFGGGYGGGSFGGGYGGGSFGGGSFGGGSFGGGSFGGGLGGDGGGLLSGNEKVTMQNLNDRLASYMNKVRDLEESNYELEGKIKEWYEKHGNSSQREPRDYSKYYKTIEDLKGQIVNLTTDNANVLLQIDNARLAADDFRLKYENEVALRQSVEADINGLRRVLDELTLSKADLEMQIESLTEELAYLKKNHEEEMKDLQNVSTGDVNVEMNAAPGVDLTQLLNNMRNQYEQLAEKNRKDAEAWFNEKSKELTTEIDSNIEQMSSHKSEITELRRTVQGLEIELQSQLALKQSLEASLAETEGRY…	1585	1852	1	0	1	617.843	1233.67	2	1233.67	0.0003	1	64.43	2.7e-05	R	LKYENEVALR	Q
4	2::tr|A0A0G2K2V6|A0A0G2K2V6_RAT	Keratin, type I cytoskeletal 10 OS=Rattus norvegicus OX=10116 GN=Krt10 PE=1 SV=1	680	56950	50	50	10	10	13.6	559	MSVRFSSNSRQYSSARSGGGGGGGGGGSSIRVSSTKSSLGGGYSSGGFSGGSFSRGSSSGGCFGGSSGGYGGFGGGSFGGGYGGGSFGGGYGGGSFGGGYGGGSFGGGYGGGSFGGGSFGGGSFGGGSFGGGLGGDGGGLLSGNEKVTMQNLNDRLASYMNKVRDLEESNYELEGKIKEWYEKHGNSSQREPRDYSKYYKTIEDLKGQIVNLTTDNANVLLQIDNARLAADDFRLKYENEVALRQSVEADINGLRRVLDELTLSKADLEMQIESLTEELAYLKKNHEEEMKDLQNVSTGDVNVEMNAAPGVDLTQLLNNMRNQYEQLAEKNRKDAEAWFNEKSKELTTEIDSNIEQMSSHKSEITELRRTVQGLEIELQSQLALKQSLEASLAETEGRY…	1586	1661	1	0	1	617.843	1233.67	2	1233.67	0.0006	1	63.89	3.2e-05	R	LKYENEVALR	Q
4	2::tr|A0A0G2K2V6|A0A0G2K2V6_RAT	Keratin, type I cytoskeletal 10 OS=Rattus norvegicus OX=10116 GN=Krt10 PE=1 SV=1	680	56950	50	50	10	10	13.6	559	MSVRFSSNSRQYSSARSGGGGGGGGGGSSIRVSSTKSSLGGGYSSGGFSGGSFSRGSSSGGCFGGSSGGYGGFGGGSFGGGYGGGSFGGGYGGGSFGGGYGGGSFGGGYGGGSFGGGSFGGGSFGGGSFGGGLGGDGGGLLSGNEKVTMQNLNDRLASYMNKVRDLEESNYELEGKIKEWYEKHGNSSQREPRDYSKYYKTIEDLKGQIVNLTTDNANVLLQIDNARLAADDFRLKYENEVALRQSVEADINGLRRVLDELTLSKADLEMQIESLTEELAYLKKNHEEEMKDLQNVSTGDVNVEMNAAPGVDLTQLLNNMRNQYEQLAEKNRKDAEAWFNEKSKELTTEIDSNIEQMSSHKSEITELRRTVQGLEIELQSQLALKQSLEASLAETEGRY…	1587	1755	1	0	1	617.844	1233.67	2	1233.67	0.002	1	59.17	9.4e-05	R	LKYENEVALR	Q
4	2::tr|A0A0G2K2V6|A0A0G2K2V6_RAT	Keratin, type I cytoskeletal 10 OS=Rattus norvegicus OX=10116 GN=Krt10 PE=1 SV=1	680	56950	50	50	10	10	13.6	559	MSVRFSSNSRQYSSARSGGGGGGGGGGSSIRVSSTKSSLGGGYSSGGFSGGSFSRGSSSGGCFGGSSGGYGGFGGGSFGGGYGGGSFGGGYGGGSFGGGYGGGSFGGGYGGGSFGGGSFGGGSFGGGSFGGGLGGDGGGLLSGNEKVTMQNLNDRLASYMNKVRDLEESNYELEGKIKEWYEKHGNSSQREPRDYSKYYKTIEDLKGQIVNLTTDNANVLLQIDNARLAADDFRLKYENEVALRQSVEADINGLRRVLDELTLSKADLEMQIESLTEELAYLKKNHEEEMKDLQNVSTGDVNVEMNAAPGVDLTQLLNNMRNQYEQLAEKNRKDAEAWFNEKSKELTTEIDSNIEQMSSHKSEITELRRTVQGLEIELQSQLALKQSLEASLAETEGRY…	1928	2127	1	0	0	453.244	1356.71	3	1356.71	-0.0012	1	27.26	0.23	R	QSVEADINGLRR	V
4	2::tr|A0A0G2K2V6|A0A0G2K2V6_RAT	Keratin, type I cytoskeletal 10 OS=Rattus norvegicus OX=10116 GN=Krt10 PE=1 SV=1	680	56950	50	50	10	10	13.6	559	MSVRFSSNSRQYSSARSGGGGGGGGGGSSIRVSSTKSSLGGGYSSGGFSGGSFSRGSSSGGCFGGSSGGYGGFGGGSFGGGYGGGSFGGGYGGGSFGGGYGGGSFGGGYGGGSFGGGSFGGGSFGGGSFGGGLGGDGGGLLSGNEKVTMQNLNDRLASYMNKVRDLEESNYELEGKIKEWYEKHGNSSQREPRDYSKYYKTIEDLKGQIVNLTTDNANVLLQIDNARLAADDFRLKYENEVALRQSVEADINGLRRVLDELTLSKADLEMQIESLTEELAYLKKNHEEEMKDLQNVSTGDVNVEMNAAPGVDLTQLLNNMRNQYEQLAEKNRKDAEAWFNEKSKELTTEIDSNIEQMSSHKSEITELRRTVQGLEIELQSQLALKQSLEASLAETEGRY…	1929	1485	1	0	0	679.363	1356.71	2	1356.71	-0.0004	1	33.68	0.054	R	QSVEADINGLRR	V
4	2::tr|A0A0G2K2V6|A0A0G2K2V6_RAT	Keratin, type I cytoskeletal 10 OS=Rattus norvegicus OX=10116 GN=Krt10 PE=1 SV=1	680	56950	50	50	10	10	13.6	559	MSVRFSSNSRQYSSARSGGGGGGGGGGSSIRVSSTKSSLGGGYSSGGFSGGSFSRGSSSGGCFGGSSGGYGGFGGGSFGGGYGGGSFGGGYGGGSFGGGYGGGSFGGGYGGGSFGGGSFGGGSFGGGSFGGGLGGDGGGLLSGNEKVTMQNLNDRLASYMNKVRDLEESNYELEGKIKEWYEKHGNSSQREPRDYSKYYKTIEDLKGQIVNLTTDNANVLLQIDNARLAADDFRLKYENEVALRQSVEADINGLRRVLDELTLSKADLEMQIESLTEELAYLKKNHEEEMKDLQNVSTGDVNVEMNAAPGVDLTQLLNNMRNQYEQLAEKNRKDAEAWFNEKSKELTTEIDSNIEQMSSHKSEITELRRTVQGLEIELQSQLALKQSLEASLAETEGRY…	1931	2056	1	0	0	453.244	1356.71	3	1356.71	0.0001	1	52.97	0.00063	R	QSVEADINGLRR	V
4	2::tr|A0A0G2K2V6|A0A0G2K2V6_RAT	Keratin, type I cytoskeletal 10 OS=Rattus norvegicus OX=10116 GN=Krt10 PE=1 SV=1	680	56950	50	50	10	10	13.6	559	MSVRFSSNSRQYSSARSGGGGGGGGGGSSIRVSSTKSSLGGGYSSGGFSGGSFSRGSSSGGCFGGSSGGYGGFGGGSFGGGYGGGSFGGGYGGGSFGGGYGGGSFGGGYGGGSFGGGSFGGGSFGGGSFGGGLGGDGGGLLSGNEKVTMQNLNDRLASYMNKVRDLEESNYELEGKIKEWYEKHGNSSQREPRDYSKYYKTIEDLKGQIVNLTTDNANVLLQIDNARLAADDFRLKYENEVALRQSVEADINGLRRVLDELTLSKADLEMQIESLTEELAYLKKNHEEEMKDLQNVSTGDVNVEMNAAPGVDLTQLLNNMRNQYEQLAEKNRKDAEAWFNEKSKELTTEIDSNIEQMSSHKSEITELRRTVQGLEIELQSQLALKQSLEASLAETEGRY…	1932	1689	1	0	0	453.244	1356.71	3	1356.71	0.0001	1	33.14	0.061	R	QSVEADINGLRR	V
4	2::tr|A0A0G2K2V6|A0A0G2K2V6_RAT	Keratin, type I cytoskeletal 10 OS=Rattus norvegicus OX=10116 GN=Krt10 PE=1 SV=1	680	56950	50	50	10	10	13.6	559	MSVRFSSNSRQYSSARSGGGGGGGGGGSSIRVSSTKSSLGGGYSSGGFSGGSFSRGSSSGGCFGGSSGGYGGFGGGSFGGGYGGGSFGGGYGGGSFGGGYGGGSFGGGYGGGSFGGGSFGGGSFGGGSFGGGLGGDGGGLLSGNEKVTMQNLNDRLASYMNKVRDLEESNYELEGKIKEWYEKHGNSSQREPRDYSKYYKTIEDLKGQIVNLTTDNANVLLQIDNARLAADDFRLKYENEVALRQSVEADINGLRRVLDELTLSKADLEMQIESLTEELAYLKKNHEEEMKDLQNVSTGDVNVEMNAAPGVDLTQLLNNMRNQYEQLAEKNRKDAEAWFNEKSKELTTEIDSNIEQMSSHKSEITELRRTVQGLEIELQSQLALKQSLEASLAETEGRY…	1933	1414	1	0	0	453.244	1356.71	3	1356.71	0.0002	1	29.99	0.13	R	QSVEADINGLRR	V
4	2::tr|A0A0G2K2V6|A0A0G2K2V6_RAT	Keratin, type I cytoskeletal 10 OS=Rattus norvegicus OX=10116 GN=Krt10 PE=1 SV=1	680	56950	50	50	10	10	13.6	559	MSVRFSSNSRQYSSARSGGGGGGGGGGSSIRVSSTKSSLGGGYSSGGFSGGSFSRGSSSGGCFGGSSGGYGGFGGGSFGGGYGGGSFGGGYGGGSFGGGYGGGSFGGGYGGGSFGGGSFGGGSFGGGSFGGGLGGDGGGLLSGNEKVTMQNLNDRLASYMNKVRDLEESNYELEGKIKEWYEKHGNSSQREPRDYSKYYKTIEDLKGQIVNLTTDNANVLLQIDNARLAADDFRLKYENEVALRQSVEADINGLRRVLDELTLSKADLEMQIESLTEELAYLKKNHEEEMKDLQNVSTGDVNVEMNAAPGVDLTQLLNNMRNQYEQLAEKNRKDAEAWFNEKSKELTTEIDSNIEQMSSHKSEITELRRTVQGLEIELQSQLALKQSLEASLAETEGRY…	1934	1974	1	0	0	453.244	1356.71	3	1356.71	0.0003	1	39.22	0.015	R	QSVEADINGLRR	V
4	2::tr|A0A0G2K2V6|A0A0G2K2V6_RAT	Keratin, type I cytoskeletal 10 OS=Rattus norvegicus OX=10116 GN=Krt10 PE=1 SV=1	680	56950	50	50	10	10	13.6	559	MSVRFSSNSRQYSSARSGGGGGGGGGGSSIRVSSTKSSLGGGYSSGGFSGGSFSRGSSSGGCFGGSSGGYGGFGGGSFGGGYGGGSFGGGYGGGSFGGGYGGGSFGGGYGGGSFGGGSFGGGSFGGGSFGGGLGGDGGGLLSGNEKVTMQNLNDRLASYMNKVRDLEESNYELEGKIKEWYEKHGNSSQREPRDYSKYYKTIEDLKGQIVNLTTDNANVLLQIDNARLAADDFRLKYENEVALRQSVEADINGLRRVLDELTLSKADLEMQIESLTEELAYLKKNHEEEMKDLQNVSTGDVNVEMNAAPGVDLTQLLNNMRNQYEQLAEKNRKDAEAWFNEKSKELTTEIDSNIEQMSSHKSEITELRRTVQGLEIELQSQLALKQSLEASLAETEGRY…	1935	1887	1	0	0	453.244	1356.71	3	1356.71	0.0003	1	48.28	0.0019	R	QSVEADINGLRR	V
4	2::tr|A0A0G2K2V6|A0A0G2K2V6_RAT	Keratin, type I cytoskeletal 10 OS=Rattus norvegicus OX=10116 GN=Krt10 PE=1 SV=1	680	56950	50	50	10	10	13.6	559	MSVRFSSNSRQYSSARSGGGGGGGGGGSSIRVSSTKSSLGGGYSSGGFSGGSFSRGSSSGGCFGGSSGGYGGFGGGSFGGGYGGGSFGGGYGGGSFGGGYGGGSFGGGYGGGSFGGGSFGGGSFGGGSFGGGLGGDGGGLLSGNEKVTMQNLNDRLASYMNKVRDLEESNYELEGKIKEWYEKHGNSSQREPRDYSKYYKTIEDLKGQIVNLTTDNANVLLQIDNARLAADDFRLKYENEVALRQSVEADINGLRRVLDELTLSKADLEMQIESLTEELAYLKKNHEEEMKDLQNVSTGDVNVEMNAAPGVDLTQLLNNMRNQYEQLAEKNRKDAEAWFNEKSKELTTEIDSNIEQMSSHKSEITELRRTVQGLEIELQSQLALKQSLEASLAETEGRY…	1936	1792	1	0	0	453.245	1356.71	3	1356.71	0.0012	1	40.56	0.011	R	QSVEADINGLRR	V
4	2::tr|A0A0G2K2V6|A0A0G2K2V6_RAT	Keratin, type I cytoskeletal 10 OS=Rattus norvegicus OX=10116 GN=Krt10 PE=1 SV=1	680	56950	50	50	10	10	13.6	559	MSVRFSSNSRQYSSARSGGGGGGGGGGSSIRVSSTKSSLGGGYSSGGFSGGSFSRGSSSGGCFGGSSGGYGGFGGGSFGGGYGGGSFGGGYGGGSFGGGYGGGSFGGGYGGGSFGGGSFGGGSFGGGSFGGGLGGDGGGLLSGNEKVTMQNLNDRLASYMNKVRDLEESNYELEGKIKEWYEKHGNSSQREPRDYSKYYKTIEDLKGQIVNLTTDNANVLLQIDNARLAADDFRLKYENEVALRQSVEADINGLRRVLDELTLSKADLEMQIESLTEELAYLKKNHEEEMKDLQNVSTGDVNVEMNAAPGVDLTQLLNNMRNQYEQLAEKNRKDAEAWFNEKSKELTTEIDSNIEQMSSHKSEITELRRTVQGLEIELQSQLALKQSLEASLAETEGRY…	2008	2160	1	0	1	695.844	1389.67	2	1389.67	0.0007	0	101.9	8.5e-09	K	QSLEASLAETEGR	Y
4	2::tr|A0A0G2K2V6|A0A0G2K2V6_RAT	Keratin, type I cytoskeletal 10 OS=Rattus norvegicus OX=10116 GN=Krt10 PE=1 SV=1	680	56950	50	50	10	10	13.6	559	MSVRFSSNSRQYSSARSGGGGGGGGGGSSIRVSSTKSSLGGGYSSGGFSGGSFSRGSSSGGCFGGSSGGYGGFGGGSFGGGYGGGSFGGGYGGGSFGGGYGGGSFGGGYGGGSFGGGSFGGGSFGGGSFGGGLGGDGGGLLSGNEKVTMQNLNDRLASYMNKVRDLEESNYELEGKIKEWYEKHGNSSQREPRDYSKYYKTIEDLKGQIVNLTTDNANVLLQIDNARLAADDFRLKYENEVALRQSVEADINGLRRVLDELTLSKADLEMQIESLTEELAYLKKNHEEEMKDLQNVSTGDVNVEMNAAPGVDLTQLLNNMRNQYEQLAEKNRKDAEAWFNEKSKELTTEIDSNIEQMSSHKSEITELRRTVQGLEIELQSQLALKQSLEASLAETEGRY…	2009	2086	1	0	1	695.844	1389.67	2	1389.67	0.0007	0	101.83	8.6e-09	K	QSLEASLAETEGR	Y
4	2::tr|A0A0G2K2V6|A0A0G2K2V6_RAT	Keratin, type I cytoskeletal 10 OS=Rattus norvegicus OX=10116 GN=Krt10 PE=1 SV=1	680	56950	50	50	10	10	13.6	559	MSVRFSSNSRQYSSARSGGGGGGGGGGSSIRVSSTKSSLGGGYSSGGFSGGSFSRGSSSGGCFGGSSGGYGGFGGGSFGGGYGGGSFGGGYGGGSFGGGYGGGSFGGGYGGGSFGGGSFGGGSFGGGSFGGGLGGDGGGLLSGNEKVTMQNLNDRLASYMNKVRDLEESNYELEGKIKEWYEKHGNSSQREPRDYSKYYKTIEDLKGQIVNLTTDNANVLLQIDNARLAADDFRLKYENEVALRQSVEADINGLRRVLDELTLSKADLEMQIESLTEELAYLKKNHEEEMKDLQNVSTGDVNVEMNAAPGVDLTQLLNNMRNQYEQLAEKNRKDAEAWFNEKSKELTTEIDSNIEQMSSHKSEITELRRTVQGLEIELQSQLALKQSLEASLAETEGRY…	2010	2237	1	0	1	695.845	1389.67	2	1389.67	0.0012	0	101.54	9.2e-09	K	QSLEASLAETEGR	Y
4	2::tr|A0A0G2K2V6|A0A0G2K2V6_RAT	Keratin, type I cytoskeletal 10 OS=Rattus norvegicus OX=10116 GN=Krt10 PE=1 SV=1	680	56950	50	50	10	10	13.6	559	MSVRFSSNSRQYSSARSGGGGGGGGGGSSIRVSSTKSSLGGGYSSGGFSGGSFSRGSSSGGCFGGSSGGYGGFGGGSFGGGYGGGSFGGGYGGGSFGGGYGGGSFGGGYGGGSFGGGSFGGGSFGGGSFGGGLGGDGGGLLSGNEKVTMQNLNDRLASYMNKVRDLEESNYELEGKIKEWYEKHGNSSQREPRDYSKYYKTIEDLKGQIVNLTTDNANVLLQIDNARLAADDFRLKYENEVALRQSVEADINGLRRVLDELTLSKADLEMQIESLTEELAYLKKNHEEEMKDLQNVSTGDVNVEMNAAPGVDLTQLLNNMRNQYEQLAEKNRKDAEAWFNEKSKELTTEIDSNIEQMSSHKSEITELRRTVQGLEIELQSQLALKQSLEASLAETEGRY…	2011	2012	1	0	1	695.845	1389.68	2	1389.67	0.0023	0	92.47	7.9e-08	K	QSLEASLAETEGR	Y
4	2::sp|Q6IFW6|K1C10_RAT	Keratin, type I cytoskeletal 10 OS=Rattus norvegicus OX=10116 GN=Krt10 PE=3 SV=1	680	56699	50	50	10	10	14.4	526	MSVRFSSNSRQYSSARSGGGGGGGGGGSSIRVSSTKSSLGGGYSSGGFSGGSFSRGSSSGGCFGGSSGGYGGFGGGSFGGGYGGGSFGGGYGGGSFGGGYGGGSFGGGYGGGSFGGGSFGGGSFGGGSFGGGLGGDGGGLLSGNEKVTMQNLNDRLASYMNKVRDLEESNYELEGKIKEWYEKHGNSSQREPRDYSKYYKTIEDLKGQIVNLTTDNANVLLQIDNARLAADDFRLKYENEVALRQSVEADINGLRRVLDELTLSKADLEMQIESLTEELAYLKKNHEEEMKDLQNVSTGDVNVEMNAAPGVDLTQLLNNMRNQYEQLAEKNRKDAEAWFNEKSKELTTEIDSNIEQMSSHKSEITELRRTVQGLEIELQSQLALKQSLEASLAETEGRY…	104	1463	1	0	0	404.203	806.392	2	806.392	-0.0005	0	38.2	0.0069	R	LAADDFR	L
4	2::sp|Q6IFW6|K1C10_RAT	Keratin, type I cytoskeletal 10 OS=Rattus norvegicus OX=10116 GN=Krt10 PE=3 SV=1	680	56699	50	50	10	10	14.4	526	MSVRFSSNSRQYSSARSGGGGGGGGGGSSIRVSSTKSSLGGGYSSGGFSGGSFSRGSSSGGCFGGSSGGYGGFGGGSFGGGYGGGSFGGGYGGGSFGGGYGGGSFGGGYGGGSFGGGSFGGGSFGGGSFGGGLGGDGGGLLSGNEKVTMQNLNDRLASYMNKVRDLEESNYELEGKIKEWYEKHGNSSQREPRDYSKYYKTIEDLKGQIVNLTTDNANVLLQIDNARLAADDFRLKYENEVALRQSVEADINGLRRVLDELTLSKADLEMQIESLTEELAYLKKNHEEEMKDLQNVSTGDVNVEMNAAPGVDLTQLLNNMRNQYEQLAEKNRKDAEAWFNEKSKELTTEIDSNIEQMSSHKSEITELRRTVQGLEIELQSQLALKQSLEASLAETEGRY…	105	1393	1	0	0	404.203	806.392	2	806.392	-0.0001	0	47.98	0.00073	R	LAADDFR	L
4	2::sp|Q6IFW6|K1C10_RAT	Keratin, type I cytoskeletal 10 OS=Rattus norvegicus OX=10116 GN=Krt10 PE=3 SV=1	680	56699	50	50	10	10	14.4	526	MSVRFSSNSRQYSSARSGGGGGGGGGGSSIRVSSTKSSLGGGYSSGGFSGGSFSRGSSSGGCFGGSSGGYGGFGGGSFGGGYGGGSFGGGYGGGSFGGGYGGGSFGGGYGGGSFGGGSFGGGSFGGGSFGGGLGGDGGGLLSGNEKVTMQNLNDRLASYMNKVRDLEESNYELEGKIKEWYEKHGNSSQREPRDYSKYYKTIEDLKGQIVNLTTDNANVLLQIDNARLAADDFRLKYENEVALRQSVEADINGLRRVLDELTLSKADLEMQIESLTEELAYLKKNHEEEMKDLQNVSTGDVNVEMNAAPGVDLTQLLNNMRNQYEQLAEKNRKDAEAWFNEKSKELTTEIDSNIEQMSSHKSEITELRRTVQGLEIELQSQLALKQSLEASLAETEGRY…	106	1306	1	0	0	404.203	806.392	2	806.392	0	0	55.15	0.00014	R	LAADDFR	L
4	2::sp|Q6IFW6|K1C10_RAT	Keratin, type I cytoskeletal 10 OS=Rattus norvegicus OX=10116 GN=Krt10 PE=3 SV=1	680	56699	50	50	10	10	14.4	526	MSVRFSSNSRQYSSARSGGGGGGGGGGSSIRVSSTKSSLGGGYSSGGFSGGSFSRGSSSGGCFGGSSGGYGGFGGGSFGGGYGGGSFGGGYGGGSFGGGYGGGSFGGGYGGGSFGGGSFGGGSFGGGSFGGGLGGDGGGLLSGNEKVTMQNLNDRLASYMNKVRDLEESNYELEGKIKEWYEKHGNSSQREPRDYSKYYKTIEDLKGQIVNLTTDNANVLLQIDNARLAADDFRLKYENEVALRQSVEADINGLRRVLDELTLSKADLEMQIESLTEELAYLKKNHEEEMKDLQNVSTGDVNVEMNAAPGVDLTQLLNNMRNQYEQLAEKNRKDAEAWFNEKSKELTTEIDSNIEQMSSHKSEITELRRTVQGLEIELQSQLALKQSLEASLAETEGRY…	107	1246	1	0	0	404.204	806.392	2	806.392	0.0001	0	51.67	0.00031	R	LAADDFR	L
4	2::sp|Q6IFW6|K1C10_RAT	Keratin, type I cytoskeletal 10 OS=Rattus norvegicus OX=10116 GN=Krt10 PE=3 SV=1	680	56699	50	50	10	10	14.4	526	MSVRFSSNSRQYSSARSGGGGGGGGGGSSIRVSSTKSSLGGGYSSGGFSGGSFSRGSSSGGCFGGSSGGYGGFGGGSFGGGYGGGSFGGGYGGGSFGGGYGGGSFGGGYGGGSFGGGSFGGGSFGGGSFGGGLGGDGGGLLSGNEKVTMQNLNDRLASYMNKVRDLEESNYELEGKIKEWYEKHGNSSQREPRDYSKYYKTIEDLKGQIVNLTTDNANVLLQIDNARLAADDFRLKYENEVALRQSVEADINGLRRVLDELTLSKADLEMQIESLTEELAYLKKNHEEEMKDLQNVSTGDVNVEMNAAPGVDLTQLLNNMRNQYEQLAEKNRKDAEAWFNEKSKELTTEIDSNIEQMSSHKSEITELRRTVQGLEIELQSQLALKQSLEASLAETEGRY…	799	1210	1	0	1	497.254	992.493	2	992.493	0.0001	0	41.93	0.0065	K	YENEVALR	Q
4	2::sp|Q6IFW6|K1C10_RAT	Keratin, type I cytoskeletal 10 OS=Rattus norvegicus OX=10116 GN=Krt10 PE=3 SV=1	680	56699	50	50	10	10	14.4	526	MSVRFSSNSRQYSSARSGGGGGGGGGGSSIRVSSTKSSLGGGYSSGGFSGGSFSRGSSSGGCFGGSSGGYGGFGGGSFGGGYGGGSFGGGYGGGSFGGGYGGGSFGGGYGGGSFGGGSFGGGSFGGGSFGGGLGGDGGGLLSGNEKVTMQNLNDRLASYMNKVRDLEESNYELEGKIKEWYEKHGNSSQREPRDYSKYYKTIEDLKGQIVNLTTDNANVLLQIDNARLAADDFRLKYENEVALRQSVEADINGLRRVLDELTLSKADLEMQIESLTEELAYLKKNHEEEMKDLQNVSTGDVNVEMNAAPGVDLTQLLNNMRNQYEQLAEKNRKDAEAWFNEKSKELTTEIDSNIEQMSSHKSEITELRRTVQGLEIELQSQLALKQSLEASLAETEGRY…	800	1078	1	0	1	497.254	992.493	2	992.493	0.0002	0	45.69	0.0027	K	YENEVALR	Q
4	2::sp|Q6IFW6|K1C10_RAT	Keratin, type I cytoskeletal 10 OS=Rattus norvegicus OX=10116 GN=Krt10 PE=3 SV=1	680	56699	50	50	10	10	14.4	526	MSVRFSSNSRQYSSARSGGGGGGGGGGSSIRVSSTKSSLGGGYSSGGFSGGSFSRGSSSGGCFGGSSGGYGGFGGGSFGGGYGGGSFGGGYGGGSFGGGYGGGSFGGGYGGGSFGGGSFGGGSFGGGSFGGGLGGDGGGLLSGNEKVTMQNLNDRLASYMNKVRDLEESNYELEGKIKEWYEKHGNSSQREPRDYSKYYKTIEDLKGQIVNLTTDNANVLLQIDNARLAADDFRLKYENEVALRQSVEADINGLRRVLDELTLSKADLEMQIESLTEELAYLKKNHEEEMKDLQNVSTGDVNVEMNAAPGVDLTQLLNNMRNQYEQLAEKNRKDAEAWFNEKSKELTTEIDSNIEQMSSHKSEITELRRTVQGLEIELQSQLALKQSLEASLAETEGRY…	801	1142	1	0	1	497.254	992.493	2	992.493	0.0002	0	45.91	0.0026	K	YENEVALR	Q
4	2::sp|Q6IFW6|K1C10_RAT	Keratin, type I cytoskeletal 10 OS=Rattus norvegicus OX=10116 GN=Krt10 PE=3 SV=1	680	56699	50	50	10	10	14.4	526	MSVRFSSNSRQYSSARSGGGGGGGGGGSSIRVSSTKSSLGGGYSSGGFSGGSFSRGSSSGGCFGGSSGGYGGFGGGSFGGGYGGGSFGGGYGGGSFGGGYGGGSFGGGYGGGSFGGGSFGGGSFGGGSFGGGLGGDGGGLLSGNEKVTMQNLNDRLASYMNKVRDLEESNYELEGKIKEWYEKHGNSSQREPRDYSKYYKTIEDLKGQIVNLTTDNANVLLQIDNARLAADDFRLKYENEVALRQSVEADINGLRRVLDELTLSKADLEMQIESLTEELAYLKKNHEEEMKDLQNVSTGDVNVEMNAAPGVDLTQLLNNMRNQYEQLAEKNRKDAEAWFNEKSKELTTEIDSNIEQMSSHKSEITELRRTVQGLEIELQSQLALKQSLEASLAETEGRY…	808	1898	1	0	1	498.262	994.51	2	994.512	-0.0029	1	35.86	0.019	K	IKEWYEK	H
4	2::sp|Q6IFW6|K1C10_RAT	Keratin, type I cytoskeletal 10 OS=Rattus norvegicus OX=10116 GN=Krt10 PE=3 SV=1	680	56699	50	50	10	10	14.4	526	MSVRFSSNSRQYSSARSGGGGGGGGGGSSIRVSSTKSSLGGGYSSGGFSGGSFSRGSSSGGCFGGSSGGYGGFGGGSFGGGYGGGSFGGGYGGGSFGGGYGGGSFGGGYGGGSFGGGSFGGGSFGGGSFGGGLGGDGGGLLSGNEKVTMQNLNDRLASYMNKVRDLEESNYELEGKIKEWYEKHGNSSQREPRDYSKYYKTIEDLKGQIVNLTTDNANVLLQIDNARLAADDFRLKYENEVALRQSVEADINGLRRVLDELTLSKADLEMQIESLTEELAYLKKNHEEEMKDLQNVSTGDVNVEMNAAPGVDLTQLLNNMRNQYEQLAEKNRKDAEAWFNEKSKELTTEIDSNIEQMSSHKSEITELRRTVQGLEIELQSQLALKQSLEASLAETEGRY…	809	1804	1	0	1	498.262	994.51	2	994.512	-0.0024	1	30.71	0.062	K	IKEWYEK	H
4	2::sp|Q6IFW6|K1C10_RAT	Keratin, type I cytoskeletal 10 OS=Rattus norvegicus OX=10116 GN=Krt10 PE=3 SV=1	680	56699	50	50	10	10	14.4	526	MSVRFSSNSRQYSSARSGGGGGGGGGGSSIRVSSTKSSLGGGYSSGGFSGGSFSRGSSSGGCFGGSSGGYGGFGGGSFGGGYGGGSFGGGYGGGSFGGGYGGGSFGGGYGGGSFGGGSFGGGSFGGGSFGGGLGGDGGGLLSGNEKVTMQNLNDRLASYMNKVRDLEESNYELEGKIKEWYEKHGNSSQREPRDYSKYYKTIEDLKGQIVNLTTDNANVLLQIDNARLAADDFRLKYENEVALRQSVEADINGLRRVLDELTLSKADLEMQIESLTEELAYLKKNHEEEMKDLQNVSTGDVNVEMNAAPGVDLTQLLNNMRNQYEQLAEKNRKDAEAWFNEKSKELTTEIDSNIEQMSSHKSEITELRRTVQGLEIELQSQLALKQSLEASLAETEGRY…	810	1690	1	0	1	498.263	994.512	2	994.512	-0.0002	1	37.8	0.012	K	IKEWYEK	H
4	2::sp|Q6IFW6|K1C10_RAT	Keratin, type I cytoskeletal 10 OS=Rattus norvegicus OX=10116 GN=Krt10 PE=3 SV=1	680	56699	50	50	10	10	14.4	526	MSVRFSSNSRQYSSARSGGGGGGGGGGSSIRVSSTKSSLGGGYSSGGFSGGSFSRGSSSGGCFGGSSGGYGGFGGGSFGGGYGGGSFGGGYGGGSFGGGYGGGSFGGGYGGGSFGGGSFGGGSFGGGSFGGGLGGDGGGLLSGNEKVTMQNLNDRLASYMNKVRDLEESNYELEGKIKEWYEKHGNSSQREPRDYSKYYKTIEDLKGQIVNLTTDNANVLLQIDNARLAADDFRLKYENEVALRQSVEADINGLRRVLDELTLSKADLEMQIESLTEELAYLKKNHEEEMKDLQNVSTGDVNVEMNAAPGVDLTQLLNNMRNQYEQLAEKNRKDAEAWFNEKSKELTTEIDSNIEQMSSHKSEITELRRTVQGLEIELQSQLALKQSLEASLAETEGRY…	812	1488	1	0	1	498.264	994.513	2	994.512	0.0003	1	31.66	0.05	K	IKEWYEK	H
4	2::sp|Q6IFW6|K1C10_RAT	Keratin, type I cytoskeletal 10 OS=Rattus norvegicus OX=10116 GN=Krt10 PE=3 SV=1	680	56699	50	50	10	10	14.4	526	MSVRFSSNSRQYSSARSGGGGGGGGGGSSIRVSSTKSSLGGGYSSGGFSGGSFSRGSSSGGCFGGSSGGYGGFGGGSFGGGYGGGSFGGGYGGGSFGGGYGGGSFGGGYGGGSFGGGSFGGGSFGGGSFGGGLGGDGGGLLSGNEKVTMQNLNDRLASYMNKVRDLEESNYELEGKIKEWYEKHGNSSQREPRDYSKYYKTIEDLKGQIVNLTTDNANVLLQIDNARLAADDFRLKYENEVALRQSVEADINGLRRVLDELTLSKADLEMQIESLTEELAYLKKNHEEEMKDLQNVSTGDVNVEMNAAPGVDLTQLLNNMRNQYEQLAEKNRKDAEAWFNEKSKELTTEIDSNIEQMSSHKSEITELRRTVQGLEIELQSQLALKQSLEASLAETEGRY…	1169	465	1	0	0	553.766	1105.52	2	1105.52	-0.0007	0	68.2	1.5e-05	K	VTMQNLNDR	L
4	2::sp|Q6IFW6|K1C10_RAT	Keratin, type I cytoskeletal 10 OS=Rattus norvegicus OX=10116 GN=Krt10 PE=3 SV=1	680	56699	50	50	10	10	14.4	526	MSVRFSSNSRQYSSARSGGGGGGGGGGSSIRVSSTKSSLGGGYSSGGFSGGSFSRGSSSGGCFGGSSGGYGGFGGGSFGGGYGGGSFGGGYGGGSFGGGYGGGSFGGGYGGGSFGGGSFGGGSFGGGSFGGGLGGDGGGLLSGNEKVTMQNLNDRLASYMNKVRDLEESNYELEGKIKEWYEKHGNSSQREPRDYSKYYKTIEDLKGQIVNLTTDNANVLLQIDNARLAADDFRLKYENEVALRQSVEADINGLRRVLDELTLSKADLEMQIESLTEELAYLKKNHEEEMKDLQNVSTGDVNVEMNAAPGVDLTQLLNNMRNQYEQLAEKNRKDAEAWFNEKSKELTTEIDSNIEQMSSHKSEITELRRTVQGLEIELQSQLALKQSLEASLAETEGRY…	1170	297	1	0	0	553.766	1105.52	2	1105.52	-0.0002	0	64.04	4.2e-05	K	VTMQNLNDR	L
4	2::sp|Q6IFW6|K1C10_RAT	Keratin, type I cytoskeletal 10 OS=Rattus norvegicus OX=10116 GN=Krt10 PE=3 SV=1	680	56699	50	50	10	10	14.4	526	MSVRFSSNSRQYSSARSGGGGGGGGGGSSIRVSSTKSSLGGGYSSGGFSGGSFSRGSSSGGCFGGSSGGYGGFGGGSFGGGYGGGSFGGGYGGGSFGGGYGGGSFGGGYGGGSFGGGSFGGGSFGGGSFGGGLGGDGGGLLSGNEKVTMQNLNDRLASYMNKVRDLEESNYELEGKIKEWYEKHGNSSQREPRDYSKYYKTIEDLKGQIVNLTTDNANVLLQIDNARLAADDFRLKYENEVALRQSVEADINGLRRVLDELTLSKADLEMQIESLTEELAYLKKNHEEEMKDLQNVSTGDVNVEMNAAPGVDLTQLLNNMRNQYEQLAEKNRKDAEAWFNEKSKELTTEIDSNIEQMSSHKSEITELRRTVQGLEIELQSQLALKQSLEASLAETEGRY…	1171	437	1	0	0	553.767	1105.52	2	1105.52	0.0003	0	93.26	5.1e-08	K	VTMQNLNDR	L
4	2::sp|Q6IFW6|K1C10_RAT	Keratin, type I cytoskeletal 10 OS=Rattus norvegicus OX=10116 GN=Krt10 PE=3 SV=1	680	56699	50	50	10	10	14.4	526	MSVRFSSNSRQYSSARSGGGGGGGGGGSSIRVSSTKSSLGGGYSSGGFSGGSFSRGSSSGGCFGGSSGGYGGFGGGSFGGGYGGGSFGGGYGGGSFGGGYGGGSFGGGYGGGSFGGGSFGGGSFGGGSFGGGLGGDGGGLLSGNEKVTMQNLNDRLASYMNKVRDLEESNYELEGKIKEWYEKHGNSSQREPRDYSKYYKTIEDLKGQIVNLTTDNANVLLQIDNARLAADDFRLKYENEVALRQSVEADINGLRRVLDELTLSKADLEMQIESLTEELAYLKKNHEEEMKDLQNVSTGDVNVEMNAAPGVDLTQLLNNMRNQYEQLAEKNRKDAEAWFNEKSKELTTEIDSNIEQMSSHKSEITELRRTVQGLEIELQSQLALKQSLEASLAETEGRY…	1172	334	1	0	0	553.767	1105.52	2	1105.52	0.0003	0	62.55	6e-05	K	VTMQNLNDR	L
4	2::sp|Q6IFW6|K1C10_RAT	Keratin, type I cytoskeletal 10 OS=Rattus norvegicus OX=10116 GN=Krt10 PE=3 SV=1	680	56699	50	50	10	10	14.4	526	MSVRFSSNSRQYSSARSGGGGGGGGGGSSIRVSSTKSSLGGGYSSGGFSGGSFSRGSSSGGCFGGSSGGYGGFGGGSFGGGYGGGSFGGGYGGGSFGGGYGGGSFGGGYGGGSFGGGSFGGGSFGGGSFGGGLGGDGGGLLSGNEKVTMQNLNDRLASYMNKVRDLEESNYELEGKIKEWYEKHGNSSQREPRDYSKYYKTIEDLKGQIVNLTTDNANVLLQIDNARLAADDFRLKYENEVALRQSVEADINGLRRVLDELTLSKADLEMQIESLTEELAYLKKNHEEEMKDLQNVSTGDVNVEMNAAPGVDLTQLLNNMRNQYEQLAEKNRKDAEAWFNEKSKELTTEIDSNIEQMSSHKSEITELRRTVQGLEIELQSQLALKQSLEASLAETEGRY…	1173	405	1	0	0	553.767	1105.52	2	1105.52	0.0003	0	85.29	3.2e-07	K	VTMQNLNDR	L
4	2::sp|Q6IFW6|K1C10_RAT	Keratin, type I cytoskeletal 10 OS=Rattus norvegicus OX=10116 GN=Krt10 PE=3 SV=1	680	56699	50	50	10	10	14.4	526	MSVRFSSNSRQYSSARSGGGGGGGGGGSSIRVSSTKSSLGGGYSSGGFSGGSFSRGSSSGGCFGGSSGGYGGFGGGSFGGGYGGGSFGGGYGGGSFGGGYGGGSFGGGYGGGSFGGGSFGGGSFGGGSFGGGLGGDGGGLLSGNEKVTMQNLNDRLASYMNKVRDLEESNYELEGKIKEWYEKHGNSSQREPRDYSKYYKTIEDLKGQIVNLTTDNANVLLQIDNARLAADDFRLKYENEVALRQSVEADINGLRRVLDELTLSKADLEMQIESLTEELAYLKKNHEEEMKDLQNVSTGDVNVEMNAAPGVDLTQLLNNMRNQYEQLAEKNRKDAEAWFNEKSKELTTEIDSNIEQMSSHKSEITELRRTVQGLEIELQSQLALKQSLEASLAETEGRY…	1174	866	1	0	0	553.767	1105.52	2	1105.52	0.0005	0	60.96	8.7e-05	K	VTMQNLNDR	L
4	2::sp|Q6IFW6|K1C10_RAT	Keratin, type I cytoskeletal 10 OS=Rattus norvegicus OX=10116 GN=Krt10 PE=3 SV=1	680	56699	50	50	10	10	14.4	526	MSVRFSSNSRQYSSARSGGGGGGGGGGSSIRVSSTKSSLGGGYSSGGFSGGSFSRGSSSGGCFGGSSGGYGGFGGGSFGGGYGGGSFGGGYGGGSFGGGYGGGSFGGGYGGGSFGGGSFGGGSFGGGSFGGGLGGDGGGLLSGNEKVTMQNLNDRLASYMNKVRDLEESNYELEGKIKEWYEKHGNSSQREPRDYSKYYKTIEDLKGQIVNLTTDNANVLLQIDNARLAADDFRLKYENEVALRQSVEADINGLRRVLDELTLSKADLEMQIESLTEELAYLKKNHEEEMKDLQNVSTGDVNVEMNAAPGVDLTQLLNNMRNQYEQLAEKNRKDAEAWFNEKSKELTTEIDSNIEQMSSHKSEITELRRTVQGLEIELQSQLALKQSLEASLAETEGRY…	1175	367	1	0	0	553.767	1105.52	2	1105.52	0.0007	0	85.31	3.2e-07	K	VTMQNLNDR	L
4	2::sp|Q6IFW6|K1C10_RAT	Keratin, type I cytoskeletal 10 OS=Rattus norvegicus OX=10116 GN=Krt10 PE=3 SV=1	680	56699	50	50	10	10	14.4	526	MSVRFSSNSRQYSSARSGGGGGGGGGGSSIRVSSTKSSLGGGYSSGGFSGGSFSRGSSSGGCFGGSSGGYGGFGGGSFGGGYGGGSFGGGYGGGSFGGGYGGGSFGGGYGGGSFGGGSFGGGSFGGGSFGGGLGGDGGGLLSGNEKVTMQNLNDRLASYMNKVRDLEESNYELEGKIKEWYEKHGNSSQREPRDYSKYYKTIEDLKGQIVNLTTDNANVLLQIDNARLAADDFRLKYENEVALRQSVEADINGLRRVLDELTLSKADLEMQIESLTEELAYLKKNHEEEMKDLQNVSTGDVNVEMNAAPGVDLTQLLNNMRNQYEQLAEKNRKDAEAWFNEKSKELTTEIDSNIEQMSSHKSEITELRRTVQGLEIELQSQLALKQSLEASLAETEGRY…	1191	2606	1	0	1	555.249	1108.48	2	1108.48	0	0	46.79	0.0011	K	DAEAWFNEK	S
4	2::sp|Q6IFW6|K1C10_RAT	Keratin, type I cytoskeletal 10 OS=Rattus norvegicus OX=10116 GN=Krt10 PE=3 SV=1	680	56699	50	50	10	10	14.4	526	MSVRFSSNSRQYSSARSGGGGGGGGGGSSIRVSSTKSSLGGGYSSGGFSGGSFSRGSSSGGCFGGSSGGYGGFGGGSFGGGYGGGSFGGGYGGGSFGGGYGGGSFGGGYGGGSFGGGSFGGGSFGGGSFGGGLGGDGGGLLSGNEKVTMQNLNDRLASYMNKVRDLEESNYELEGKIKEWYEKHGNSSQREPRDYSKYYKTIEDLKGQIVNLTTDNANVLLQIDNARLAADDFRLKYENEVALRQSVEADINGLRRVLDELTLSKADLEMQIESLTEELAYLKKNHEEEMKDLQNVSTGDVNVEMNAAPGVDLTQLLNNMRNQYEQLAEKNRKDAEAWFNEKSKELTTEIDSNIEQMSSHKSEITELRRTVQGLEIELQSQLALKQSLEASLAETEGRY…	1192	2693	1	0	1	555.249	1108.48	2	1108.48	0.0004	0	47.31	0.001	K	DAEAWFNEK	S
4	2::sp|Q6IFW6|K1C10_RAT	Keratin, type I cytoskeletal 10 OS=Rattus norvegicus OX=10116 GN=Krt10 PE=3 SV=1	680	56699	50	50	10	10	14.4	526	MSVRFSSNSRQYSSARSGGGGGGGGGGSSIRVSSTKSSLGGGYSSGGFSGGSFSRGSSSGGCFGGSSGGYGGFGGGSFGGGYGGGSFGGGYGGGSFGGGYGGGSFGGGYGGGSFGGGSFGGGSFGGGSFGGGLGGDGGGLLSGNEKVTMQNLNDRLASYMNKVRDLEESNYELEGKIKEWYEKHGNSSQREPRDYSKYYKTIEDLKGQIVNLTTDNANVLLQIDNARLAADDFRLKYENEVALRQSVEADINGLRRVLDELTLSKADLEMQIESLTEELAYLKKNHEEEMKDLQNVSTGDVNVEMNAAPGVDLTQLLNNMRNQYEQLAEKNRKDAEAWFNEKSKELTTEIDSNIEQMSSHKSEITELRRTVQGLEIELQSQLALKQSLEASLAETEGRY…	1193	2787	1	0	1	555.249	1108.48	2	1108.48	0.0005	0	48.99	0.00066	K	DAEAWFNEK	S
4	2::sp|Q6IFW6|K1C10_RAT	Keratin, type I cytoskeletal 10 OS=Rattus norvegicus OX=10116 GN=Krt10 PE=3 SV=1	680	56699	50	50	10	10	14.4	526	MSVRFSSNSRQYSSARSGGGGGGGGGGSSIRVSSTKSSLGGGYSSGGFSGGSFSRGSSSGGCFGGSSGGYGGFGGGSFGGGYGGGSFGGGYGGGSFGGGYGGGSFGGGYGGGSFGGGSFGGGSFGGGSFGGGLGGDGGGLLSGNEKVTMQNLNDRLASYMNKVRDLEESNYELEGKIKEWYEKHGNSSQREPRDYSKYYKTIEDLKGQIVNLTTDNANVLLQIDNARLAADDFRLKYENEVALRQSVEADINGLRRVLDELTLSKADLEMQIESLTEELAYLKKNHEEEMKDLQNVSTGDVNVEMNAAPGVDLTQLLNNMRNQYEQLAEKNRKDAEAWFNEKSKELTTEIDSNIEQMSSHKSEITELRRTVQGLEIELQSQLALKQSLEASLAETEGRY…	1366	1144	1	0	1	583.296	1164.58	2	1164.58	-0.0001	0	83.07	5.3e-07	R	LENEIQTYR	S
4	2::sp|Q6IFW6|K1C10_RAT	Keratin, type I cytoskeletal 10 OS=Rattus norvegicus OX=10116 GN=Krt10 PE=3 SV=1	680	56699	50	50	10	10	14.4	526	MSVRFSSNSRQYSSARSGGGGGGGGGGSSIRVSSTKSSLGGGYSSGGFSGGSFSRGSSSGGCFGGSSGGYGGFGGGSFGGGYGGGSFGGGYGGGSFGGGYGGGSFGGGYGGGSFGGGSFGGGSFGGGSFGGGLGGDGGGLLSGNEKVTMQNLNDRLASYMNKVRDLEESNYELEGKIKEWYEKHGNSSQREPRDYSKYYKTIEDLKGQIVNLTTDNANVLLQIDNARLAADDFRLKYENEVALRQSVEADINGLRRVLDELTLSKADLEMQIESLTEELAYLKKNHEEEMKDLQNVSTGDVNVEMNAAPGVDLTQLLNNMRNQYEQLAEKNRKDAEAWFNEKSKELTTEIDSNIEQMSSHKSEITELRRTVQGLEIELQSQLALKQSLEASLAETEGRY…	1368	1211	1	0	1	583.296	1164.58	2	1164.58	0.0003	0	73.35	5e-06	R	LENEIQTYR	S
4	2::sp|Q6IFW6|K1C10_RAT	Keratin, type I cytoskeletal 10 OS=Rattus norvegicus OX=10116 GN=Krt10 PE=3 SV=1	680	56699	50	50	10	10	14.4	526	MSVRFSSNSRQYSSARSGGGGGGGGGGSSIRVSSTKSSLGGGYSSGGFSGGSFSRGSSSGGCFGGSSGGYGGFGGGSFGGGYGGGSFGGGYGGGSFGGGYGGGSFGGGYGGGSFGGGSFGGGSFGGGSFGGGLGGDGGGLLSGNEKVTMQNLNDRLASYMNKVRDLEESNYELEGKIKEWYEKHGNSSQREPRDYSKYYKTIEDLKGQIVNLTTDNANVLLQIDNARLAADDFRLKYENEVALRQSVEADINGLRRVLDELTLSKADLEMQIESLTEELAYLKKNHEEEMKDLQNVSTGDVNVEMNAAPGVDLTQLLNNMRNQYEQLAEKNRKDAEAWFNEKSKELTTEIDSNIEQMSSHKSEITELRRTVQGLEIELQSQLALKQSLEASLAETEGRY…	1369	1276	1	0	1	583.296	1164.58	2	1164.58	0.0005	0	73.27	5.1e-06	R	LENEIQTYR	S
4	2::sp|Q6IFW6|K1C10_RAT	Keratin, type I cytoskeletal 10 OS=Rattus norvegicus OX=10116 GN=Krt10 PE=3 SV=1	680	56699	50	50	10	10	14.4	526	MSVRFSSNSRQYSSARSGGGGGGGGGGSSIRVSSTKSSLGGGYSSGGFSGGSFSRGSSSGGCFGGSSGGYGGFGGGSFGGGYGGGSFGGGYGGGSFGGGYGGGSFGGGYGGGSFGGGSFGGGSFGGGSFGGGLGGDGGGLLSGNEKVTMQNLNDRLASYMNKVRDLEESNYELEGKIKEWYEKHGNSSQREPRDYSKYYKTIEDLKGQIVNLTTDNANVLLQIDNARLAADDFRLKYENEVALRQSVEADINGLRRVLDELTLSKADLEMQIESLTEELAYLKKNHEEEMKDLQNVSTGDVNVEMNAAPGVDLTQLLNNMRNQYEQLAEKNRKDAEAWFNEKSKELTTEIDSNIEQMSSHKSEITELRRTVQGLEIELQSQLALKQSLEASLAETEGRY…	1370	1351	1	0	1	583.296	1164.58	2	1164.58	0.0006	0	48.54	0.0015	R	LENEIQTYR	S
4	2::sp|Q6IFW6|K1C10_RAT	Keratin, type I cytoskeletal 10 OS=Rattus norvegicus OX=10116 GN=Krt10 PE=3 SV=1	680	56699	50	50	10	10	14.4	526	MSVRFSSNSRQYSSARSGGGGGGGGGGSSIRVSSTKSSLGGGYSSGGFSGGSFSRGSSSGGCFGGSSGGYGGFGGGSFGGGYGGGSFGGGYGGGSFGGGYGGGSFGGGYGGGSFGGGSFGGGSFGGGSFGGGLGGDGGGLLSGNEKVTMQNLNDRLASYMNKVRDLEESNYELEGKIKEWYEKHGNSSQREPRDYSKYYKTIEDLKGQIVNLTTDNANVLLQIDNARLAADDFRLKYENEVALRQSVEADINGLRRVLDELTLSKADLEMQIESLTEELAYLKKNHEEEMKDLQNVSTGDVNVEMNAAPGVDLTQLLNNMRNQYEQLAEKNRKDAEAWFNEKSKELTTEIDSNIEQMSSHKSEITELRRTVQGLEIELQSQLALKQSLEASLAETEGRY…	1472	1915	1	0	0	601.312	1200.61	2	1200.61	0.0004	0	73.55	4.6e-06	R	QSVEADINGLR	R
4	2::sp|Q6IFW6|K1C10_RAT	Keratin, type I cytoskeletal 10 OS=Rattus norvegicus OX=10116 GN=Krt10 PE=3 SV=1	680	56699	50	50	10	10	14.4	526	MSVRFSSNSRQYSSARSGGGGGGGGGGSSIRVSSTKSSLGGGYSSGGFSGGSFSRGSSSGGCFGGSSGGYGGFGGGSFGGGYGGGSFGGGYGGGSFGGGYGGGSFGGGYGGGSFGGGSFGGGSFGGGSFGGGLGGDGGGLLSGNEKVTMQNLNDRLASYMNKVRDLEESNYELEGKIKEWYEKHGNSSQREPRDYSKYYKTIEDLKGQIVNLTTDNANVLLQIDNARLAADDFRLKYENEVALRQSVEADINGLRRVLDELTLSKADLEMQIESLTEELAYLKKNHEEEMKDLQNVSTGDVNVEMNAAPGVDLTQLLNNMRNQYEQLAEKNRKDAEAWFNEKSKELTTEIDSNIEQMSSHKSEITELRRTVQGLEIELQSQLALKQSLEASLAETEGRY…	1473	2150	1	0	0	601.312	1200.61	2	1200.61	0.0006	0	68.43	1.5e-05	R	QSVEADINGLR	R
4	2::sp|Q6IFW6|K1C10_RAT	Keratin, type I cytoskeletal 10 OS=Rattus norvegicus OX=10116 GN=Krt10 PE=3 SV=1	680	56699	50	50	10	10	14.4	526	MSVRFSSNSRQYSSARSGGGGGGGGGGSSIRVSSTKSSLGGGYSSGGFSGGSFSRGSSSGGCFGGSSGGYGGFGGGSFGGGYGGGSFGGGYGGGSFGGGYGGGSFGGGYGGGSFGGGSFGGGSFGGGSFGGGLGGDGGGLLSGNEKVTMQNLNDRLASYMNKVRDLEESNYELEGKIKEWYEKHGNSSQREPRDYSKYYKTIEDLKGQIVNLTTDNANVLLQIDNARLAADDFRLKYENEVALRQSVEADINGLRRVLDELTLSKADLEMQIESLTEELAYLKKNHEEEMKDLQNVSTGDVNVEMNAAPGVDLTQLLNNMRNQYEQLAEKNRKDAEAWFNEKSKELTTEIDSNIEQMSSHKSEITELRRTVQGLEIELQSQLALKQSLEASLAETEGRY…	1474	2002	1	0	0	601.313	1200.61	2	1200.61	0.0007	0	77.79	1.7e-06	R	QSVEADINGLR	R
4	2::sp|Q6IFW6|K1C10_RAT	Keratin, type I cytoskeletal 10 OS=Rattus norvegicus OX=10116 GN=Krt10 PE=3 SV=1	680	56699	50	50	10	10	14.4	526	MSVRFSSNSRQYSSARSGGGGGGGGGGSSIRVSSTKSSLGGGYSSGGFSGGSFSRGSSSGGCFGGSSGGYGGFGGGSFGGGYGGGSFGGGYGGGSFGGGYGGGSFGGGYGGGSFGGGSFGGGSFGGGSFGGGLGGDGGGLLSGNEKVTMQNLNDRLASYMNKVRDLEESNYELEGKIKEWYEKHGNSSQREPRDYSKYYKTIEDLKGQIVNLTTDNANVLLQIDNARLAADDFRLKYENEVALRQSVEADINGLRRVLDELTLSKADLEMQIESLTEELAYLKKNHEEEMKDLQNVSTGDVNVEMNAAPGVDLTQLLNNMRNQYEQLAEKNRKDAEAWFNEKSKELTTEIDSNIEQMSSHKSEITELRRTVQGLEIELQSQLALKQSLEASLAETEGRY…	1475	2074	1	0	0	601.313	1200.61	2	1200.61	0.0011	0	98.1	1.6e-08	R	QSVEADINGLR	R
4	2::sp|Q6IFW6|K1C10_RAT	Keratin, type I cytoskeletal 10 OS=Rattus norvegicus OX=10116 GN=Krt10 PE=3 SV=1	680	56699	50	50	10	10	14.4	526	MSVRFSSNSRQYSSARSGGGGGGGGGGSSIRVSSTKSSLGGGYSSGGFSGGSFSRGSSSGGCFGGSSGGYGGFGGGSFGGGYGGGSFGGGYGGGSFGGGYGGGSFGGGYGGGSFGGGSFGGGSFGGGSFGGGLGGDGGGLLSGNEKVTMQNLNDRLASYMNKVRDLEESNYELEGKIKEWYEKHGNSSQREPRDYSKYYKTIEDLKGQIVNLTTDNANVLLQIDNARLAADDFRLKYENEVALRQSVEADINGLRRVLDELTLSKADLEMQIESLTEELAYLKKNHEEEMKDLQNVSTGDVNVEMNAAPGVDLTQLLNNMRNQYEQLAEKNRKDAEAWFNEKSKELTTEIDSNIEQMSSHKSEITELRRTVQGLEIELQSQLALKQSLEASLAETEGRY…	1479	2155	1	0	0	601.803	1201.59	2	1201.59	-0.0028	0	77.55	2e-06	R	QSVEADINGLR	R
4	2::sp|Q6IFW6|K1C10_RAT	Keratin, type I cytoskeletal 10 OS=Rattus norvegicus OX=10116 GN=Krt10 PE=3 SV=1	680	56699	50	50	10	10	14.4	526	MSVRFSSNSRQYSSARSGGGGGGGGGGSSIRVSSTKSSLGGGYSSGGFSGGSFSRGSSSGGCFGGSSGGYGGFGGGSFGGGYGGGSFGGGYGGGSFGGGYGGGSFGGGYGGGSFGGGSFGGGSFGGGSFGGGLGGDGGGLLSGNEKVTMQNLNDRLASYMNKVRDLEESNYELEGKIKEWYEKHGNSSQREPRDYSKYYKTIEDLKGQIVNLTTDNANVLLQIDNARLAADDFRLKYENEVALRQSVEADINGLRRVLDELTLSKADLEMQIESLTEELAYLKKNHEEEMKDLQNVSTGDVNVEMNAAPGVDLTQLLNNMRNQYEQLAEKNRKDAEAWFNEKSKELTTEIDSNIEQMSSHKSEITELRRTVQGLEIELQSQLALKQSLEASLAETEGRY…	1480	1506	1	0	0	601.803	1201.59	2	1201.59	-0.0017	0	75.55	3.1e-06	R	QSVEADINGLR	R
4	2::sp|Q6IFW6|K1C10_RAT	Keratin, type I cytoskeletal 10 OS=Rattus norvegicus OX=10116 GN=Krt10 PE=3 SV=1	680	56699	50	50	10	10	14.4	526	MSVRFSSNSRQYSSARSGGGGGGGGGGSSIRVSSTKSSLGGGYSSGGFSGGSFSRGSSSGGCFGGSSGGYGGFGGGSFGGGYGGGSFGGGYGGGSFGGGYGGGSFGGGYGGGSFGGGSFGGGSFGGGSFGGGLGGDGGGLLSGNEKVTMQNLNDRLASYMNKVRDLEESNYELEGKIKEWYEKHGNSSQREPRDYSKYYKTIEDLKGQIVNLTTDNANVLLQIDNARLAADDFRLKYENEVALRQSVEADINGLRRVLDELTLSKADLEMQIESLTEELAYLKKNHEEEMKDLQNVSTGDVNVEMNAAPGVDLTQLLNNMRNQYEQLAEKNRKDAEAWFNEKSKELTTEIDSNIEQMSSHKSEITELRRTVQGLEIELQSQLALKQSLEASLAETEGRY…	1485	2191	1	0	0	601.812	1201.61	2	1201.59	0.016	0	33.39	0.062	R	QSVEADINGLR	R
4	2::sp|Q6IFW6|K1C10_RAT	Keratin, type I cytoskeletal 10 OS=Rattus norvegicus OX=10116 GN=Krt10 PE=3 SV=1	680	56699	50	50	10	10	14.4	526	MSVRFSSNSRQYSSARSGGGGGGGGGGSSIRVSSTKSSLGGGYSSGGFSGGSFSRGSSSGGCFGGSSGGYGGFGGGSFGGGYGGGSFGGGYGGGSFGGGYGGGSFGGGYGGGSFGGGSFGGGSFGGGSFGGGLGGDGGGLLSGNEKVTMQNLNDRLASYMNKVRDLEESNYELEGKIKEWYEKHGNSSQREPRDYSKYYKTIEDLKGQIVNLTTDNANVLLQIDNARLAADDFRLKYENEVALRQSVEADINGLRRVLDELTLSKADLEMQIESLTEELAYLKKNHEEEMKDLQNVSTGDVNVEMNAAPGVDLTQLLNNMRNQYEQLAEKNRKDAEAWFNEKSKELTTEIDSNIEQMSSHKSEITELRRTVQGLEIELQSQLALKQSLEASLAETEGRY…	1577	1553	1	0	1	617.843	1233.67	2	1233.67	-0.0011	1	43.1	0.0042	R	LKYENEVALR	Q
4	2::sp|Q6IFW6|K1C10_RAT	Keratin, type I cytoskeletal 10 OS=Rattus norvegicus OX=10116 GN=Krt10 PE=3 SV=1	680	56699	50	50	10	10	14.4	526	MSVRFSSNSRQYSSARSGGGGGGGGGGSSIRVSSTKSSLGGGYSSGGFSGGSFSRGSSSGGCFGGSSGGYGGFGGGSFGGGYGGGSFGGGYGGGSFGGGYGGGSFGGGYGGGSFGGGSFGGGSFGGGSFGGGLGGDGGGLLSGNEKVTMQNLNDRLASYMNKVRDLEESNYELEGKIKEWYEKHGNSSQREPRDYSKYYKTIEDLKGQIVNLTTDNANVLLQIDNARLAADDFRLKYENEVALRQSVEADINGLRRVLDELTLSKADLEMQIESLTEELAYLKKNHEEEMKDLQNVSTGDVNVEMNAAPGVDLTQLLNNMRNQYEQLAEKNRKDAEAWFNEKSKELTTEIDSNIEQMSSHKSEITELRRTVQGLEIELQSQLALKQSLEASLAETEGRY…	1578	1456	1	0	1	412.231	1233.67	3	1233.67	-0.0008	1	46.81	0.0018	R	LKYENEVALR	Q
4	2::sp|Q6IFW6|K1C10_RAT	Keratin, type I cytoskeletal 10 OS=Rattus norvegicus OX=10116 GN=Krt10 PE=3 SV=1	680	56699	50	50	10	10	14.4	526	MSVRFSSNSRQYSSARSGGGGGGGGGGSSIRVSSTKSSLGGGYSSGGFSGGSFSRGSSSGGCFGGSSGGYGGFGGGSFGGGYGGGSFGGGYGGGSFGGGYGGGSFGGGYGGGSFGGGSFGGGSFGGGSFGGGLGGDGGGLLSGNEKVTMQNLNDRLASYMNKVRDLEESNYELEGKIKEWYEKHGNSSQREPRDYSKYYKTIEDLKGQIVNLTTDNANVLLQIDNARLAADDFRLKYENEVALRQSVEADINGLRRVLDELTLSKADLEMQIESLTEELAYLKKNHEEEMKDLQNVSTGDVNVEMNAAPGVDLTQLLNNMRNQYEQLAEKNRKDAEAWFNEKSKELTTEIDSNIEQMSSHKSEITELRRTVQGLEIELQSQLALKQSLEASLAETEGRY…	1583	1338	1	0	1	617.843	1233.67	2	1233.67	0.0002	1	27.73	0.13	R	LKYENEVALR	Q
4	2::sp|Q6IFW6|K1C10_RAT	Keratin, type I cytoskeletal 10 OS=Rattus norvegicus OX=10116 GN=Krt10 PE=3 SV=1	680	56699	50	50	10	10	14.4	526	MSVRFSSNSRQYSSARSGGGGGGGGGGSSIRVSSTKSSLGGGYSSGGFSGGSFSRGSSSGGCFGGSSGGYGGFGGGSFGGGYGGGSFGGGYGGGSFGGGYGGGSFGGGYGGGSFGGGSFGGGSFGGGSFGGGLGGDGGGLLSGNEKVTMQNLNDRLASYMNKVRDLEESNYELEGKIKEWYEKHGNSSQREPRDYSKYYKTIEDLKGQIVNLTTDNANVLLQIDNARLAADDFRLKYENEVALRQSVEADINGLRRVLDELTLSKADLEMQIESLTEELAYLKKNHEEEMKDLQNVSTGDVNVEMNAAPGVDLTQLLNNMRNQYEQLAEKNRKDAEAWFNEKSKELTTEIDSNIEQMSSHKSEITELRRTVQGLEIELQSQLALKQSLEASLAETEGRY…	1585	1852	1	0	1	617.843	1233.67	2	1233.67	0.0003	1	64.43	2.7e-05	R	LKYENEVALR	Q
4	2::sp|Q6IFW6|K1C10_RAT	Keratin, type I cytoskeletal 10 OS=Rattus norvegicus OX=10116 GN=Krt10 PE=3 SV=1	680	56699	50	50	10	10	14.4	526	MSVRFSSNSRQYSSARSGGGGGGGGGGSSIRVSSTKSSLGGGYSSGGFSGGSFSRGSSSGGCFGGSSGGYGGFGGGSFGGGYGGGSFGGGYGGGSFGGGYGGGSFGGGYGGGSFGGGSFGGGSFGGGSFGGGLGGDGGGLLSGNEKVTMQNLNDRLASYMNKVRDLEESNYELEGKIKEWYEKHGNSSQREPRDYSKYYKTIEDLKGQIVNLTTDNANVLLQIDNARLAADDFRLKYENEVALRQSVEADINGLRRVLDELTLSKADLEMQIESLTEELAYLKKNHEEEMKDLQNVSTGDVNVEMNAAPGVDLTQLLNNMRNQYEQLAEKNRKDAEAWFNEKSKELTTEIDSNIEQMSSHKSEITELRRTVQGLEIELQSQLALKQSLEASLAETEGRY…	1586	1661	1	0	1	617.843	1233.67	2	1233.67	0.0006	1	63.89	3.2e-05	R	LKYENEVALR	Q
4	2::sp|Q6IFW6|K1C10_RAT	Keratin, type I cytoskeletal 10 OS=Rattus norvegicus OX=10116 GN=Krt10 PE=3 SV=1	680	56699	50	50	10	10	14.4	526	MSVRFSSNSRQYSSARSGGGGGGGGGGSSIRVSSTKSSLGGGYSSGGFSGGSFSRGSSSGGCFGGSSGGYGGFGGGSFGGGYGGGSFGGGYGGGSFGGGYGGGSFGGGYGGGSFGGGSFGGGSFGGGSFGGGLGGDGGGLLSGNEKVTMQNLNDRLASYMNKVRDLEESNYELEGKIKEWYEKHGNSSQREPRDYSKYYKTIEDLKGQIVNLTTDNANVLLQIDNARLAADDFRLKYENEVALRQSVEADINGLRRVLDELTLSKADLEMQIESLTEELAYLKKNHEEEMKDLQNVSTGDVNVEMNAAPGVDLTQLLNNMRNQYEQLAEKNRKDAEAWFNEKSKELTTEIDSNIEQMSSHKSEITELRRTVQGLEIELQSQLALKQSLEASLAETEGRY…	1587	1755	1	0	1	617.844	1233.67	2	1233.67	0.002	1	59.17	9.4e-05	R	LKYENEVALR	Q
4	2::sp|Q6IFW6|K1C10_RAT	Keratin, type I cytoskeletal 10 OS=Rattus norvegicus OX=10116 GN=Krt10 PE=3 SV=1	680	56699	50	50	10	10	14.4	526	MSVRFSSNSRQYSSARSGGGGGGGGGGSSIRVSSTKSSLGGGYSSGGFSGGSFSRGSSSGGCFGGSSGGYGGFGGGSFGGGYGGGSFGGGYGGGSFGGGYGGGSFGGGYGGGSFGGGSFGGGSFGGGSFGGGLGGDGGGLLSGNEKVTMQNLNDRLASYMNKVRDLEESNYELEGKIKEWYEKHGNSSQREPRDYSKYYKTIEDLKGQIVNLTTDNANVLLQIDNARLAADDFRLKYENEVALRQSVEADINGLRRVLDELTLSKADLEMQIESLTEELAYLKKNHEEEMKDLQNVSTGDVNVEMNAAPGVDLTQLLNNMRNQYEQLAEKNRKDAEAWFNEKSKELTTEIDSNIEQMSSHKSEITELRRTVQGLEIELQSQLALKQSLEASLAETEGRY…	1928	2127	1	0	0	453.244	1356.71	3	1356.71	-0.0012	1	27.26	0.23	R	QSVEADINGLRR	V
4	2::sp|Q6IFW6|K1C10_RAT	Keratin, type I cytoskeletal 10 OS=Rattus norvegicus OX=10116 GN=Krt10 PE=3 SV=1	680	56699	50	50	10	10	14.4	526	MSVRFSSNSRQYSSARSGGGGGGGGGGSSIRVSSTKSSLGGGYSSGGFSGGSFSRGSSSGGCFGGSSGGYGGFGGGSFGGGYGGGSFGGGYGGGSFGGGYGGGSFGGGYGGGSFGGGSFGGGSFGGGSFGGGLGGDGGGLLSGNEKVTMQNLNDRLASYMNKVRDLEESNYELEGKIKEWYEKHGNSSQREPRDYSKYYKTIEDLKGQIVNLTTDNANVLLQIDNARLAADDFRLKYENEVALRQSVEADINGLRRVLDELTLSKADLEMQIESLTEELAYLKKNHEEEMKDLQNVSTGDVNVEMNAAPGVDLTQLLNNMRNQYEQLAEKNRKDAEAWFNEKSKELTTEIDSNIEQMSSHKSEITELRRTVQGLEIELQSQLALKQSLEASLAETEGRY…	1929	1485	1	0	0	679.363	1356.71	2	1356.71	-0.0004	1	33.68	0.054	R	QSVEADINGLRR	V
4	2::sp|Q6IFW6|K1C10_RAT	Keratin, type I cytoskeletal 10 OS=Rattus norvegicus OX=10116 GN=Krt10 PE=3 SV=1	680	56699	50	50	10	10	14.4	526	MSVRFSSNSRQYSSARSGGGGGGGGGGSSIRVSSTKSSLGGGYSSGGFSGGSFSRGSSSGGCFGGSSGGYGGFGGGSFGGGYGGGSFGGGYGGGSFGGGYGGGSFGGGYGGGSFGGGSFGGGSFGGGSFGGGLGGDGGGLLSGNEKVTMQNLNDRLASYMNKVRDLEESNYELEGKIKEWYEKHGNSSQREPRDYSKYYKTIEDLKGQIVNLTTDNANVLLQIDNARLAADDFRLKYENEVALRQSVEADINGLRRVLDELTLSKADLEMQIESLTEELAYLKKNHEEEMKDLQNVSTGDVNVEMNAAPGVDLTQLLNNMRNQYEQLAEKNRKDAEAWFNEKSKELTTEIDSNIEQMSSHKSEITELRRTVQGLEIELQSQLALKQSLEASLAETEGRY…	1931	2056	1	0	0	453.244	1356.71	3	1356.71	0.0001	1	52.97	0.00063	R	QSVEADINGLRR	V
4	2::sp|Q6IFW6|K1C10_RAT	Keratin, type I cytoskeletal 10 OS=Rattus norvegicus OX=10116 GN=Krt10 PE=3 SV=1	680	56699	50	50	10	10	14.4	526	MSVRFSSNSRQYSSARSGGGGGGGGGGSSIRVSSTKSSLGGGYSSGGFSGGSFSRGSSSGGCFGGSSGGYGGFGGGSFGGGYGGGSFGGGYGGGSFGGGYGGGSFGGGYGGGSFGGGSFGGGSFGGGSFGGGLGGDGGGLLSGNEKVTMQNLNDRLASYMNKVRDLEESNYELEGKIKEWYEKHGNSSQREPRDYSKYYKTIEDLKGQIVNLTTDNANVLLQIDNARLAADDFRLKYENEVALRQSVEADINGLRRVLDELTLSKADLEMQIESLTEELAYLKKNHEEEMKDLQNVSTGDVNVEMNAAPGVDLTQLLNNMRNQYEQLAEKNRKDAEAWFNEKSKELTTEIDSNIEQMSSHKSEITELRRTVQGLEIELQSQLALKQSLEASLAETEGRY…	1932	1689	1	0	0	453.244	1356.71	3	1356.71	0.0001	1	33.14	0.061	R	QSVEADINGLRR	V
4	2::sp|Q6IFW6|K1C10_RAT	Keratin, type I cytoskeletal 10 OS=Rattus norvegicus OX=10116 GN=Krt10 PE=3 SV=1	680	56699	50	50	10	10	14.4	526	MSVRFSSNSRQYSSARSGGGGGGGGGGSSIRVSSTKSSLGGGYSSGGFSGGSFSRGSSSGGCFGGSSGGYGGFGGGSFGGGYGGGSFGGGYGGGSFGGGYGGGSFGGGYGGGSFGGGSFGGGSFGGGSFGGGLGGDGGGLLSGNEKVTMQNLNDRLASYMNKVRDLEESNYELEGKIKEWYEKHGNSSQREPRDYSKYYKTIEDLKGQIVNLTTDNANVLLQIDNARLAADDFRLKYENEVALRQSVEADINGLRRVLDELTLSKADLEMQIESLTEELAYLKKNHEEEMKDLQNVSTGDVNVEMNAAPGVDLTQLLNNMRNQYEQLAEKNRKDAEAWFNEKSKELTTEIDSNIEQMSSHKSEITELRRTVQGLEIELQSQLALKQSLEASLAETEGRY…	1933	1414	1	0	0	453.244	1356.71	3	1356.71	0.0002	1	29.99	0.13	R	QSVEADINGLRR	V
4	2::sp|Q6IFW6|K1C10_RAT	Keratin, type I cytoskeletal 10 OS=Rattus norvegicus OX=10116 GN=Krt10 PE=3 SV=1	680	56699	50	50	10	10	14.4	526	MSVRFSSNSRQYSSARSGGGGGGGGGGSSIRVSSTKSSLGGGYSSGGFSGGSFSRGSSSGGCFGGSSGGYGGFGGGSFGGGYGGGSFGGGYGGGSFGGGYGGGSFGGGYGGGSFGGGSFGGGSFGGGSFGGGLGGDGGGLLSGNEKVTMQNLNDRLASYMNKVRDLEESNYELEGKIKEWYEKHGNSSQREPRDYSKYYKTIEDLKGQIVNLTTDNANVLLQIDNARLAADDFRLKYENEVALRQSVEADINGLRRVLDELTLSKADLEMQIESLTEELAYLKKNHEEEMKDLQNVSTGDVNVEMNAAPGVDLTQLLNNMRNQYEQLAEKNRKDAEAWFNEKSKELTTEIDSNIEQMSSHKSEITELRRTVQGLEIELQSQLALKQSLEASLAETEGRY…	1934	1974	1	0	0	453.244	1356.71	3	1356.71	0.0003	1	39.22	0.015	R	QSVEADINGLRR	V
4	2::sp|Q6IFW6|K1C10_RAT	Keratin, type I cytoskeletal 10 OS=Rattus norvegicus OX=10116 GN=Krt10 PE=3 SV=1	680	56699	50	50	10	10	14.4	526	MSVRFSSNSRQYSSARSGGGGGGGGGGSSIRVSSTKSSLGGGYSSGGFSGGSFSRGSSSGGCFGGSSGGYGGFGGGSFGGGYGGGSFGGGYGGGSFGGGYGGGSFGGGYGGGSFGGGSFGGGSFGGGSFGGGLGGDGGGLLSGNEKVTMQNLNDRLASYMNKVRDLEESNYELEGKIKEWYEKHGNSSQREPRDYSKYYKTIEDLKGQIVNLTTDNANVLLQIDNARLAADDFRLKYENEVALRQSVEADINGLRRVLDELTLSKADLEMQIESLTEELAYLKKNHEEEMKDLQNVSTGDVNVEMNAAPGVDLTQLLNNMRNQYEQLAEKNRKDAEAWFNEKSKELTTEIDSNIEQMSSHKSEITELRRTVQGLEIELQSQLALKQSLEASLAETEGRY…	1935	1887	1	0	0	453.244	1356.71	3	1356.71	0.0003	1	48.28	0.0019	R	QSVEADINGLRR	V
4	2::sp|Q6IFW6|K1C10_RAT	Keratin, type I cytoskeletal 10 OS=Rattus norvegicus OX=10116 GN=Krt10 PE=3 SV=1	680	56699	50	50	10	10	14.4	526	MSVRFSSNSRQYSSARSGGGGGGGGGGSSIRVSSTKSSLGGGYSSGGFSGGSFSRGSSSGGCFGGSSGGYGGFGGGSFGGGYGGGSFGGGYGGGSFGGGYGGGSFGGGYGGGSFGGGSFGGGSFGGGSFGGGLGGDGGGLLSGNEKVTMQNLNDRLASYMNKVRDLEESNYELEGKIKEWYEKHGNSSQREPRDYSKYYKTIEDLKGQIVNLTTDNANVLLQIDNARLAADDFRLKYENEVALRQSVEADINGLRRVLDELTLSKADLEMQIESLTEELAYLKKNHEEEMKDLQNVSTGDVNVEMNAAPGVDLTQLLNNMRNQYEQLAEKNRKDAEAWFNEKSKELTTEIDSNIEQMSSHKSEITELRRTVQGLEIELQSQLALKQSLEASLAETEGRY…	1936	1792	1	0	0	453.245	1356.71	3	1356.71	0.0012	1	40.56	0.011	R	QSVEADINGLRR	V
4	2::sp|Q6IFW6|K1C10_RAT	Keratin, type I cytoskeletal 10 OS=Rattus norvegicus OX=10116 GN=Krt10 PE=3 SV=1	680	56699	50	50	10	10	14.4	526	MSVRFSSNSRQYSSARSGGGGGGGGGGSSIRVSSTKSSLGGGYSSGGFSGGSFSRGSSSGGCFGGSSGGYGGFGGGSFGGGYGGGSFGGGYGGGSFGGGYGGGSFGGGYGGGSFGGGSFGGGSFGGGSFGGGLGGDGGGLLSGNEKVTMQNLNDRLASYMNKVRDLEESNYELEGKIKEWYEKHGNSSQREPRDYSKYYKTIEDLKGQIVNLTTDNANVLLQIDNARLAADDFRLKYENEVALRQSVEADINGLRRVLDELTLSKADLEMQIESLTEELAYLKKNHEEEMKDLQNVSTGDVNVEMNAAPGVDLTQLLNNMRNQYEQLAEKNRKDAEAWFNEKSKELTTEIDSNIEQMSSHKSEITELRRTVQGLEIELQSQLALKQSLEASLAETEGRY…	2008	2160	1	0	1	695.844	1389.67	2	1389.67	0.0007	0	101.9	8.5e-09	K	QSLEASLAETEGR	Y
4	2::sp|Q6IFW6|K1C10_RAT	Keratin, type I cytoskeletal 10 OS=Rattus norvegicus OX=10116 GN=Krt10 PE=3 SV=1	680	56699	50	50	10	10	14.4	526	MSVRFSSNSRQYSSARSGGGGGGGGGGSSIRVSSTKSSLGGGYSSGGFSGGSFSRGSSSGGCFGGSSGGYGGFGGGSFGGGYGGGSFGGGYGGGSFGGGYGGGSFGGGYGGGSFGGGSFGGGSFGGGSFGGGLGGDGGGLLSGNEKVTMQNLNDRLASYMNKVRDLEESNYELEGKIKEWYEKHGNSSQREPRDYSKYYKTIEDLKGQIVNLTTDNANVLLQIDNARLAADDFRLKYENEVALRQSVEADINGLRRVLDELTLSKADLEMQIESLTEELAYLKKNHEEEMKDLQNVSTGDVNVEMNAAPGVDLTQLLNNMRNQYEQLAEKNRKDAEAWFNEKSKELTTEIDSNIEQMSSHKSEITELRRTVQGLEIELQSQLALKQSLEASLAETEGRY…	2009	2086	1	0	1	695.844	1389.67	2	1389.67	0.0007	0	101.83	8.6e-09	K	QSLEASLAETEGR	Y
4	2::sp|Q6IFW6|K1C10_RAT	Keratin, type I cytoskeletal 10 OS=Rattus norvegicus OX=10116 GN=Krt10 PE=3 SV=1	680	56699	50	50	10	10	14.4	526	MSVRFSSNSRQYSSARSGGGGGGGGGGSSIRVSSTKSSLGGGYSSGGFSGGSFSRGSSSGGCFGGSSGGYGGFGGGSFGGGYGGGSFGGGYGGGSFGGGYGGGSFGGGYGGGSFGGGSFGGGSFGGGSFGGGLGGDGGGLLSGNEKVTMQNLNDRLASYMNKVRDLEESNYELEGKIKEWYEKHGNSSQREPRDYSKYYKTIEDLKGQIVNLTTDNANVLLQIDNARLAADDFRLKYENEVALRQSVEADINGLRRVLDELTLSKADLEMQIESLTEELAYLKKNHEEEMKDLQNVSTGDVNVEMNAAPGVDLTQLLNNMRNQYEQLAEKNRKDAEAWFNEKSKELTTEIDSNIEQMSSHKSEITELRRTVQGLEIELQSQLALKQSLEASLAETEGRY…	2010	2237	1	0	1	695.845	1389.67	2	1389.67	0.0012	0	101.54	9.2e-09	K	QSLEASLAETEGR	Y
4	2::sp|Q6IFW6|K1C10_RAT	Keratin, type I cytoskeletal 10 OS=Rattus norvegicus OX=10116 GN=Krt10 PE=3 SV=1	680	56699	50	50	10	10	14.4	526	MSVRFSSNSRQYSSARSGGGGGGGGGGSSIRVSSTKSSLGGGYSSGGFSGGSFSRGSSSGGCFGGSSGGYGGFGGGSFGGGYGGGSFGGGYGGGSFGGGYGGGSFGGGYGGGSFGGGSFGGGSFGGGSFGGGLGGDGGGLLSGNEKVTMQNLNDRLASYMNKVRDLEESNYELEGKIKEWYEKHGNSSQREPRDYSKYYKTIEDLKGQIVNLTTDNANVLLQIDNARLAADDFRLKYENEVALRQSVEADINGLRRVLDELTLSKADLEMQIESLTEELAYLKKNHEEEMKDLQNVSTGDVNVEMNAAPGVDLTQLLNNMRNQYEQLAEKNRKDAEAWFNEKSKELTTEIDSNIEQMSSHKSEITELRRTVQGLEIELQSQLALKQSLEASLAETEGRY…	2011	2012	1	0	1	695.845	1389.68	2	1389.67	0.0023	0	92.47	7.9e-08	K	QSLEASLAETEGR	Y
4	2::sp|Q6IFW8|K1C27_RAT	Keratin, type I cytoskeletal 27 OS=Rattus norvegicus OX=10116 GN=Krt27 PE=3 SV=1	93	49649	7	7	1	1	2	449	MSVRFSSASRRLGSVRLSSPGAALGAGNTCGVPGIGSGFSCAFGGSSLAGGLGMGGASCGAFTVNEHGLLSGNEKVTMQNLNDRLASYLENVQALEEANADLEQKIKDWYEKFGPGSCRGLDHDYSRYFPIIDDLRTQIISATAQNANIVLQNDNARLTADDFRMKYENELALHQSVDADINGLRRVLDELTLCRTDLEVQLETLSEELAYLKKNHEEEMQALQCAAGGNVNVEMNAAPGVDLTVLLNNMRAEYEALAEQNRRDAEAWFQEKSASLQQQISDDAGATTSARNELTEMKRTLQTLEIELQSLLAMKHSLECSLTETEGNYCTQLAQIQAQISALEEQLHQVRTETEGQKLEYEQLLNVKAHLEKEIETYCLLIGGDEGSCVKSKGQGGPG…	1169	465	1	0	0	553.766	1105.52	2	1105.52	-0.0007	0	68.2	1.5e-05	K	VTMQNLNDR	L
4	2::sp|Q6IFW8|K1C27_RAT	Keratin, type I cytoskeletal 27 OS=Rattus norvegicus OX=10116 GN=Krt27 PE=3 SV=1	93	49649	7	7	1	1	2	449	MSVRFSSASRRLGSVRLSSPGAALGAGNTCGVPGIGSGFSCAFGGSSLAGGLGMGGASCGAFTVNEHGLLSGNEKVTMQNLNDRLASYLENVQALEEANADLEQKIKDWYEKFGPGSCRGLDHDYSRYFPIIDDLRTQIISATAQNANIVLQNDNARLTADDFRMKYENELALHQSVDADINGLRRVLDELTLCRTDLEVQLETLSEELAYLKKNHEEEMQALQCAAGGNVNVEMNAAPGVDLTVLLNNMRAEYEALAEQNRRDAEAWFQEKSASLQQQISDDAGATTSARNELTEMKRTLQTLEIELQSLLAMKHSLECSLTETEGNYCTQLAQIQAQISALEEQLHQVRTETEGQKLEYEQLLNVKAHLEKEIETYCLLIGGDEGSCVKSKGQGGPG…	1170	297	1	0	0	553.766	1105.52	2	1105.52	-0.0002	0	64.04	4.2e-05	K	VTMQNLNDR	L
4	2::sp|Q6IFW8|K1C27_RAT	Keratin, type I cytoskeletal 27 OS=Rattus norvegicus OX=10116 GN=Krt27 PE=3 SV=1	93	49649	7	7	1	1	2	449	MSVRFSSASRRLGSVRLSSPGAALGAGNTCGVPGIGSGFSCAFGGSSLAGGLGMGGASCGAFTVNEHGLLSGNEKVTMQNLNDRLASYLENVQALEEANADLEQKIKDWYEKFGPGSCRGLDHDYSRYFPIIDDLRTQIISATAQNANIVLQNDNARLTADDFRMKYENELALHQSVDADINGLRRVLDELTLCRTDLEVQLETLSEELAYLKKNHEEEMQALQCAAGGNVNVEMNAAPGVDLTVLLNNMRAEYEALAEQNRRDAEAWFQEKSASLQQQISDDAGATTSARNELTEMKRTLQTLEIELQSLLAMKHSLECSLTETEGNYCTQLAQIQAQISALEEQLHQVRTETEGQKLEYEQLLNVKAHLEKEIETYCLLIGGDEGSCVKSKGQGGPG…	1171	437	1	0	0	553.767	1105.52	2	1105.52	0.0003	0	93.26	5.1e-08	K	VTMQNLNDR	L
4	2::sp|Q6IFW8|K1C27_RAT	Keratin, type I cytoskeletal 27 OS=Rattus norvegicus OX=10116 GN=Krt27 PE=3 SV=1	93	49649	7	7	1	1	2	449	MSVRFSSASRRLGSVRLSSPGAALGAGNTCGVPGIGSGFSCAFGGSSLAGGLGMGGASCGAFTVNEHGLLSGNEKVTMQNLNDRLASYLENVQALEEANADLEQKIKDWYEKFGPGSCRGLDHDYSRYFPIIDDLRTQIISATAQNANIVLQNDNARLTADDFRMKYENELALHQSVDADINGLRRVLDELTLCRTDLEVQLETLSEELAYLKKNHEEEMQALQCAAGGNVNVEMNAAPGVDLTVLLNNMRAEYEALAEQNRRDAEAWFQEKSASLQQQISDDAGATTSARNELTEMKRTLQTLEIELQSLLAMKHSLECSLTETEGNYCTQLAQIQAQISALEEQLHQVRTETEGQKLEYEQLLNVKAHLEKEIETYCLLIGGDEGSCVKSKGQGGPG…	1172	334	1	0	0	553.767	1105.52	2	1105.52	0.0003	0	62.55	6e-05	K	VTMQNLNDR	L
4	2::sp|Q6IFW8|K1C27_RAT	Keratin, type I cytoskeletal 27 OS=Rattus norvegicus OX=10116 GN=Krt27 PE=3 SV=1	93	49649	7	7	1	1	2	449	MSVRFSSASRRLGSVRLSSPGAALGAGNTCGVPGIGSGFSCAFGGSSLAGGLGMGGASCGAFTVNEHGLLSGNEKVTMQNLNDRLASYLENVQALEEANADLEQKIKDWYEKFGPGSCRGLDHDYSRYFPIIDDLRTQIISATAQNANIVLQNDNARLTADDFRMKYENELALHQSVDADINGLRRVLDELTLCRTDLEVQLETLSEELAYLKKNHEEEMQALQCAAGGNVNVEMNAAPGVDLTVLLNNMRAEYEALAEQNRRDAEAWFQEKSASLQQQISDDAGATTSARNELTEMKRTLQTLEIELQSLLAMKHSLECSLTETEGNYCTQLAQIQAQISALEEQLHQVRTETEGQKLEYEQLLNVKAHLEKEIETYCLLIGGDEGSCVKSKGQGGPG…	1173	405	1	0	0	553.767	1105.52	2	1105.52	0.0003	0	85.29	3.2e-07	K	VTMQNLNDR	L
4	2::sp|Q6IFW8|K1C27_RAT	Keratin, type I cytoskeletal 27 OS=Rattus norvegicus OX=10116 GN=Krt27 PE=3 SV=1	93	49649	7	7	1	1	2	449	MSVRFSSASRRLGSVRLSSPGAALGAGNTCGVPGIGSGFSCAFGGSSLAGGLGMGGASCGAFTVNEHGLLSGNEKVTMQNLNDRLASYLENVQALEEANADLEQKIKDWYEKFGPGSCRGLDHDYSRYFPIIDDLRTQIISATAQNANIVLQNDNARLTADDFRMKYENELALHQSVDADINGLRRVLDELTLCRTDLEVQLETLSEELAYLKKNHEEEMQALQCAAGGNVNVEMNAAPGVDLTVLLNNMRAEYEALAEQNRRDAEAWFQEKSASLQQQISDDAGATTSARNELTEMKRTLQTLEIELQSLLAMKHSLECSLTETEGNYCTQLAQIQAQISALEEQLHQVRTETEGQKLEYEQLLNVKAHLEKEIETYCLLIGGDEGSCVKSKGQGGPG…	1174	866	1	0	0	553.767	1105.52	2	1105.52	0.0005	0	60.96	8.7e-05	K	VTMQNLNDR	L
4	2::sp|Q6IFW8|K1C27_RAT	Keratin, type I cytoskeletal 27 OS=Rattus norvegicus OX=10116 GN=Krt27 PE=3 SV=1	93	49649	7	7	1	1	2	449	MSVRFSSASRRLGSVRLSSPGAALGAGNTCGVPGIGSGFSCAFGGSSLAGGLGMGGASCGAFTVNEHGLLSGNEKVTMQNLNDRLASYLENVQALEEANADLEQKIKDWYEKFGPGSCRGLDHDYSRYFPIIDDLRTQIISATAQNANIVLQNDNARLTADDFRMKYENELALHQSVDADINGLRRVLDELTLCRTDLEVQLETLSEELAYLKKNHEEEMQALQCAAGGNVNVEMNAAPGVDLTVLLNNMRAEYEALAEQNRRDAEAWFQEKSASLQQQISDDAGATTSARNELTEMKRTLQTLEIELQSLLAMKHSLECSLTETEGNYCTQLAQIQAQISALEEQLHQVRTETEGQKLEYEQLLNVKAHLEKEIETYCLLIGGDEGSCVKSKGQGGPG…	1175	367	1	0	0	553.767	1105.52	2	1105.52	0.0007	0	85.31	3.2e-07	K	VTMQNLNDR	L
4	2::sp|Q6IFX0|K1C25_RAT	Keratin, type I cytoskeletal 25 OS=Rattus norvegicus OX=10116 GN=Krt25 PE=3 SV=1	93	49483	7	7	1	1	2	446	MSLRLSSGSKRSYARPSTGSLRGASFGAANACGVAGIGSGFSCAFGSSSTGGNTGVANSCAGFTVNEGGLLSGNEKVTMQNLNDRLASYLDNVQALQEANADLEQKIKGWYEKFGPGSCRGLDHDYSRYFPIIDDLKNQIITSTTSNANAVLQIDNARLTADDFRLKYENELALHQSVEADVNGLRRVLDEITLCRTDLEIQYETLSEELTYLKKNHKEEMQALQCAAGGNVNVEMNAAPGVDLTVLLNNMRAEYEALAEQNRRDAEAWFQEKSASLQQQITEDVGATTSARNELTEMKRTLQTLEIELQSLLATKHSLECSLTETEGNYCTQLAQIQAQISALEEQLHQVRTETEGQKLEYEQLLNVKAHLEKEIETYCLLIGGDEGACKSSSYKSKD…	1169	465	1	0	0	553.766	1105.52	2	1105.52	-0.0007	0	68.2	1.5e-05	K	VTMQNLNDR	L
4	2::sp|Q6IFX0|K1C25_RAT	Keratin, type I cytoskeletal 25 OS=Rattus norvegicus OX=10116 GN=Krt25 PE=3 SV=1	93	49483	7	7	1	1	2	446	MSLRLSSGSKRSYARPSTGSLRGASFGAANACGVAGIGSGFSCAFGSSSTGGNTGVANSCAGFTVNEGGLLSGNEKVTMQNLNDRLASYLDNVQALQEANADLEQKIKGWYEKFGPGSCRGLDHDYSRYFPIIDDLKNQIITSTTSNANAVLQIDNARLTADDFRLKYENELALHQSVEADVNGLRRVLDEITLCRTDLEIQYETLSEELTYLKKNHKEEMQALQCAAGGNVNVEMNAAPGVDLTVLLNNMRAEYEALAEQNRRDAEAWFQEKSASLQQQITEDVGATTSARNELTEMKRTLQTLEIELQSLLATKHSLECSLTETEGNYCTQLAQIQAQISALEEQLHQVRTETEGQKLEYEQLLNVKAHLEKEIETYCLLIGGDEGACKSSSYKSKD…	1170	297	1	0	0	553.766	1105.52	2	1105.52	-0.0002	0	64.04	4.2e-05	K	VTMQNLNDR	L
4	2::sp|Q6IFX0|K1C25_RAT	Keratin, type I cytoskeletal 25 OS=Rattus norvegicus OX=10116 GN=Krt25 PE=3 SV=1	93	49483	7	7	1	1	2	446	MSLRLSSGSKRSYARPSTGSLRGASFGAANACGVAGIGSGFSCAFGSSSTGGNTGVANSCAGFTVNEGGLLSGNEKVTMQNLNDRLASYLDNVQALQEANADLEQKIKGWYEKFGPGSCRGLDHDYSRYFPIIDDLKNQIITSTTSNANAVLQIDNARLTADDFRLKYENELALHQSVEADVNGLRRVLDEITLCRTDLEIQYETLSEELTYLKKNHKEEMQALQCAAGGNVNVEMNAAPGVDLTVLLNNMRAEYEALAEQNRRDAEAWFQEKSASLQQQITEDVGATTSARNELTEMKRTLQTLEIELQSLLATKHSLECSLTETEGNYCTQLAQIQAQISALEEQLHQVRTETEGQKLEYEQLLNVKAHLEKEIETYCLLIGGDEGACKSSSYKSKD…	1171	437	1	0	0	553.767	1105.52	2	1105.52	0.0003	0	93.26	5.1e-08	K	VTMQNLNDR	L
4	2::sp|Q6IFX0|K1C25_RAT	Keratin, type I cytoskeletal 25 OS=Rattus norvegicus OX=10116 GN=Krt25 PE=3 SV=1	93	49483	7	7	1	1	2	446	MSLRLSSGSKRSYARPSTGSLRGASFGAANACGVAGIGSGFSCAFGSSSTGGNTGVANSCAGFTVNEGGLLSGNEKVTMQNLNDRLASYLDNVQALQEANADLEQKIKGWYEKFGPGSCRGLDHDYSRYFPIIDDLKNQIITSTTSNANAVLQIDNARLTADDFRLKYENELALHQSVEADVNGLRRVLDEITLCRTDLEIQYETLSEELTYLKKNHKEEMQALQCAAGGNVNVEMNAAPGVDLTVLLNNMRAEYEALAEQNRRDAEAWFQEKSASLQQQITEDVGATTSARNELTEMKRTLQTLEIELQSLLATKHSLECSLTETEGNYCTQLAQIQAQISALEEQLHQVRTETEGQKLEYEQLLNVKAHLEKEIETYCLLIGGDEGACKSSSYKSKD…	1172	334	1	0	0	553.767	1105.52	2	1105.52	0.0003	0	62.55	6e-05	K	VTMQNLNDR	L
4	2::sp|Q6IFX0|K1C25_RAT	Keratin, type I cytoskeletal 25 OS=Rattus norvegicus OX=10116 GN=Krt25 PE=3 SV=1	93	49483	7	7	1	1	2	446	MSLRLSSGSKRSYARPSTGSLRGASFGAANACGVAGIGSGFSCAFGSSSTGGNTGVANSCAGFTVNEGGLLSGNEKVTMQNLNDRLASYLDNVQALQEANADLEQKIKGWYEKFGPGSCRGLDHDYSRYFPIIDDLKNQIITSTTSNANAVLQIDNARLTADDFRLKYENELALHQSVEADVNGLRRVLDEITLCRTDLEIQYETLSEELTYLKKNHKEEMQALQCAAGGNVNVEMNAAPGVDLTVLLNNMRAEYEALAEQNRRDAEAWFQEKSASLQQQITEDVGATTSARNELTEMKRTLQTLEIELQSLLATKHSLECSLTETEGNYCTQLAQIQAQISALEEQLHQVRTETEGQKLEYEQLLNVKAHLEKEIETYCLLIGGDEGACKSSSYKSKD…	1173	405	1	0	0	553.767	1105.52	2	1105.52	0.0003	0	85.29	3.2e-07	K	VTMQNLNDR	L
4	2::sp|Q6IFX0|K1C25_RAT	Keratin, type I cytoskeletal 25 OS=Rattus norvegicus OX=10116 GN=Krt25 PE=3 SV=1	93	49483	7	7	1	1	2	446	MSLRLSSGSKRSYARPSTGSLRGASFGAANACGVAGIGSGFSCAFGSSSTGGNTGVANSCAGFTVNEGGLLSGNEKVTMQNLNDRLASYLDNVQALQEANADLEQKIKGWYEKFGPGSCRGLDHDYSRYFPIIDDLKNQIITSTTSNANAVLQIDNARLTADDFRLKYENELALHQSVEADVNGLRRVLDEITLCRTDLEIQYETLSEELTYLKKNHKEEMQALQCAAGGNVNVEMNAAPGVDLTVLLNNMRAEYEALAEQNRRDAEAWFQEKSASLQQQITEDVGATTSARNELTEMKRTLQTLEIELQSLLATKHSLECSLTETEGNYCTQLAQIQAQISALEEQLHQVRTETEGQKLEYEQLLNVKAHLEKEIETYCLLIGGDEGACKSSSYKSKD…	1174	866	1	0	0	553.767	1105.52	2	1105.52	0.0005	0	60.96	8.7e-05	K	VTMQNLNDR	L
4	2::sp|Q6IFX0|K1C25_RAT	Keratin, type I cytoskeletal 25 OS=Rattus norvegicus OX=10116 GN=Krt25 PE=3 SV=1	93	49483	7	7	1	1	2	446	MSLRLSSGSKRSYARPSTGSLRGASFGAANACGVAGIGSGFSCAFGSSSTGGNTGVANSCAGFTVNEGGLLSGNEKVTMQNLNDRLASYLDNVQALQEANADLEQKIKGWYEKFGPGSCRGLDHDYSRYFPIIDDLKNQIITSTTSNANAVLQIDNARLTADDFRLKYENELALHQSVEADVNGLRRVLDEITLCRTDLEIQYETLSEELTYLKKNHKEEMQALQCAAGGNVNVEMNAAPGVDLTVLLNNMRAEYEALAEQNRRDAEAWFQEKSASLQQQITEDVGATTSARNELTEMKRTLQTLEIELQSLLATKHSLECSLTETEGNYCTQLAQIQAQISALEEQLHQVRTETEGQKLEYEQLLNVKAHLEKEIETYCLLIGGDEGACKSSSYKSKD…	1175	367	1	0	0	553.767	1105.52	2	1105.52	0.0007	0	85.31	3.2e-07	K	VTMQNLNDR	L
4	2::tr|A0A096MJE0|A0A096MJE0_RAT	Keratin 32 (Fragment) OS=Rattus norvegicus OX=10116 GN=Krt32 PE=3 SV=1	55	48654	4	4	1	1	1.7	416	GYVCQPLQCMPSICMPTTYRPASCLSKTYLSSSCQPSNRRPTGCISSSMGTYGLFCEGAFNGNEKETMQVLNDRLANYLEKVRQLEKENAELEGKIQDVYQAQVLTMCPDYQSYFQTIEELQQKVLCTKAENARMIVHIDNAKLAADDFRTKYETELALRQLVEADTNGLRRILDELTLNKADLEAQVESLKEELLCLKRNHEEEVGVLRQQLGDRLNIEVDAAPPVDLTRMLEEMRCQYETMVQTNHRDVEEWFNMQMEELNKQVATSSEQLQSYQSDIIDLRRTVNTLEIELQAQHSLRDSLENTLGETEGRFTSQLSQMQCMITNVESQLADIRCDLERQNQEYKVLLDVKARLECEIDTYRGLLESEDSKLPCNPCSTPSCQPCAPSPGVSRSVC…	104	1463	1	0	0	404.203	806.392	2	806.392	-0.0005	0	38.2	0.0069	K	LAADDFR	T
4	2::tr|A0A096MJE0|A0A096MJE0_RAT	Keratin 32 (Fragment) OS=Rattus norvegicus OX=10116 GN=Krt32 PE=3 SV=1	55	48654	4	4	1	1	1.7	416	GYVCQPLQCMPSICMPTTYRPASCLSKTYLSSSCQPSNRRPTGCISSSMGTYGLFCEGAFNGNEKETMQVLNDRLANYLEKVRQLEKENAELEGKIQDVYQAQVLTMCPDYQSYFQTIEELQQKVLCTKAENARMIVHIDNAKLAADDFRTKYETELALRQLVEADTNGLRRILDELTLNKADLEAQVESLKEELLCLKRNHEEEVGVLRQQLGDRLNIEVDAAPPVDLTRMLEEMRCQYETMVQTNHRDVEEWFNMQMEELNKQVATSSEQLQSYQSDIIDLRRTVNTLEIELQAQHSLRDSLENTLGETEGRFTSQLSQMQCMITNVESQLADIRCDLERQNQEYKVLLDVKARLECEIDTYRGLLESEDSKLPCNPCSTPSCQPCAPSPGVSRSVC…	105	1393	1	0	0	404.203	806.392	2	806.392	-0.0001	0	47.98	0.00073	K	LAADDFR	T
4	2::tr|A0A096MJE0|A0A096MJE0_RAT	Keratin 32 (Fragment) OS=Rattus norvegicus OX=10116 GN=Krt32 PE=3 SV=1	55	48654	4	4	1	1	1.7	416	GYVCQPLQCMPSICMPTTYRPASCLSKTYLSSSCQPSNRRPTGCISSSMGTYGLFCEGAFNGNEKETMQVLNDRLANYLEKVRQLEKENAELEGKIQDVYQAQVLTMCPDYQSYFQTIEELQQKVLCTKAENARMIVHIDNAKLAADDFRTKYETELALRQLVEADTNGLRRILDELTLNKADLEAQVESLKEELLCLKRNHEEEVGVLRQQLGDRLNIEVDAAPPVDLTRMLEEMRCQYETMVQTNHRDVEEWFNMQMEELNKQVATSSEQLQSYQSDIIDLRRTVNTLEIELQAQHSLRDSLENTLGETEGRFTSQLSQMQCMITNVESQLADIRCDLERQNQEYKVLLDVKARLECEIDTYRGLLESEDSKLPCNPCSTPSCQPCAPSPGVSRSVC…	106	1306	1	0	0	404.203	806.392	2	806.392	0	0	55.15	0.00014	K	LAADDFR	T
4	2::tr|A0A096MJE0|A0A096MJE0_RAT	Keratin 32 (Fragment) OS=Rattus norvegicus OX=10116 GN=Krt32 PE=3 SV=1	55	48654	4	4	1	1	1.7	416	GYVCQPLQCMPSICMPTTYRPASCLSKTYLSSSCQPSNRRPTGCISSSMGTYGLFCEGAFNGNEKETMQVLNDRLANYLEKVRQLEKENAELEGKIQDVYQAQVLTMCPDYQSYFQTIEELQQKVLCTKAENARMIVHIDNAKLAADDFRTKYETELALRQLVEADTNGLRRILDELTLNKADLEAQVESLKEELLCLKRNHEEEVGVLRQQLGDRLNIEVDAAPPVDLTRMLEEMRCQYETMVQTNHRDVEEWFNMQMEELNKQVATSSEQLQSYQSDIIDLRRTVNTLEIELQAQHSLRDSLENTLGETEGRFTSQLSQMQCMITNVESQLADIRCDLERQNQEYKVLLDVKARLECEIDTYRGLLESEDSKLPCNPCSTPSCQPCAPSPGVSRSVC…	107	1246	1	0	0	404.204	806.392	2	806.392	0.0001	0	51.67	0.00031	K	LAADDFR	T
4	2::tr|F1MAF7|F1MAF7_RAT	Keratin 31 OS=Rattus norvegicus OX=10116 GN=Krt31 PE=3 SV=2	55	48518	4	4	1	1	1.7	414	MPYNCCLPALSCRTSCSSRPCVPPSCHGCTLPGACNIPANVGNCNWFCEGSFNGNEKETMQFLNDRLASYLEKVRQLERENAELESRIQERSQQQDPLVCPAYQAYFRTIEELQQKILCSKSENARLVVQIDNAKLAADDFRTKYETELSLRQLVESDINGLRRILDELTLCKSDLEAQVESLKEELLCLKRNHEEEVNTLRCQLGDRLNVEVDAAPTVDLNRVLNETRCQYEALVETNRREVEEWFTTQTEELNKQVVSSSEQLQSCQAEIIELRRTVNALEIELQAQHRNSLENTLTESEARYSSQLSQVQCLITNVESQLGEIRADLERQNQEYQVLLDIRARLECEINTYRGLLESEDCKLPCNPCATSNACGKPIGPCVSNPCAPCPPPAPCTP…	104	1463	1	0	0	404.203	806.392	2	806.392	-0.0005	0	38.2	0.0069	K	LAADDFR	T
4	2::tr|F1MAF7|F1MAF7_RAT	Keratin 31 OS=Rattus norvegicus OX=10116 GN=Krt31 PE=3 SV=2	55	48518	4	4	1	1	1.7	414	MPYNCCLPALSCRTSCSSRPCVPPSCHGCTLPGACNIPANVGNCNWFCEGSFNGNEKETMQFLNDRLASYLEKVRQLERENAELESRIQERSQQQDPLVCPAYQAYFRTIEELQQKILCSKSENARLVVQIDNAKLAADDFRTKYETELSLRQLVESDINGLRRILDELTLCKSDLEAQVESLKEELLCLKRNHEEEVNTLRCQLGDRLNVEVDAAPTVDLNRVLNETRCQYEALVETNRREVEEWFTTQTEELNKQVVSSSEQLQSCQAEIIELRRTVNALEIELQAQHRNSLENTLTESEARYSSQLSQVQCLITNVESQLGEIRADLERQNQEYQVLLDIRARLECEINTYRGLLESEDCKLPCNPCATSNACGKPIGPCVSNPCAPCPPPAPCTP…	105	1393	1	0	0	404.203	806.392	2	806.392	-0.0001	0	47.98	0.00073	K	LAADDFR	T
4	2::tr|F1MAF7|F1MAF7_RAT	Keratin 31 OS=Rattus norvegicus OX=10116 GN=Krt31 PE=3 SV=2	55	48518	4	4	1	1	1.7	414	MPYNCCLPALSCRTSCSSRPCVPPSCHGCTLPGACNIPANVGNCNWFCEGSFNGNEKETMQFLNDRLASYLEKVRQLERENAELESRIQERSQQQDPLVCPAYQAYFRTIEELQQKILCSKSENARLVVQIDNAKLAADDFRTKYETELSLRQLVESDINGLRRILDELTLCKSDLEAQVESLKEELLCLKRNHEEEVNTLRCQLGDRLNVEVDAAPTVDLNRVLNETRCQYEALVETNRREVEEWFTTQTEELNKQVVSSSEQLQSCQAEIIELRRTVNALEIELQAQHRNSLENTLTESEARYSSQLSQVQCLITNVESQLGEIRADLERQNQEYQVLLDIRARLECEINTYRGLLESEDCKLPCNPCATSNACGKPIGPCVSNPCAPCPPPAPCTP…	106	1306	1	0	0	404.203	806.392	2	806.392	0	0	55.15	0.00014	K	LAADDFR	T
4	2::tr|F1MAF7|F1MAF7_RAT	Keratin 31 OS=Rattus norvegicus OX=10116 GN=Krt31 PE=3 SV=2	55	48518	4	4	1	1	1.7	414	MPYNCCLPALSCRTSCSSRPCVPPSCHGCTLPGACNIPANVGNCNWFCEGSFNGNEKETMQFLNDRLASYLEKVRQLERENAELESRIQERSQQQDPLVCPAYQAYFRTIEELQQKILCSKSENARLVVQIDNAKLAADDFRTKYETELSLRQLVESDINGLRRILDELTLCKSDLEAQVESLKEELLCLKRNHEEEVNTLRCQLGDRLNVEVDAAPTVDLNRVLNETRCQYEALVETNRREVEEWFTTQTEELNKQVVSSSEQLQSCQAEIIELRRTVNALEIELQAQHRNSLENTLTESEARYSSQLSQVQCLITNVESQLGEIRADLERQNQEYQVLLDIRARLECEINTYRGLLESEDCKLPCNPCATSNACGKPIGPCVSNPCAPCPPPAPCTP…	107	1246	1	0	0	404.204	806.392	2	806.392	0.0001	0	51.67	0.00031	K	LAADDFR	T
4	2::tr|F1MAS0|F1MAS0_RAT	Keratin 32 OS=Rattus norvegicus OX=10116 GN=Krt32 PE=3 SV=2	55	52752	4	4	1	1	1.5	455	MPSSCCITNTSSASLKSSARPSSVCSSNMGSRSELCLGYVCQPLQCMPSICMPTTYRPASCLSKTYLSSSCQPSNRRPTGCISSSMGTYGLFCEGAFNGNEKETMQVLNDRLANYLEKVRQLEKENAELEGKIQDVYQAQVLTMCPDYQSYFQTIEELQQKVLCTKAENARMIVHIDNAKLAADDFRTKYETELALRQLVEADTNGLRRILDELTLNKADLEAQVESLKEELLCLKRNHEEEVGVLRQQLGDRLNIEVDAAPPVDLTRMLEEMRCQYETMVQTNHRDVEEWFNMQMEELNKQVATSSEQLQSYQSDIIDLRRTVNTLEIELQAQHSLRDSLENTLGETEGRFTSQLSQMQCMITNVESQLADIRCDLERQNQEYKVLLDVKARLECEID…	104	1463	1	0	0	404.203	806.392	2	806.392	-0.0005	0	38.2	0.0069	K	LAADDFR	T
4	2::tr|F1MAS0|F1MAS0_RAT	Keratin 32 OS=Rattus norvegicus OX=10116 GN=Krt32 PE=3 SV=2	55	52752	4	4	1	1	1.5	455	MPSSCCITNTSSASLKSSARPSSVCSSNMGSRSELCLGYVCQPLQCMPSICMPTTYRPASCLSKTYLSSSCQPSNRRPTGCISSSMGTYGLFCEGAFNGNEKETMQVLNDRLANYLEKVRQLEKENAELEGKIQDVYQAQVLTMCPDYQSYFQTIEELQQKVLCTKAENARMIVHIDNAKLAADDFRTKYETELALRQLVEADTNGLRRILDELTLNKADLEAQVESLKEELLCLKRNHEEEVGVLRQQLGDRLNIEVDAAPPVDLTRMLEEMRCQYETMVQTNHRDVEEWFNMQMEELNKQVATSSEQLQSYQSDIIDLRRTVNTLEIELQAQHSLRDSLENTLGETEGRFTSQLSQMQCMITNVESQLADIRCDLERQNQEYKVLLDVKARLECEID…	105	1393	1	0	0	404.203	806.392	2	806.392	-0.0001	0	47.98	0.00073	K	LAADDFR	T
4	2::tr|F1MAS0|F1MAS0_RAT	Keratin 32 OS=Rattus norvegicus OX=10116 GN=Krt32 PE=3 SV=2	55	52752	4	4	1	1	1.5	455	MPSSCCITNTSSASLKSSARPSSVCSSNMGSRSELCLGYVCQPLQCMPSICMPTTYRPASCLSKTYLSSSCQPSNRRPTGCISSSMGTYGLFCEGAFNGNEKETMQVLNDRLANYLEKVRQLEKENAELEGKIQDVYQAQVLTMCPDYQSYFQTIEELQQKVLCTKAENARMIVHIDNAKLAADDFRTKYETELALRQLVEADTNGLRRILDELTLNKADLEAQVESLKEELLCLKRNHEEEVGVLRQQLGDRLNIEVDAAPPVDLTRMLEEMRCQYETMVQTNHRDVEEWFNMQMEELNKQVATSSEQLQSYQSDIIDLRRTVNTLEIELQAQHSLRDSLENTLGETEGRFTSQLSQMQCMITNVESQLADIRCDLERQNQEYKVLLDVKARLECEID…	106	1306	1	0	0	404.203	806.392	2	806.392	0	0	55.15	0.00014	K	LAADDFR	T
4	2::tr|F1MAS0|F1MAS0_RAT	Keratin 32 OS=Rattus norvegicus OX=10116 GN=Krt32 PE=3 SV=2	55	52752	4	4	1	1	1.5	455	MPSSCCITNTSSASLKSSARPSSVCSSNMGSRSELCLGYVCQPLQCMPSICMPTTYRPASCLSKTYLSSSCQPSNRRPTGCISSSMGTYGLFCEGAFNGNEKETMQVLNDRLANYLEKVRQLEKENAELEGKIQDVYQAQVLTMCPDYQSYFQTIEELQQKVLCTKAENARMIVHIDNAKLAADDFRTKYETELALRQLVEADTNGLRRILDELTLNKADLEAQVESLKEELLCLKRNHEEEVGVLRQQLGDRLNIEVDAAPPVDLTRMLEEMRCQYETMVQTNHRDVEEWFNMQMEELNKQVATSSEQLQSYQSDIIDLRRTVNTLEIELQAQHSLRDSLENTLGETEGRFTSQLSQMQCMITNVESQLADIRCDLERQNQEYKVLLDVKARLECEID…	107	1246	1	0	0	404.204	806.392	2	806.392	0.0001	0	51.67	0.00031	K	LAADDFR	T
4	2::sp|Q6IFW2|K1C40_RAT	Keratin, type I cytoskeletal 40 OS=Rattus norvegicus OX=10116 GN=Krt40 PE=3 SV=1	55	50089	4	4	1	1	1.6	431	MASEGSPDCCSSEPYAGASSCTTASFCPTSTTYLPSTCATSRCQTPSFLCRAHLPAGCLSPCYLTGGCNSPCLVGNCAWCEEGTFNSNEKETMQFLNDRLASYLERVRSLEENNAELECRIREQCEPDATPVCPDYQRYFDTIEELQQKILCTKAENSRLAVQVDNCKLAADDFRSKYESELSLRQLVENDISGLRGILGELTLCKSDLEAHVESLKDDLLCLKKDHEEEVNLLREQLGDRLNVELDTAPTVDLNKVLDEMRCQYERVLANNRRDAEEWFAAQTEELNQQQMSSAEQLQGCQTEMLELKRTANTLEIELQAQQTLTESLECTVAETEAQYSTQLAQMQCLIDSVEHQLAEIRCDLERQNQEYKVLLDTKARLECEINTYRGLLEKEDSR…	104	1463	1	0	0	404.203	806.392	2	806.392	-0.0005	0	38.2	0.0069	K	LAADDFR	S
4	2::sp|Q6IFW2|K1C40_RAT	Keratin, type I cytoskeletal 40 OS=Rattus norvegicus OX=10116 GN=Krt40 PE=3 SV=1	55	50089	4	4	1	1	1.6	431	MASEGSPDCCSSEPYAGASSCTTASFCPTSTTYLPSTCATSRCQTPSFLCRAHLPAGCLSPCYLTGGCNSPCLVGNCAWCEEGTFNSNEKETMQFLNDRLASYLERVRSLEENNAELECRIREQCEPDATPVCPDYQRYFDTIEELQQKILCTKAENSRLAVQVDNCKLAADDFRSKYESELSLRQLVENDISGLRGILGELTLCKSDLEAHVESLKDDLLCLKKDHEEEVNLLREQLGDRLNVELDTAPTVDLNKVLDEMRCQYERVLANNRRDAEEWFAAQTEELNQQQMSSAEQLQGCQTEMLELKRTANTLEIELQAQQTLTESLECTVAETEAQYSTQLAQMQCLIDSVEHQLAEIRCDLERQNQEYKVLLDTKARLECEINTYRGLLEKEDSR…	105	1393	1	0	0	404.203	806.392	2	806.392	-0.0001	0	47.98	0.00073	K	LAADDFR	S
4	2::sp|Q6IFW2|K1C40_RAT	Keratin, type I cytoskeletal 40 OS=Rattus norvegicus OX=10116 GN=Krt40 PE=3 SV=1	55	50089	4	4	1	1	1.6	431	MASEGSPDCCSSEPYAGASSCTTASFCPTSTTYLPSTCATSRCQTPSFLCRAHLPAGCLSPCYLTGGCNSPCLVGNCAWCEEGTFNSNEKETMQFLNDRLASYLERVRSLEENNAELECRIREQCEPDATPVCPDYQRYFDTIEELQQKILCTKAENSRLAVQVDNCKLAADDFRSKYESELSLRQLVENDISGLRGILGELTLCKSDLEAHVESLKDDLLCLKKDHEEEVNLLREQLGDRLNVELDTAPTVDLNKVLDEMRCQYERVLANNRRDAEEWFAAQTEELNQQQMSSAEQLQGCQTEMLELKRTANTLEIELQAQQTLTESLECTVAETEAQYSTQLAQMQCLIDSVEHQLAEIRCDLERQNQEYKVLLDTKARLECEINTYRGLLEKEDSR…	106	1306	1	0	0	404.203	806.392	2	806.392	0	0	55.15	0.00014	K	LAADDFR	S
4	2::sp|Q6IFW2|K1C40_RAT	Keratin, type I cytoskeletal 40 OS=Rattus norvegicus OX=10116 GN=Krt40 PE=3 SV=1	55	50089	4	4	1	1	1.6	431	MASEGSPDCCSSEPYAGASSCTTASFCPTSTTYLPSTCATSRCQTPSFLCRAHLPAGCLSPCYLTGGCNSPCLVGNCAWCEEGTFNSNEKETMQFLNDRLASYLERVRSLEENNAELECRIREQCEPDATPVCPDYQRYFDTIEELQQKILCTKAENSRLAVQVDNCKLAADDFRSKYESELSLRQLVENDISGLRGILGELTLCKSDLEAHVESLKDDLLCLKKDHEEEVNLLREQLGDRLNVELDTAPTVDLNKVLDEMRCQYERVLANNRRDAEEWFAAQTEELNQQQMSSAEQLQGCQTEMLELKRTANTLEIELQAQQTLTESLECTVAETEAQYSTQLAQMQCLIDSVEHQLAEIRCDLERQNQEYKVLLDTKARLECEINTYRGLLEKEDSR…	107	1246	1	0	0	404.204	806.392	2	806.392	0.0001	0	51.67	0.00031	K	LAADDFR	S
4	2::sp|Q6IFX1|K1C24_RAT	Keratin, type I cytoskeletal 24 OS=Rattus norvegicus OX=10116 GN=Krt24 PE=3 SV=1	55	53260	4	4	1	1	1.4	491	MFCSAQKGSCSSRVSSSGAVGSRGCTGSGSSYGLGGGSAWGFQGSSSSWGLSGGSKGSIGGGFSSCSVRGGFGAGSSFGGGSGFGGGSSGGVSSYGGSLGGGLGGIGGYDGGLLSGSEKQTMQGLNDRLANYLDKVRALEEANTDLETKIKDWYGRHGSGKDGPGRDYSQYCSVIEDLKNQIISATCENARLALQIDNARLAADDFRMKYEHELCLRQSLEADINGLRKVLDEMTMTRCDLEMQIEGLTEELVFLRKNHEEEMKCLQGSSGGDVTVEMNATPGTDLTKLLNDMRAQYEAMAEQNRQEAEKQFNERSACLQAQISTDAGAANCAKSEVMELRRTVQTLEIELQSQLALKCSLEGTLADTEARYVAQLSGIQTQISSLEEQLSQIRGETQC…	104	1463	1	0	0	404.203	806.392	2	806.392	-0.0005	0	38.2	0.0069	R	LAADDFR	M
4	2::sp|Q6IFX1|K1C24_RAT	Keratin, type I cytoskeletal 24 OS=Rattus norvegicus OX=10116 GN=Krt24 PE=3 SV=1	55	53260	4	4	1	1	1.4	491	MFCSAQKGSCSSRVSSSGAVGSRGCTGSGSSYGLGGGSAWGFQGSSSSWGLSGGSKGSIGGGFSSCSVRGGFGAGSSFGGGSGFGGGSSGGVSSYGGSLGGGLGGIGGYDGGLLSGSEKQTMQGLNDRLANYLDKVRALEEANTDLETKIKDWYGRHGSGKDGPGRDYSQYCSVIEDLKNQIISATCENARLALQIDNARLAADDFRMKYEHELCLRQSLEADINGLRKVLDEMTMTRCDLEMQIEGLTEELVFLRKNHEEEMKCLQGSSGGDVTVEMNATPGTDLTKLLNDMRAQYEAMAEQNRQEAEKQFNERSACLQAQISTDAGAANCAKSEVMELRRTVQTLEIELQSQLALKCSLEGTLADTEARYVAQLSGIQTQISSLEEQLSQIRGETQC…	105	1393	1	0	0	404.203	806.392	2	806.392	-0.0001	0	47.98	0.00073	R	LAADDFR	M
4	2::sp|Q6IFX1|K1C24_RAT	Keratin, type I cytoskeletal 24 OS=Rattus norvegicus OX=10116 GN=Krt24 PE=3 SV=1	55	53260	4	4	1	1	1.4	491	MFCSAQKGSCSSRVSSSGAVGSRGCTGSGSSYGLGGGSAWGFQGSSSSWGLSGGSKGSIGGGFSSCSVRGGFGAGSSFGGGSGFGGGSSGGVSSYGGSLGGGLGGIGGYDGGLLSGSEKQTMQGLNDRLANYLDKVRALEEANTDLETKIKDWYGRHGSGKDGPGRDYSQYCSVIEDLKNQIISATCENARLALQIDNARLAADDFRMKYEHELCLRQSLEADINGLRKVLDEMTMTRCDLEMQIEGLTEELVFLRKNHEEEMKCLQGSSGGDVTVEMNATPGTDLTKLLNDMRAQYEAMAEQNRQEAEKQFNERSACLQAQISTDAGAANCAKSEVMELRRTVQTLEIELQSQLALKCSLEGTLADTEARYVAQLSGIQTQISSLEEQLSQIRGETQC…	106	1306	1	0	0	404.203	806.392	2	806.392	0	0	55.15	0.00014	R	LAADDFR	M
4	2::sp|Q6IFX1|K1C24_RAT	Keratin, type I cytoskeletal 24 OS=Rattus norvegicus OX=10116 GN=Krt24 PE=3 SV=1	55	53260	4	4	1	1	1.4	491	MFCSAQKGSCSSRVSSSGAVGSRGCTGSGSSYGLGGGSAWGFQGSSSSWGLSGGSKGSIGGGFSSCSVRGGFGAGSSFGGGSGFGGGSSGGVSSYGGSLGGGLGGIGGYDGGLLSGSEKQTMQGLNDRLANYLDKVRALEEANTDLETKIKDWYGRHGSGKDGPGRDYSQYCSVIEDLKNQIISATCENARLALQIDNARLAADDFRMKYEHELCLRQSLEADINGLRKVLDEMTMTRCDLEMQIEGLTEELVFLRKNHEEEMKCLQGSSGGDVTVEMNATPGTDLTKLLNDMRAQYEAMAEQNRQEAEKQFNERSACLQAQISTDAGAANCAKSEVMELRRTVQTLEIELQSQLALKCSLEGTLADTEARYVAQLSGIQTQISSLEEQLSQIRGETQC…	107	1246	1	0	0	404.204	806.392	2	806.392	0.0001	0	51.67	0.00031	R	LAADDFR	M
4	2::tr|Q6IFV5|Q6IFV5_RAT	Keratin 36 OS=Rattus norvegicus OX=10116 GN=Krt36 PE=2 SV=1	55	53361	4	4	1	1	1.5	468	MAQICTPTFSAGSAKGLCGTTGSFSRISSIHSMGSCRAPSLVGTVGSVSSFRTGFSGLGSCLPGSYLSSSGFAGSGGWFCEGAFNGNEKATMQVLNDRLANYLEKVRQLEQENAQLECRIREWYESQIPYICPDYQSYFKTAEDLQQKILLTKSENARLILQIDNAKLAADDFRTKYETELSLRQMVEADINGLRRILDELTLCKADLEAQVESLKEELLCLKRNHEEEVNALRSQLGDRLNVEVDAAPPVDLNKILDDMRCQYETLVENNRRDVEAWFNTQTEELNQQVVSSSEQLQCCQTEIIELRRTVNALEIELQAQHSMRNSLESTLAETEARYSSQLGQMQCLITNVESQLAEIRCDLERQNHEYQVLLDVKARLESEIATYRRLLEGEDCKL…	104	1463	1	0	0	404.203	806.392	2	806.392	-0.0005	0	38.2	0.0069	K	LAADDFR	T
4	2::tr|Q6IFV5|Q6IFV5_RAT	Keratin 36 OS=Rattus norvegicus OX=10116 GN=Krt36 PE=2 SV=1	55	53361	4	4	1	1	1.5	468	MAQICTPTFSAGSAKGLCGTTGSFSRISSIHSMGSCRAPSLVGTVGSVSSFRTGFSGLGSCLPGSYLSSSGFAGSGGWFCEGAFNGNEKATMQVLNDRLANYLEKVRQLEQENAQLECRIREWYESQIPYICPDYQSYFKTAEDLQQKILLTKSENARLILQIDNAKLAADDFRTKYETELSLRQMVEADINGLRRILDELTLCKADLEAQVESLKEELLCLKRNHEEEVNALRSQLGDRLNVEVDAAPPVDLNKILDDMRCQYETLVENNRRDVEAWFNTQTEELNQQVVSSSEQLQCCQTEIIELRRTVNALEIELQAQHSMRNSLESTLAETEARYSSQLGQMQCLITNVESQLAEIRCDLERQNHEYQVLLDVKARLESEIATYRRLLEGEDCKL…	105	1393	1	0	0	404.203	806.392	2	806.392	-0.0001	0	47.98	0.00073	K	LAADDFR	T
[truncated: 946 more rows]
